# Supplementary material for: Strategies for Enhancing in vitro Degradation of Linuron by Variovorax sp. Strain SRS 16 Under the Guidance of Metabolic Modeling
Source: Front Bioeng Biotechnol. 2021 Apr 15;9:602464. doi: 10.3389/fbioe.2021.602464 (PMC8084104; doi:10.3389/fbioe.2021.602464)
Supplement: Supplementary file 1 [file Table_1.XLSX]

## Sheet: Author Details
	Strategies for enhancing in-vitro degradation of linuron by Variovorax sp. strain SRS 16 under the guidance of metabolic modeling
	Kusum Dhakar1,2¥, Raphy Zarecki1,2¥, Daniella van Bommel3, Nadav Knossow2, Shlomit Medina1, Basak Öztürk4, Radi Aly1, Hanan Eizenberg1, Zeev Ronen2 ϯ & Shiri Freilich1*ϯ
	1Newe Ya'ar Research Center, Agricultural Research Organization, Ramat Yishay, Israel, 2Department of Environmental Hydrology & Microbiology, Zuckerberg Institute for Water Research, Jacob Blaustein Institutes for Desert Research, Ben-Gurion University of the Negev, Midreshet Ben-Gurion, Israel,
	3Albert Katz School for Desert Studies Jacob Blaustein Institutes for Desert Research, Ben-Gurion University of the Negev, Midreshet Ben-Gurion, Israel,
	4Junior Research Group Microbial Biotechnology, Leibniz Institute DSMZ, German Collection of Microorganisms and Cell Cultures, Braunschweig, Germany

## Sheet: MM
Composition of Minimal media used for predictions
EX_cpd00205,K+_K
EX_cpd00030,Mn2+_Mn
EX_cpd00149,Co2+_Co
EX_cpd00254,Mg_Mg
EX_cpd00034,Zn2+_Zn
EX_cpd00048,Sulfate_O4S
EX_cpd10515,Fe2+_Fe
EX_cpd00058,Cu2+_Cu
EX_cpd00063,Ca2+_Ca
EX_cpd00099,Cl-_Cl
EX_cpd00009,Phosphate_e0_HO4P=0.1
EX_cpd00007,O2
Ex_Private_cpd07892_e0, Linuron_e0_C9H10Cl2N2O2

## Sheet: Metabolites
Total metabolites
Metabolite_id	Metabolite_name
cpd_C18172	2-Carboxyspermidine_C8H19N3O2
cpd_C20258	(2S,4S)-4-Hydroxy-2,3,4,5-tetrahydrodipicolinate_C7H9NO5
cpd_diuron	diuron_C9H10Cl2N2O
cpd_diuron_desdimethyl	diuron_desdimethyl_C7H6Cl2N2O
cpd_diuron_desmethyl	diuron_desmethyl_C8H8Cl2N2O
cpd_ethanolamine	ethanolamine_C2H7ON
cpd00001	H2O_H2O
cpd00002	ATP_C10H13N5O13P3
cpd00003	NAD_C21H26N7O14P2
cpd00004	NADH_C21H27N7O14P2
cpd00005	NADPH_C21H26N7O17P3
cpd00006	NADP_C21H25N7O17P3
cpd00007	O2_O2
cpd00008	ADP_C10H13N5O10P2
cpd00009	Phosphate_HO4P
cpd00010	CoA_C21H32N7O16P3S
cpd00011	CO2_CO2
cpd00012	PPi_HO7P2
cpd00013	NH3_H4N
cpd00014	UDP_C9H12N2O12P2
cpd00015	FAD_C27H31N9O15P2
cpd00016	Pyridoxal phosphate_C8H8NO6P
cpd00017	S-Adenosyl-L-methionine_C15H23N6O5S
cpd00018	AMP_C10H12N5O7P
cpd00019	S-Adenosyl-homocysteine_C14H20N6O5S
cpd00020	Pyruvate_C3H3O3
cpd00022	Acetyl-CoA_C23H34N7O17P3S
cpd00023	L-Glutamate_C5H8NO4
cpd00024	2-Oxoglutarate_C5H4O5
cpd00025	H2O2_H2O2
cpd00026	UDP-glucose_C15H22N2O17P2
cpd00027	D-Glucose_C6H12O6
cpd00028	Heme_C34H30FeN4O4
cpd00029	Acetate_C2H3O2
cpd00030	Mn2+_Mn
cpd00031	GDP_C10H13N5O11P2
cpd00032	Oxaloacetate_C4H2O5
cpd00033	Glycine_C2H5NO2
cpd00034	Zn2+_Zn
cpd00035	L-Alanine_C3H7NO2
cpd00036	Succinate_C4H4O4
cpd00037	UDP-N-acetylglucosamine_C17H25N3O17P2
cpd00038	GTP_C10H13N5O14P3
cpd00039	L-Lysine_C6H15N2O2
cpd00040	Glyoxalate_C2HO3
cpd00041	L-Aspartate_C4H6NO4
cpd00042	GSH_C10H16N3O6S
cpd00043	UDP-galactose_C15H22N2O17P2
cpd00044	3-phosphoadenylylsulfate_C10H11N5O13P2S
cpd00045	Adenosine 3-5-bisphosphate_C10H11N5O10P2
cpd00046	CMP_C9H12N3O8P
cpd00047	Formate_CHO2
cpd00048	Sulfate_O4S
cpd00049	Carboxylic acid_CO2R
cpd00050	FMN_C17H19N4O9P
cpd00051	L-Arginine_C6H15N4O2
cpd00052	CTP_C9H13N3O14P3
cpd00053	L-Glutamine_C5H10N2O3
cpd00054	L-Serine_C3H7NO3
cpd00055	Formaldehyde_CH2O
cpd00056	TPP_C12H17N4O7P2S
cpd00057	Alcohol_HOR
cpd00058	Cu2+_Cu
cpd00060	L-Methionine_C5H11NO2S
cpd00061	Phosphoenolpyruvate_C3H2O6P
cpd00062	UTP_C9H12N2O15P3
cpd00063	Ca2+_Ca
cpd00064	Ornithine_C5H13N2O2
cpd00065	L-Tryptophan_C11H12N2O2
cpd00066	L-Phenylalanine_C9H11NO2
cpd00067	H+_H
cpd00068	ITP_C10H12N4O14P3
cpd00069	L-Tyrosine_C9H11NO3
cpd00070	Malonyl-CoA_C24H33N7O19P3S
cpd00071	Acetaldehyde_C2H4O
cpd00072	D-fructose-6-phosphate_C6H11O9P
cpd00073	Urea_CH4N2O
cpd00074	S_S
cpd00075	Nitrite_HNO2
cpd00076	Sucrose_C12H22O11
cpd00077	Catechol_C6H6O2
cpd00078	Succinyl-CoA_C25H35N7O19P3S
cpd00079	D-glucose-6-phosphate_C6H11O9P
cpd00080	Glycerol-3-phosphate_C3H7O6P
cpd00081	Sulfite_HO3S
cpd00082	D-Fructose_C6H12O6
cpd00083	GDP-mannose_C16H23N5O16P2
cpd00084	L-Cysteine_C3H7NO2S
cpd00085	beta-Alanine_C3H7NO2
cpd00086	Propionyl-CoA_C24H36N7O17P3S
cpd00087	Tetrahydrofolate_C19H21N7O6
cpd00089	Glucose-1-phosphate_C6H11O9P
cpd00090	IDP_C10H12N4O11P2
cpd00091	UMP_C9H11N2O9P
cpd00092	Uracil_C4H4N2O2
cpd00093	Anthranilate_C7H6NO2
cpd00094	2-Oxobutyrate_C4H5O3
cpd00095	Glycerone-phosphate_C3H5O6P
cpd00096	CDP_C9H13N3O11P2
cpd00097	Pyrroloquinoline-quinone_C14H3N2O8
cpd00098	Choline_C5H14NO
cpd00099	Cl-_Cl
cpd00100	Glycerol_C3H8O3
cpd00101	ribose-5-phosphate_C5H9O8P
cpd00102	Glyceraldehyde3-phosphate_C3H5O6P
cpd00103	PRPP_C5H9O14P3
cpd00104	BIOT_C10H15N2O3S
cpd00105	D-Ribose_C5H10O5
cpd00106	Fumarate_C4H2O4
cpd00107	L-Leucine_C6H13NO2
cpd00109	Cytochrome c3+_C42H42FeN8O8R4S2
cpd00110	Cytochrome c2+_C42H42FeN8O8R4S2
cpd00111	Oxidized glutathione_C20H30N6O12S2
cpd00112	CMP-N-acetylneuraminate_C20H29N4O16P
cpd00113	Isopentenyldiphosphate_C5H10O7P2
cpd00114	IMP_C10H11N4O8P
cpd00115	dATP_C10H13N5O12P3
cpd00116	Methanol_CH4O
cpd00117	D-Alanine_C3H7NO2
cpd00118	Putrescine_C4H14N2
cpd00119	L-Histidine_C6H9N3O2
cpd00120	Butyryl-CoA_C25H38N7O17P3S
cpd00121	L-Inositol_C6H12O6
cpd00122	N-Acetyl-D-glucosamine_C8H15NO6
cpd00123	3-Methyl-2-oxobutanoate_C5H7O3
cpd00125	5-10-Methylenetetrahydrofolate_C20H21N7O6
cpd00126	GMP_C10H12N5O8P
cpd00127	Phenol_C6H6O
cpd00128	Adenine_C5H5N5
cpd00129	L-Proline_C5H9NO2
cpd00130	L-Malate_C4H4O5
cpd00132	L-Asparagine_C4H8N2O3
cpd00133	Nicotinamide_C6H6N2O
cpd00134	Palmitoyl-CoA_C37H62N7O17P3S
cpd00135	Homocysteine_C4H9NO2S
cpd00136	4-Hydroxybenzoate_C7H5O3
cpd00137	Citrate_C6H5O7
cpd00138	D-Mannose_C6H12O6
cpd00139	Glycolate_C2H3O3
cpd00141	Propionate_C3H5O2
cpd00142	Acetoacetate_C4H5O3
cpd00143	Phenylpyruvate_C9H7O3
cpd00144	UDPglucuronate_C15H19N2O18P2
cpd00145	Hydroxypyruvate_C3H3O4
cpd00146	Carbamoylphosphate_CH2NO5P
cpd00147	5-Methylthioadenosine_C11H15N5O3S
cpd00149	Co2+_Co
cpd00150	HCN_CHN
cpd00151	Thymine_C5H6N2O2
cpd00152	Agmatine_C5H16N4
cpd00153	Benzoate_C7H5O2
cpd00154	Xylose_C5H10O5
cpd00155	Glycogen_C24H42O21
cpd00156	L-Valine_C5H11NO2
cpd00157	Glycerone_C3H6O3
cpd00158	CELB_C12H22O11
cpd00159	L-Lactate_C3H5O3
cpd00160	Cholesterol_C27H46O
cpd00161	L-Threonine_C4H9NO3
cpd00162	Aminoethanol_C2H8NO
cpd00166	Calomide_C72H100CoN18O17P
cpd00167	Ceramide_C19H36NO3R
cpd00169	3-Phosphoglycerate_C3H4O7P
cpd00170	Gluconolactone_C6H10O6
cpd00171	D-Ribulose5-phosphate_C5H9O8P
cpd00175	UDP-N-acetyl-D-galactosamine_C17H25N3O17P2
cpd00176	2-keto-3-deoxygluconate_C6H9O6
cpd00177	dADP_C10H13N5O9P2
cpd00178	Acetone_C3H6O
cpd00179	Maltose_C12H22O11
cpd00180	Oxalate_C2O4
cpd00182	Adenosine_C10H13N5O4
cpd00183	Sarcosine_C3H7NO2
cpd00184	Thymidine_C10H14N2O5
cpd00185	D-Arabinose_C5H10O5
cpd00186	D-Glutamate_C5H8NO4
cpd00187	Methanamine_CH6N
cpd00188	Arachidonate_C20H31O2
cpd00190	beta-D-Glucose_C6H12O6
cpd00191	3-Oxopropanoate_C3H3O3
cpd00192	4-Coumaroyl-CoA_C30H38N7O18P3S
cpd00193	APS_C10H12N5O10PS
cpd00195	1-Alcohol_CH3OR
cpd00196	Acetylphosphate_C2H3O5P
cpd00197	Protocatechuate_C7H5O4
cpd00198	D-Xylulose5-phosphate_C5H9O8P
cpd00199	4-Oxobutanoate_C4H5O3
cpd00200	4MOP_C6H9O3
cpd00201	10-Formyltetrahydrofolate_C20H21N7O7
cpd00202	DMAPP_C5H10O7P2
cpd00203	1,3-Bisphospho-D-glycerate_C3H4O10P2
cpd00205	K+_K
cpd00206	dCMP_C9H12N3O7P
cpd00207	Guanine_C5H5N5O
cpd00209	Nitrate_NO3
cpd00210	Taurine_C2H7NO3S
cpd00213	Lipoamide_C8H15NOS2
cpd00214	Palmitate_C16H31O2
cpd00215	Pyridoxal_C8H9NO3
cpd00216	Chorismate_C10H8O6
cpd00218	Niacin_C6H4NO2
cpd00219	Prephenate_C10H8O6
cpd00220	Riboflavin_C17H19N4O6
cpd00221	D-Lactate_C3H5O3
cpd00222	GLCN_C6H11O7
cpd00223	Glycerate_C3H5O4
cpd00224	L-Arabinose_C5H10O5
cpd00226	HYXN_C5H4N4O
cpd00227	L-Homoserine_C4H9NO3
cpd00229	Glycolaldehyde_C2H4O2
cpd00231	Dihydrobiopterin_C9H13N5O3
cpd00232	Neu5Ac_C11H18NO9
cpd00233	Tetrahydrobiopterin_C9H15N5O3
cpd00235	D-mannose-6-phosphate_C6H11O9P
cpd00236	D-Erythrose4-phosphate_C4H7O7P
cpd00237	Androstenedione_C19H26O2
cpd00238	Sedoheptulose7-phosphate_C7H13O10P
cpd00239	H2S_HS
cpd00241	dGTP_C10H13N5O13P3
cpd00242	H2CO3_CHO3
cpd00245	Aniline_C6H7N
cpd00246	Inosine_C10H12N4O5
cpd00247	Orotate_C5H3N2O4
cpd00248	Quinate_C7H11O6
cpd00249	Uridine_C9H12N2O6
cpd00251	ADPribose_C15H21N5O14P2
cpd00254	Mg_Mg
cpd00256	CDPcholine_C14H25N4O11P2
cpd00258	D-Ribulose_C5H10O5
cpd00259	D-Lyxulose_C5H10O5
cpd00260	Isocitrate_C6H5O7
cpd00261	L-Lyxulose_C5H10O5
cpd00262	Oxalyl-CoA_C23H31N7O19P3S
cpd00263	Pyridoxol_C8H11NO3
cpd00264	Spermidine_C7H22N3
cpd00266	Carnitine_C7H15NO3
cpd00267	Sphingoid_C18H38NO2
cpd00268	H2S2O3_HO3S2
cpd00269	2-Oxoadipate_C6H6O5
cpd00270	Caffeoyl-CoA_C30H38N7O19P3S
cpd00272	GDP-L-fucose_C16H23N5O15P2
cpd00274	Citrulline_C6H13N3O3
cpd00275	L-Kynurenine_C10H12N2O3
cpd00276	GLUM_C6H14NO5
cpd00277	Deoxyguanosine_C10H13N5O4
cpd00279	Acetoacetyl-CoA_C25H36N7O18P3S
cpd00281	GABA_C4H9NO2
cpd00282	S-Dihydroorotate_C5H5N2O4
cpd00283	Geranyldiphosphate_C10H18O7P2
cpd00284	6-Phospho-D-gluconate_C6H10O10P
cpd00285	Phosphoethanolamine_C2H7NO4P
cpd00286	Undecaprenylphosphate_C55H89O4P
cpd00287	3-Oxo-2-methylpropanoate_C4H5O3
cpd00288	D-Glucosamine phosphate_C6H13NO8P
cpd00289	Geranylgeranyl diphosphate_C20H34O7P2
cpd00290	D-fructose-1,6-bisphosphate_C6H10O12P2
cpd00291	L-Dopa_C9H11NO4
cpd00292	HMG-CoA_C27H39N7O20P3S
cpd00293	N-Acetyl-D-glucosamine 6-phosphate_C8H14NO9P
cpd00294	dAMP_C10H12N5O6P
cpd00295	dGDP_C10H13N5O10P2
cpd00296	dGMP_C10H12N5O7P
cpd00297	dTDP_C10H14N2O11P2
cpd00298	dTMP_C10H13N2O8P
cpd00299	dUMP_C9H11N2O8P
cpd00300	Urate_C5H4N4O3
cpd00301	Sterol_C17H28O
cpd00304	Retinal_C20H28O
cpd00305	Thiamin_C12H17N4OS
cpd00306	Xylitol_C5H12O5
cpd00307	Cytosine_C4H5N3O
cpd00309	XAN_C5H4N4O2
cpd00311	Guanosine_C10H13N5O5
cpd00312	Histamine_C5H10N3
cpd00314	D-Mannitol_C6H14O6
cpd00315	GDP-glucose_C16H23N5O16P2
cpd00318	Tryptamine_C10H13N2
cpd00321	Feruloyl-CoA_C31H40N7O19P3S
cpd00322	L-Isoleucine_C6H13NO2
cpd00324	MTTL_CH4S
cpd00325	Progesterone_C21H30O2
cpd00327	strcoa_C39H66N7O17P3S
cpd00329	Cyclohexanone_C6H10O
cpd00330	Dihydrofolate_C19H19N7O6
cpd00331	cis-Aconitate_C6H3O6
cpd00332	Mevalonic acid_C6H11O4
cpd00333	(E)-Cinnamate_C9H7O2
cpd00334	L-Lactaldehyde_C3H6O2
cpd00338	5-Aminolevulinate_C5H9NO3
cpd00340	2,5-Dioxopentanoate_C5H5O4
cpd00341	N-Carbamoylputrescine_C5H14N3O
cpd00342	N-Acetylornithine_C7H14N2O3
cpd00343	N-Carbamoyl-L-aspartate_C5H6N2O5
cpd00344	N-Formimino-L-glutamate_C6H9N2O4
cpd00345	5-Methyltetrahydrofolate_C20H23N7O6
cpd00346	L-Aspartate4-semialdehyde_C4H7NO3
cpd00347	5-10-Methenyltetrahydrofolate_C20H20N7O6
cpd00349	Sedoheptulose 1,7-bisphosphate_C7H12O13P2
cpd00350	Farnesyldiphosphate_C15H26O7P2
cpd00351	Saccharopine_C11H19N2O6
cpd00354	NDP_C5H9O10P2R
cpd00355	Nicotinamide ribonucleotide_C11H14N2O8P
cpd00356	dCTP_C9H13N3O13P3
cpd00357	TTP_C10H14N2O14P3
cpd00358	dUTP_C9H12N2O14P3
cpd00359	indol_C8H7N
cpd00361	ACTN_C4H8O2
cpd00363	Ethanol_C2H6O
cpd00365	Retinol_C20H30O
cpd00366	Ribitol_C5H12O5
cpd00367	Cytidine_C9H13N3O5
cpd00369	Ecdysone_C27H44O6
cpd00371	Propanal_C3H6O
cpd00373	Sinapate_C11H11O5
cpd00374	Tyramine_C8H12NO
cpd00378	Formamide_CH3NO
cpd00381	L-Cystine_C6H12N2O4S2
cpd00383	Shikimate_C7H9O5
cpd00387	ADPglucose_C16H23N5O15P2
cpd00388	Allantoate_C4H7N4O4
cpd00390	CDP-glucose_C15H23N3O16P2
cpd00392	Phycite_C4H10O4
cpd00393	Folate_C19H17N7O6
cpd00395	L-Cysteate_C3H6NO5S
cpd00397	L-Ribulose_C5H10O5
cpd00399	Oleoyl-CoA_C39H64N7O17P3S
cpd00400	Acrylate_C3H3O2
cpd00403	D-Mannonate_C6H11O7
cpd00404	D-Ornithine_C5H13N2O2
cpd00408	Pantoate_C6H11O4
cpd00412	Deoxyuridine_C9H12N2O5
cpd00413	Glutaryl-CoA_C26H37N7O19P3S
cpd00419	PM_C8H13N2O2
cpd00420	Testosterone_C19H28O2
cpd00421	Triphosphate_HO10P3
cpd00424	Cystathionine_C7H14N2O4S
cpd00426	Homogentisate_C8H7O4
cpd00427	L-Arabinonate_C5H9O6
cpd00428	2-Oxopropanal_C3H4O2
cpd00430	PACT_C8H8O2
cpd00431	Sphingomyelin_C24H48N2O6PR
cpd00434	4-Aminobutanal_C4H10NO
cpd00435	Phenylcarbinol_C7H8O
cpd00438	Deoxyadenosine_C10H13N5O3
cpd00442	(3S)-Citryl-CoA_C27H36N7O22P3S
cpd00443	ABEE_C7H6NO2
cpd00444	CDPethanolamine_C11H19N4O11P2
cpd00445	Cyclohexanamine_C6H14N
cpd00446	cAMP_C10H11N5O6P
cpd00447	Betaine aldehyde_C5H12NO
cpd00448	D-Glyceraldehyde_C3H6O3
cpd00449	Dihydrolipoamide_C8H17NOS2
cpd00451	Glycocyamine_C3H7N3O2
cpd00452	Phenylacetyl-CoA_C29H38N7O17P3S
cpd00460	Sulfoacetaldehyde_C2H3O4S
cpd00461	Oxopent-4-enoate_C5H5O3
cpd00463	Cholestenone_C27H44O
cpd00465	Ureidoglycolate_C3H5N2O4
cpd00472	UDPgalacturonate_C15H19N2O18P2
cpd00475	Ribose 1-phosphate_C5H9O8P
cpd00477	N-Acetyl-L-glutamate_C7H9NO5
cpd00478	Pyridoxine phosphate_C8H10NO6P
cpd00479	Gentisate_C7H5O4
cpd00480	2-Dehydro-D-gluconate_C6H9O7
cpd00481	Isobutyryl-CoA_C25H38N7O17P3S
cpd00482	2-Phospho-D-glycerate_C3H4O7P
cpd00483	3-Hydroxyanthranilate_C7H6NO3
cpd00485	D-Mannose1-phosphate_C6H11O9P
cpd00489	4-Hydroxyphenylacetate_C8H7O3
cpd00490	5-Hydroxy-L-tryptophan_C11H12N2O3
cpd00491	D-mannitol-1-phosphate_C6H13O9P
cpd00492	N-Acetyl-D-mannosamine_C8H15NO6
cpd00493	Pyridoxamine phosphate_C8H12N2O5P
cpd00497	XMP_C10H11N4O9P
cpd00498	2-Aceto-2-hydroxybutanoate_C6H9O4
cpd00499	D-glucose-1,6-biphosphate_C6H10O12P2
cpd00501	beta-D-Glucose 1-phosphate_C6H11O9P
cpd00502	5-Formiminotetrahydrofolate_C20H22N8O6
cpd00503	D-Fructose 2,6-bisphosphate_C6H10O12P2
cpd00504	LL-2,6-Diaminopimelate_C7H14N2O4
cpd00506	gamma-Glutamylcysteine_C8H13N2O5S
cpd00507	Glycerophosphocholine_C8H20NO6P
cpd00508	3MOP_C6H9O3
cpd00509	deoxyribose-1-phosphate_C5H9O7P
cpd00510	deoxyribose-5-phosphate_C5H9O7P
cpd00515	5-Dehydro-4-deoxy-D-glucarate_C6H6O7
cpd00516	meso-2,6-Diaminopimelate_C7H14N2O4
cpd00517	1-Acyl-sn-glycerol 3-phosphate_C21H39O7P
cpd00518	2-Hydroxymuconic semialdehyde_C6H5O4
cpd00519	D-methylmalonyl-CoA_C25H35N7O19P3S
cpd00520	2-Dehydro-3-deoxy-L-pentonate_C5H7O5
cpd00521	dTDP-4-oxo-6-deoxy-D-glucose_C16H22N2O15P2
cpd00522	dTDP-4-oxo-L-rhamnose_C16H22N2O15P2
cpd00523	Trehalose 6-phosphate_C12H21O14P
cpd00525	UDP-N-acetylmuramoyl-L-alanyl-D-glutamate_C28H39N5O23P2
cpd00526	Cholate_C24H39O5
cpd00531	Hg2+_Hg
cpd00532	O2-_O2
cpd00533	dCDP_C9H13N3O10P2
cpd00536	Oleate_C18H33O2
cpd00542	R-CN_CNR
cpd00546	Cortisol_C21H30O5
cpd00549	D-Lysine_C6H15N2O2
cpd00550	D-Serine_C3H7NO3
cpd00557	Siroheme_C42H36FeN4O16
cpd00563	Berberine_C20H18NO4
cpd00566	Cortisone_C21H28O5
cpd00573	L-Idonate_C6H11O7
cpd00579	Serotonin_C10H13N2O
cpd00581	Urocanate_C6H5N2O2
cpd00585	Creatinine_C4H7N3O
cpd00586	D-Arginine_C6H15N4O2
cpd00588	Sorbitol_C6H14O6
cpd00591	Ethylamine_C2H8N
cpd00596	Oxalurate_C3H3N2O4
cpd00597	Valerate_C5H9O2
cpd00598	Propynoate_C3HO2
cpd00599	SALC_C7H5O3
cpd00605	Malonylurea_C4H3N2O3
cpd00609	D-Glucarate_C6H8O8
cpd00610	D-Glutamine_C5H10N2O3
cpd00616	Pretyrosine_C10H12NO5
cpd00620	Pantetheine_C11H22N2O4S
cpd00623	Sphinganine_C18H40NO2
cpd00626	dTDPglucose_C16H24N2O16P2
cpd00630	3-Oxoadipate_C6H6O5
cpd00634	Chlorogenate_C16H17O9
cpd00635	Cbl_C62H88CoN13O14P
cpd00638	Deamido-NAD_C21H24N6O15P2
cpd00641	L-Histidinol_C6H12N3O
cpd00644	PAN_C9H16NO5
cpd00646	PNP_C6H5NO3
cpd00650	Crotonyl-CoA_C25H36N7O17P3S
cpd00652	D-Mucic acid_C6H8O8
cpd00653	D-Galactonate_C6H11O7
cpd00654	Deoxycytidine_C9H13N3O4
cpd00655	Dephospho-CoA_C21H33N7O13P2S
cpd00658	Isochorismate_C10H8O6
cpd00663	Acrylyl-CoA_C24H34N7O17P3S
cpd00666	Tartrate_C4H4O6
cpd00667	11-cis-Retinol_C20H30O
cpd00668	ALCTT_C5H7O4
cpd00672	D-Fructuronate_C6H9O7
cpd00676	Ribonucleoside_C5H9O4R
cpd00680	Chloramphenicol_C11H12Cl2N2O5
cpd00681	Choline sulfate_C5H13NO4S
cpd00683	Dihydropteroate_C14H13N6O3
cpd00684	Dimethylmaleic acid_C6H6O4
cpd00689	Porphobilinogen_C10H13N2O4
cpd00697	cGMP_C10H11N5O7P
cpd00699	5-Dehydroquinate_C7H9O6
cpd00703	Indoleacetate_C10H8NO2
cpd00705	L-2-Aminoadipate_C6H10NO4
cpd00706	Mercaptopyruvate_C3H3O3S
cpd00712	2-Dehydropantoate_C6H9O4
cpd00722	O-Acetyl-L-serine_C5H9NO4
cpd00726	1,3-Propanediamine_C3H12N2
cpd00727	2-Phosphoglycolate_C2H2O6P
cpd00731	Ala-Ala_C6H12N2O3
cpd00738	phosphoserine_C3H6NO6P
cpd00739	Reduced riboflavin_C17H22N4O6
cpd00742	Allophanate_C2H3N2O3
cpd00745	Hydracrylic acid_C3H5O3
cpd00752	6-Hydroxynicotinate_C6H4NO3
cpd00755	Hydroxymethylbilane_C40H38N4O17
cpd00759	S-Formylglutathione_C11H16N3O7S
cpd00760	2-Methylbutyryl-CoA_C26H40N7O17P3S
cpd00762	4-Guanidinobutanoate_C5H11N3O2
cpd00763	4-Maleylacetoacetate_C8H6O6
cpd00764	7-8-Diaminononanoate_C9H21N2O2
cpd00767	N-Acetyl-L-aspartate_C6H7NO5
cpd00769	N-Formyl-L-aspartate_C5H5NO5
cpd00770	N-Formyl-L-glutamate_C6H7NO5
cpd00773	UDP-MurNAc_C20H28N3O19P2
cpd00774	UroporphyrinogenIII_C40H36N4O16
cpd00776	Squalene 2,3-oxide_C30H50O
cpd00780	Fumarylacetoacetate_C8H6O6
cpd00781	5-Dehydrogluconate_C6H9O7
cpd00782	Pimeloyl-CoA_C28H41N7O19P3S
cpd00790	O-Acetyl-L-homoserine_C6H11NO4
cpd00791	ProtoporphyrinogenIX_C34H38N4O4
cpd00793	Thiamine phosphate_C12H17N4O4PS
cpd00794	TRHL_C12H22O11
cpd00797	(R)-3-Hydroxybutanoate_C4H7O3
cpd00800	8-Amino-7-oxononanoate_C9H17NO3
cpd00802	D-fructose-1-phosphate_C6H11O9P
cpd00804	Sorbitol 6-phosphate_C6H13O9P
cpd00805	D-Tagatose 6-phosphate_C6H11O9P
cpd00807	L-histidinol-phosphate_C6H11N3O4P
cpd00808	L-ribulose-5-phosphate_C5H9O8P
cpd00809	O-Phospho-L-homoserine_C4H8NO6P
cpd00810	Orotidylic acid_C10H10N2O11P
cpd00812	5-phosphomevalonate_C6H10O7P
cpd00817	D-Arabinose5-phosphate_C5H9O8P
cpd00819	L-Arabinono-1,4-lactone_C5H8O5
cpd00820	L-Galactono-1,4-lactone_C6H10O6
cpd00821	Nucleoside 5'-phosphate_C5H8O7PR
cpd00822	O-Succinyl-L-homoserine_C8H12NO6
cpd00824	Sphinganine 1-phosphate_C18H39NO5P
cpd00830	4-Hydroxy-2-oxoglutarate_C5H4O6
cpd00831	L-Rhamnulose 1-phosphate_C6H11O8P
cpd00834	Phosphopantetheine_C11H21N2O7PS
cpd00836	S-Acetyldihydrolipoamide_C10H19NO2S2
cpd00837	S-Adenosylmethioninamine_C14H24N6O3S
cpd00842	(S)-3-Hydroxybutyryl-CoA_C25H38N7O18P3S
cpd00843	Tartronate semialdehyde_C3H3O4
cpd00845	4-Trimethylammoniobutanal_C7H16NO
cpd00848	1-Methylhistidine_C7H11N3O2
cpd00851	trans-4-Hydroxy-L-proline_C5H9NO3
cpd00853	DPG_C3H3O10P2
cpd00854	Homoprotocatechuate_C8H7O4
cpd00856	3-Carboxy-cis,cis-muconate_C7H3O6
cpd00858	L-Glutamate5-semialdehyde_C5H9NO3
cpd00859	Pseudouridine 5'-phosphate_C9H11N2O9P
cpd00860	S-Succinyldihydrolipoamide_C12H20NO4S2
cpd00861	UDP-N-acetyl-D-mannosamine_C17H25N3O17P2
cpd00862	alpha-D-Hexose 1-phosphate_C6H11O9P
cpd00863	beta-D-Glucose 6-phosphate_C6H11O9P
cpd00867	Inositol 1-phosphate_C6H11O9P
cpd00868	p-hydroxyphenylpyruvate_C9H7O4
cpd00871	D-Ribulose 1,5-bisphosphate_C5H8O11P2
cpd00873	Nicotinate ribonucleotide_C11H12NO9P
cpd00875	KDO_C8H13O8
cpd00876	3-Hydroxyisobutyrate_C4H7O3
cpd00885	Phytate_C6H6O24P6
cpd00888	N-Methylethanolamine phosphate_C3H9NO4P
cpd00890	UDP-N-acetylmuramoyl-L-alanine_C23H33N4O20P2
cpd00891	L-methylmalonyl-CoA_C25H35N7O19P3S
cpd00894	2-Dehydro-3-deoxy-D-galactonate_C6H9O6
cpd00897	CDP-4-dehydro-6-deoxy-D-glucose_C15H21N3O15P2
cpd00900	GDP-4-dehydro-D-rhamnose_C16H21N5O15P2
cpd00904	DHA_C19H28O2
cpd00905	Guanosine 3',5'-bis(diphosphate)_C10H12N5O17P4
cpd00906	all-trans-Hexaprenyl diphosphate_C30H50O7P2
cpd00907	alpha-D-glucose-1,6-biphosphate_C6H12O12P2
cpd00908	Glycerophosphoethanolamine_C5H14NO6P
cpd00911	6-phospho-D-glucono-1-5-lactone_C6H9O9P
cpd00916	Ins(1,4,5)P3_C6H9O15P3
cpd00918	2-Acetamido-5-oxopentanoate_C7H10NO4
cpd00922	delta1-Piperideine-2-carboxylate_C6H9NO2
cpd00923	3-Hydroxy-N6,N6,N6-trimethyl-L-lysine_C9H21N2O3
cpd00924	AppppA_C20H24N10O19P4
cpd00930	imidazole acetol-phosphate_C6H7N2O5P
cpd00931	5-Amino-6--5-phosphoribosylaminouracil_C9H13N4O9P
cpd00932	5-O--1-Carboxyvinyl-3-phosphoshikimate_C10H9O10P
cpd00934	Inositol 1,3,4,5-tetrakisphosphate_C6H8O18P4
cpd00938	4-Carboxymuconolactone_C7H4O6
cpd00939	Toxopyrimidine_C6H10N3O
cpd00945	2-Dehydro-3-deoxy-D-galactonate 6-phosphate_C6H8O9P
cpd00947	LacCer_C31H56NO13R
cpd00948	Isohexenyl-glutaconyl-CoA_C32H45N7O19P3S
cpd00953	1D-1-Guanidino-3-amino-1,3-dideoxy-scyllo-inositol_C7H18N4O4
cpd00954	6-hydroxymethyl dihydropterin_C7H9N5O2
cpd00956	1-(2-carboxyphenylamino)-1-deoxyribulose 5-phosphate_C12H13NO9P
cpd00957	2,5-Diamino-6-(5'-phosphoribosylamino)-4-pyrimidineone_C9H14N5O8P
cpd00966	HBr_Br
cpd00971	Na+_Na
cpd00978	dUDP_C9H12N2O11P2
cpd00982	FADH2_C27H33N9O15P2
cpd00986	PQQH2_C14H5N2O8
cpd00988	3'-AMP_C10H12N5O7P
cpd00989	3'-UMP_C9H11N2O9P
cpd01012	Cd2+_Cd
cpd01015	Cyanate_CNO
cpd01017	Cys-Gly_C5H10N2O3S
cpd01020	Gallate_C7H5O5
cpd01029	Base Q_C12H16N5O3
cpd01030	Salicin_C13H18O7
cpd01042	p-Cresol_C7H8O
cpd01043	Acacetin_C16H11O5
cpd01047	Apigenin_C15H9O5
cpd01059	Ferulate_C10H9O4
cpd01061	Geranial_C10H16O
cpd01067	L-Lyxose_C5H10O5
cpd01078	Selenide_HSe
cpd01080	ocdca_C18H35O2
cpd01085	Viomycin_C25H46N13O10
cpd01092	Allantoin_C4H6N4O3
cpd01107	Decanoate_C10H19O2
cpd01113	Hexanoate_C6H11O2
cpd01122	Linoleate_C18H31O2
cpd01129	Phthalate_C8H4O4
cpd01150	Acrylamide_C3H5NO
cpd01155	Cadaverine_C5H16N2
cpd01160	Cysteamine_C2H8NS
cpd01171	Dulcose_C6H14O6
cpd01185	L-Fuconate_C6H11O6
cpd01188	Lanosterol_C30H50O
cpd01191	Lumichrome_C12H10N4O2
cpd01211	Thiocyanate_CNS
cpd01217	Xanthosine_C10H12N4O6
cpd01221	(S)-Acetoin_C4H8O2
cpd01228	Aldosterone_C21H28O5
cpd01237	Choloyl-CoA_C45H70N7O20P3S
cpd01238	Columbamine_C20H20NO4
cpd01242	Thyminose_C5H10O4
cpd01257	L-Galactose_C6H12O6
cpd01260	Lauroyl-CoA_C33H54N7O17P3S
cpd01262	Amylotriose_C18H32O16
cpd01267	Valeramide_C5H11NO
cpd01270	FMNH2_C17H21N4O9P
cpd01301	Biotin amide_C10H17N3O2S
cpd01306	Cycloartenol_C30H50O
cpd01307	D-Lyxitol_C5H12O5
cpd01311	Dethiobiotin_C10H17N2O3
cpd01317	Geranoyl-CoA_C31H46N7O17P3S
cpd01318	Glycocholate_C26H42NO6
cpd01324	L-Histidinal_C6H10N3O
cpd01329	Maltohexaose_C36H62O31
cpd01335	Octanoyl-CoA_C29H46N7O17P3S
cpd01345	Taurocyamine_C3H9N3O3S
cpd01347	Thiocysteine_C3H7NO2S2
cpd01351	Ubiquinone-9_C54H82O4
cpd01357	(R)-Mandelate_C8H7O3
cpd01371	Aspulvinone E_C17H11O5
cpd01373	Aspulvinone H_C27H27O5
cpd01393	Icosanoyl-CoA_C41H70N7O17P3S
cpd01398	Linoleoyl-CoA_C39H62N7O17P3S
cpd01401	Vitamin K1_C31H46O2
cpd01418	TSH_C27H50N9O10S2
cpd01419	Ureidoglycine_C3H7N3O3
cpd01433	2-Nitropropane_C3H7NO2
cpd01437	p-Chlorophenol_C6H5ClO
cpd01447	Benzoylformate_C8H5O3
cpd01450	Corticosterone_C21H30O4
cpd01466	Maleylpyruvate_C7H4O6
cpd01468	Methylmalonate_C4H4O4
cpd01476	Protoporphyrin_C34H32N4O4
cpd01482	UDP-glucosamine_C15H24N3O16P2
cpd01489	beta-Alanopine_C6H10NO4
cpd01495	Dehydroalanine_C3H5NO2
cpd01496	o-Aminomuconate_C6H6NO4
cpd01498	Maleylacetate_C6H4O5
cpd01501	2-Methylcitrate_C7H7O7
cpd01502	Citraconate_C5H4O4
cpd01504	3-Aminopropanal_C3H8NO
cpd01507	3-Oxoadipyl-CoA_C27H37N7O20P3S
cpd01512	5-Oxo-D-proline_C5H6NO3
cpd01519	Arachidonyl-CoA_C41H62N7O17P3S
cpd01530	Dichloromethane_CH2Cl2
cpd01536	GDP-L-galactose_C16H23N5O16P2
cpd01545	Methylitaconate_C6H6O4
cpd01560	beta-Alanyl-CoA_C24H38N8O17P3S
cpd01563	trans-Aconitate_C6H3O6
cpd01567	(R)-Allantoin_C4H6N4O3
cpd01584	p-Aminophenol_C6H7NO
cpd01586	4-Chlorocatechol_C6H5ClO2
cpd01587	5-Methylcytosine_C5H7N3O
cpd01588	Epsilcapramine_C6H13NO2
cpd01599	Glutaconyl-1-CoA_C26H35N7O19P3S
cpd01610	N-Methyltyramine_C9H14NO
cpd01620	Precorrin 2_C42H41N4O16
cpd01623	UDP-galactosamine_C15H24N3O16P2
cpd01625	Xanthurenate_C10H6NO4
cpd01630	cis,cis-Muconate_C6H4O4
cpd01644	2-Hydroxymuconate_C6H4O5
cpd01646	2-Isopropylmalate_C7H10O5
cpd01647	2-Phenylacetamide_C8H9NO
cpd01649	3'-Ribonucleotide_C5H8O7PR
cpd01651	L-3-Cyanoalanine_C4H6N2O2
cpd01653	3-Fumarylpyruvate_C7H4O6
cpd01659	5'-Ribonucleotide_C5H8O7PR
cpd01663	Chenodiol_C24H39O4
cpd01664	Cholesterol ester_C28H45O2R
cpd01665	D-O-Phosphoserine_C3H6NO6P
cpd01679	N-Methylhydantoin_C4H6N2O2
cpd01683	O-Feruloylquinate_C17H19O9
cpd01684	O-Phosphoviomycin_C25H46N13O13P
cpd01691	Retinol palmitate_C36H60O2
cpd01693	6-Phosphosucrose_C12H21O14P
cpd01695	Myristoyl-CoA_C35H58N7O17P3S
cpd01700	D-Citramalate_C5H6O5
cpd01706	2,4-Dichlorophenol_C6H4Cl2O
cpd01709	2-Hydroxyglutarate_C5H6O5
cpd01710	2-Isopropylmaleate_C7H8O4
cpd01712	20-Hydroxyecdysone_C27H44O7
cpd01716	3-Dehydroshikimate_C7H7O5
cpd01733	Ferulaldehyde_C10H10O3
cpd01736	Deacetoxyvindoline_C23H31N2O4
cpd01741	ddca_C12H23O2
cpd01743	Cerebroside_C25H46NO8R
cpd01747	Indole-3-acetamide_C10H10N2O
cpd01749	N-Formylkynurenine_C11H12N2O4
cpd01759	N-Acyl-L-aspartate_C5H4NO5R
cpd01762	Formiminoglycine_C3H6N2O2
cpd01765	N-Methylhexanamide_C7H15NO
cpd01772	Succinylbenzoate_C11H8O5
cpd01773	Phenylphosphate_C6H5O4P
cpd01775	Phosphoribosyl-ATP_C15H20N5O20P4
cpd01777	Phosphoribosyl-AMP_C15H19N5O14P2
cpd01795	2-Deoxy-D-gluconate_C6H11O6
cpd01799	Isobutylamine_C4H12N
cpd01801	3,4-Dichloroaniline_C6H5Cl2N
cpd01807	3-Phosphonopyruvate_C3H3O6P
cpd01831	4-Imidazoleacetate_C5H5N2O2
cpd01844	Propionyl phosphate_C3H5O5P
cpd01851	Tetrahydropalmatine_C21H25NO4
cpd01859	(2-Naphthyl)methanol_C11H10O
cpd01871	3-Methylcatechol_C7H8O2
cpd01878	3,5-Dichlorocatechol_C6H4Cl2O2
cpd01882	Isovaleryl-CoA_C26H40N7O17P3S
cpd01899	Ceramide phosphate_C19H35NO6PR
cpd01919	maltose-6-phosphate_C12H21O14P
cpd01942	gamma-Linolenoyl-CoA_C39H60N7O17P3S
cpd01956	o-Formylbenzoic acid_C8H5O3
cpd01957	2-Hydroxyglutaryl-CoA_C26H37N7O20P3S
cpd01960	2-Oxohept-3-enedioate_C7H6O5
cpd01966	Dimethylacryloyl-CoA_C26H38N7O17P3S
cpd01973	4-Guanidinobutanamide_C5H13N4O
cpd01974	4-Hydroxy-L-glutamate_C5H8NO5
cpd01977	4-Phospho-L-aspartate_C4H6NO7P
cpd01981	5-Methylthio-D-ribose_C6H12O4S
cpd01982	5-Phosphoribosylamine_C5H11NO7P
cpd01983	Coprostan-3-one_C27H46O
cpd01997	Dimethylbenzimidazole_C9H10N2
cpd02014	N-Malonylanthranilate_C10H7NO5
cpd02016	N-Ribosylnicotinamide_C11H15N2O5
cpd02021	Succinylbenzoyl-CoA_C32H39N7O20P3S
cpd02024	Phosphonoacetaldehyde_C2H4O4P
cpd02026	TSST_C27H48N9O10S2
cpd02030	3-phosphoshikimate_C7H8O8P
cpd02039	1-Aminopropan-2-ol_C3H10NO
cpd02045	1-Hydroxy-2-naphthoate_C11H7O3
cpd02046	10-Formyldihydrofolate_C20H19N7O7
cpd02060	(2E)-Dodecenoyl-CoA_C33H52N7O17P3S
cpd02064	3-Demethylubiquinone-9_C53H79O4
cpd02065	3-Hydroxy-L-kynurenine_C10H12N2O4
cpd02068	3-Methylglutaconyl-CoA_C27H37N7O19P3S
cpd02069	3-Phosphonooxypyruvate_C3H2O7P
cpd02074	2-Oxo-6-aminocaproate_C6H11NO3
cpd02075	6-Deoxyerythronolide B_C21H38O6
cpd02077	8,11,14-Icosatrienoate_C20H33O2
cpd02083	CoproporphyrinogenIII_C36H40N4O8
cpd02085	beta-D-Fructose 2-phosphate_C6H11O9P
cpd02090	Glycerophosphoglycerol_C6H14O8P
cpd02095	L-2,4-Diaminobutyrate_C4H11N2O2
cpd02096	L-3-Amino-isobutyrate_C4H9NO2
cpd02097	L-Glutamyl 5-phosphate_C5H8NO7P
cpd02100	L-Xylulose 5-phosphate_C5H9O8P
cpd02102	N-Adenylylanthranilate_C17H17N6O8P
cpd02113	dTDP-rhamnose_C16H24N2O15P2
cpd02117	(S)-Canadine_C20H21NO4
cpd02124	2-Methylacetoacetyl-CoA_C26H38N7O18P3S
cpd02125	Tiglyl-CoA_C26H38N7O17P3S
cpd02132	3-Phospho-D-erythronate_C4H6O8P
cpd02135	4-Nitrophenyl phosphate_C6H4NO6P
cpd02140	AIR_C8H13N3O7P
cpd02147	4-Phosphoerythronate_C4H6O8P
cpd02152	L-Argininosuccinate_C10H17N4O6
cpd02154	N-Formimino-L-aspartate_C5H7N2O4
cpd02168	Prephytoene diphosphate_C40H66O7P2
cpd02169	Presqualene diphosphate_C30H50O7P2
cpd02172	Solanesyl diphosphate_C45H74O7P2
cpd02182	(R)-S-Lactoylglutathione_C13H20N3O8S
cpd02183	4-Oxalocrotonate_C6H4O5
cpd02184	11-cis-Retinyl palmitate_C36H60O2
cpd02187	Methacrylyl-CoA_C25H36N7O17P3S
cpd02197	5-Formyltetrahydrofolate_C20H21N7O7
cpd02200	CDP-N-methylethanolamine_C12H21N4O11P2
cpd02201	4-phosphopantothenate_C9H15NO8P
cpd02203	D-Erythritol 4-phosphate_C4H9O7P
cpd02210	Indoleglycerol phosphate_C11H12NO6P
cpd02211	L-2-Amino-acetoacetate_C4H7NO3
cpd02227	S-Ribosylhomocysteine_C9H17NO6S
cpd02229	Bactoprenyl diphosphate_C55H90O7P2
cpd02230	Inositol 4-phosphate_C6H11O9P
cpd02233	Ciliatine_C2H8NO3P
cpd02234	(R)-3-Hydroxybutanoyl-CoA_C25H38N7O18P3S
cpd02255	3-oxoadipate-enol-lactone_C6H5O4
cpd02258	4-Hydroxy-2-oxovalerate_C5H7O4
cpd02263	8,11,14-Icosatrienoyl-CoA_C41H64N7O17P3S
cpd02267	Chloramphenicol 3-acetate_C13H14Cl2N2O6
cpd02277	N-Methyl-2-oxoglutaramate_C6H8NO4
cpd02295	1-4-Dihydroxy-2-naphthoate_C11H7O4
cpd02298	1F-beta-D-Fructosylsucrose_C18H32O16
cpd02304	2-Pyrone-4,6-dicarboxylate_C7H2O6
cpd02311	4-Imidazolone-5-propanoate_C6H7N2O3
cpd02333	Quinolinate_C7H3NO4
cpd02340	alpha-D-Hexose 6-phosphate_C6H11O9P
cpd02345	L-Glutamate1-semialdehyde_C5H9NO3
cpd02357	Dopamine_C8H12NO2
cpd02361	4-Hydroxyphenylacetaldehyde_C8H8O2
cpd02365	5beta-Androstane-3,17-dione_C19H28O2
cpd02371	D-Tagatose 1,6-biphosphate_C6H10O12P2
cpd02375	Adenylosuccinate_C14H14N5O11P
cpd02380	S-Methyl-1-thio-D-glycerate_C4H8O3S
cpd02387	2-Dehydro-3-deoxy-L-fuconate_C6H9O5
cpd02394	GAR_C7H14N2O8P
cpd02414	L-2-Amino-6-oxopimelate_C7H10NO5
cpd02415	Serine phosphoethanolamine_C5H13N2O6P
cpd02419	Nonaprenyl-4-hydroxybenzoate_C52H77O3
cpd02431	1-Pyrroline-5-carboxylate_C5H6NO2
cpd02439	2-Dehydro-3-deoxy-D-glucarate_C6H6O7
cpd02441	3-Dehydro-2-deoxy-D-gluconate_C6H9O6
cpd02465	tetrahydrodipicolinate_C7H7NO4
cpd02467	2-Dehydro-3-deoxy-L-rhamnonate_C6H9O5
cpd02471	Linalool_C10H18O
cpd02484	Inositol 3-phosphate_C6H11O9P
cpd02490	Lysopine_C9H18N2O4
cpd02498	2,3-Dihydroxy-isovalerate_C5H9O4
cpd02503	3-Hydroxyisobutyryl-CoA_C25H38N7O18P3S
cpd02507	5-Carboxy-2-oxohept-3-enedioate_C8H5O7
cpd02519	Guanidinoethyl methyl phosphate_C4H12N3O4P
cpd02528	UDP-4-oxo-6-deoxy-D-glucose_C15H20N2O16P2
cpd02535	2,3-Dihydroxy-3-methylvalerate_C6H11O4
cpd02536	Muconolactone_C6H5O4
cpd02544	4-Carboxy-4-hydroxy-2-oxoadipate_C7H5O8
cpd02545	Isocorypalmine_C20H23NO4
cpd02546	CMP-KDO_C17H24N3O15P
cpd02547	(R)-1-Aminopropan-2-yl phosphate_C3H9NO4P
cpd02552	n-acetylglutamyl-phosphate_C7H9NO8P
cpd02555	Tetrahydropteroyltri-L-glutamate_C29H33N9O12
cpd02557	Farnesylfarnesylgeraniol_C40H66O7P2
cpd02566	2,3-Dihydroxy-2,3-dihydrobenzoate_C7H7O4
cpd02569	2-Oxo-3-hydroxyisovalerate_C5H7O4
cpd02572	5-Carboxymethyl-2-hydroxymuconate_C8H5O7
cpd02574	methylthioribose-1-phosphate_C6H11O7PS
cpd02587	N5-(L-1-Carboxyethyl)-L-ornithine_C8H16N2O4
cpd02589	3',5'-Cyclic nucleotide_C5H7O6PR
cpd02590	all-trans-Heptaprenyl diphosphate_C35H58O7P2
cpd02591	pendp_C25H42O7P2
cpd02597	cis-2-Methylaconitate_C7H5O6
cpd02598	1,4,5,6-Tetrahydro-6-oxonicotinate_C6H6NO3
cpd02601	2-Lysolecithin_C9H19NO7PR
cpd02603	3-Lysolecithin_C9H19NO7PR
cpd02605	2-isopropyl-3-oxosuccinate_C7H8O5
cpd02611	N-Acetyl-D-glucosamine1-phosphate_C8H14NO9P
cpd02612	N-Acetylmannosamine 6-phosphate_C8H14NO9P
cpd02616	dTDP-4-amino-4,6-dideoxy-D-glucose_C16H26N3O14P2
cpd02625	3-Hydroxy-L-1-pyrroline-5-carboxylate_C5H6NO3
cpd02626	1-Pyrroline-4-hydroxy-2-carboxylate_C5H6NO3
cpd02642	N-5-phosphoribosyl-anthranilate_C12H13NO9P
cpd02645	Phosphoenol-4-deoxy-3-tetrulosonate_C4H4O7P
cpd02648	(1-Hydroxycyclohexan-1-yl)acetyl-CoA_C29H44N7O18P3S
cpd02653	4-Carboxy-2-hydroxy-cis,cis-muconate_C7H3O7
cpd02654	4-Methyl-5--2-phosphoethyl-thiazole_C6H8NO4PS
cpd02656	6-7-Dimethyl-8--1-D-ribityllumazine_C13H17N4O6
cpd02658	N(alpha)-Benzyloxycarbonyl-L-leucine_C14H18NO4
cpd02662	Malyl-CoA_C25H35N7O20P3S
cpd02663	2,5-Diketo-3-deoxy-D-gluconate_C6H7O6
cpd02666	(R)-4'-Phosphopantothenoyl-L-cysteine_C12H20N2O9PS
cpd02678	N-Formyl-GAR_C8H13N2O9P
cpd02685	N-acetyl-LL-2,6-diaminopimelate_C9H15N2O5
cpd02688	S-Methyl-3-phospho-1-thio-D-glycerate_C4H7O6PS
cpd02691	2-methyl-3-hydroxy-butyryl-CoA_C26H40N7O18P3S
cpd02692	2-Amino-3-carboxymuconate semialdehyde_C7H6NO5
cpd02693	3-Isopropylmalate_C7H10O5
cpd02698	N-Succinyl-L-2,6-diaminopimelate_C11H16N2O7
cpd02700	S-(2-Methylpropionyl)-dihydrolipoamide_C12H23NO2S2
cpd02701	S-Adenosyl-4-methylthio-2-oxobutanoate_C15H19N5O6S
cpd02707	4-Oxalomesaconate_C7H3O7
cpd02708	cis-2-Methyl-5-isopropylhexa-2,5-dienal_C10H16O
cpd02711	2-Keto-3-deoxy-6-phosphogluconate_C6H8O9P
cpd02717	4-Carboxy-2-hydroxyhexa-2,4-dienedioate_C7H3O7
cpd02720	5-Amino-6--5-phosphoribitylaminouracil_C9H15N4O9P
cpd02721	DKHP_C6H8O9P
cpd02724	N-Succinyl-L-2-amino-6-oxopimelate_C11H12NO8
cpd02730	3-Deoxy-D-manno-octulosonate8-phosphate_C8H12O11P
cpd02733	Deoxycholate_C24H39O4
cpd02734	4-Carboxy-2-hydroxymuconate semialdehyde_C7H4O6
cpd02738	5-Methyltetrahydropteroyltri-L-glutamate_C30H35N9O12
cpd02740	Guanosine 5'-triphosphate,3'-diphosphate_C10H12N5O20P5
cpd02744	N'-Phosphoguanidinoethyl methyl phosphate_C4H11N3O7P2
cpd02745	alpha-D-Galactosyl-diphosphoundecaprenol_C61H100O12P2
cpd02755	Fecosterol_C28H46O
cpd02767	(R)-3-((R)-3-Hydroxybutanoyloxy)butanoate_C8H13O5
cpd02769	1-(4-Hydroxyphenyl)-2-(methylamino)ethanol_C9H14NO2
cpd02774	Dehydroepiandrosterone sulfate_C19H27O5S
cpd02775	4-Amino-5-phosphomethyl-2-methylpyrimidine_C6H9N3O4P
cpd02787	16-Methoxy-2,3-dihydro-3-hydroxytabersonine_C22H29N2O4
cpd02788	Inositol 1,2,3,5,6-pentakisphosphate_C6H7O21P5
cpd02799	Methylisocitrate_C7H7O7
cpd02803	2-Acetyl-1-alkyl-sn-glycero-3-phosphocholine_C10H21NO7PR
cpd02820	UDP-N-acetylglucosamine enolpyruvate_C20H26N3O19P2
cpd02822	1-Alkenylglycerophosphoethanolamine_C7H15NO6PR
cpd02826	5'-Phosphoribosylformylglycinamidine_C8H15N3O8P
cpd02828	5-Carboxymethyl-2-hydroxymuconic semialdehyde_C8H6O6
cpd02835	UDP-2,3-bis(3-hydroxytetradecanoyl)glucosamine_C43H75N3O20P2
cpd02843	D-erythro-imidazol-glycerol-phosphate_C6H9N2O6P
cpd02847	1D-1-Guanidino-1-deoxy-3-dehydro-scyllo-inositol_C7H14N3O5
cpd02851	AICAR_C9H13N4O8P
cpd02857	DAHP_C7H10O10P
cpd02861	UDP-N-acetylmuramoyl-L-alanyl-D-glutamyl-L-lysine_C34H52N7O24P2
cpd02862	UDPMurAc(oyl-L-Ala-D-gamma-Glu-L-Lys-D-Ala-D-Ala)_C40H62N9O26P2
cpd02864	cis-2-Chlorodienelactone_C6H2ClO4
cpd02880	trans-2-Chlorodienelactone_C6H2ClO4
cpd02882	4--1-D-Ribitylamino-5-aminouracil_C9H16N4O6
cpd02884	FAICAR_C10H13N4O9P
cpd02886	UDP-3-O-(beta-hydroxymyristoyl)-N-acetylglucosamine_C31H51N3O19P2
cpd02890	15(S)-HETE_C20H31O3
cpd02893	5'-Phosphoribosyl-4-carboxy-5-aminoimidazole_C9H12N3O9P
cpd02894	4-Amino-2-methyl-5-diphosphomethylpyrimidine_C6H9N3O7P2
cpd02902	D-Galactosyl-1,3-beta-D-galactosyl-1,4-beta-D-glucosyl-R_C18H31O16R
cpd02904	alpha-Ribazole 5'-phosphate_C14H17N2O7P
cpd02918	5-HETE_C20H31O3
cpd02920	2-Amino-4-hydroxy-6-hydroxymethyl-7-8-dihydropteridinediphosphate_C7H8N5O8P2
cpd02921	SAICAR_C13H15N4O12P
cpd02930	Lipid X_C34H64NO12P
cpd02943	UDP-N-acetylmuramoyl-L-alanyl-D-glutamyl-L-lysyl-D-alanyl-D-alanine_C40H62N9O26P2
cpd02948	MurAc(oyl-L-Ala-D-gamma-Glu-L-Lys-D-Ala-D-Ala)-diphospho- undecaprenol_C86H140N7O21P2
cpd02961	Dihydroneopterin_C9H13N5O4
cpd02964	UDP-N-acetylmuramoyl-L-alanyl-D-gamma-glutamyl-meso-2-6-diaminopimelate_C35H51N7O26P2
cpd02968	UDP-N-acetylmuramoyl-L-alanyl-D-glutamyl-6-carboxy-L-lysyl-D-alanyl- D-alanine_C41H61N9O28P2
cpd02972	alpha-N-Acetylneuraminyl-2,8-alpha-N-acetylneuraminyl-2,3-beta-D- galactosyl-R_C28H43N2O22R
cpd02978	7,8-Dihydroneopterin 3'-triphosphate_C9H12N5O13P3
cpd02979	phosphoribosylformiminoaicar-phosphate_C15H21N5O15P2
cpd02991	phosphoribulosylformimino-AICAR-phosphate_C15H21N5O15P2
cpd02993	Lipid IV(A)_C68H126N2O23P2
cpd02996	GM2_C50H85N3O26R
cpd02999	GD1a_C67H111N4O39R
cpd03002	Lipid A disaccharide_C68H127N2O20P
cpd03043	3-Hydroxybutanoyl-CoA_C25H38N7O18P3S
cpd03047	Taurocholate_C26H44NO7S
cpd03048	Isethionate_C2H5O4S
cpd03049	2-Hydroxyethyl-ThPP_C14H21N4O8P2S
cpd03052	Imidazole acetaldehyde_C5H6N2O
cpd03055	Imidazolone acetate_C5H5N2O3
cpd03073	2,5-Diaminohexanoate_C6H15N2O2
cpd03077	alpha-Amino acid_C2H4NO2R
cpd03078	Selenophosphate_H2O3PSe
cpd03081	(S)-N-Methylcoclaurine_C18H22NO3
cpd03091	5'-Deoxyadenosine_C10H13N5O3
cpd03113	(S)-3-Hydroxyhexadecanoyl-CoA_C37H62N7O18P3S
cpd03114	3-Oxopalmitoyl-CoA_C37H60N7O18P3S
cpd03115	(S)-3-Hydroxytetradecanoyl-CoA_C35H58N7O18P3S
cpd03116	(S)-3-Hydroxydodecanoyl-CoA_C33H54N7O18P3S
cpd03117	3-Oxododecanoyl-CoA_C33H52N7O18P3S
cpd03118	(S)-Hydroxydecanoyl-CoA_C31H50N7O18P3S
cpd03119	3-Oxodecanoyl-CoA_C31H48N7O18P3S
cpd03120	(S)-Hydroxyoctanoyl-CoA_C29H46N7O18P3S
cpd03121	3-Oxooctanoyl-CoA_C29H44N7O18P3S
cpd03122	(S)-Hydroxyhexanoyl-CoA_C27H42N7O18P3S
cpd03123	3-Oxohexanoyl-CoA_C27H40N7O18P3S
cpd03124	Hexanoyl-CoA_C27H42N7O17P3S
cpd03125	(2E)-Hexenoyl-CoA_C27H40N7O17P3S
cpd03126	(2E)-Hexadecenoyl-CoA_C37H60N7O17P3S
cpd03127	(2E)-Tetradecenoyl-CoA_C35H56N7O17P3S
cpd03128	Decanoyl-CoA_C31H50N7O17P3S
cpd03129	(2E)-Decenoyl-CoA_C31H48N7O17P3S
cpd03130	(2E)-Octenoyl-CoA_C29H44N7O17P3S
cpd03139	5beta-Dihydrotestosterone_C19H30O2
cpd03146	2-OH-Estradiol_C18H24O3
cpd03147	2-Methoxyestradiol-17beta_C19H26O3
cpd03153	Palmatine_C21H22NO4
cpd03161	Phenethylamine_C8H12N
cpd03176	5(S)-HPETE_C20H31O4
cpd03187	Oxalosuccinate_C6H3O7
cpd03189	3-Carboxy-1-hydroxypropyl-ThPP_C16H22N4O10P2S
cpd03205	Phytoene_C40H64
cpd03211	15-cis-Phytoene_C40H64
cpd03218	alpha-Carotene_C40H56
cpd03221	Zymosterol_C27H44O
cpd03227	5beta-Cholestane-3alpha,7alpha,26-triol_C27H48O3
cpd03228	3alpha,7alpha-Dihydroxy-5beta-cholestan-26-al_C27H46O3
cpd03230	3alpha,7alpha-Dihydroxy-5beta-cholest-24-enoyl-CoA_C48H74N7O19P3S
cpd03231	3alpha,7alpha,24-Trihydroxy-5beta-cholestanoyl-CoA_C48H76N7O20P3S
cpd03232	3alpha,7alpha-Dihydroxy-5beta-24-oxocholestanoyl-CoA_C48H74N7O20P3S
cpd03233	3alpha,7alpha,12alpha,24-Tetrahydroxy-5beta-cholestanoyl-CoA_C48H76N7O21P3S
cpd03234	7alpha-Hydroxy-5beta-cholestan-3-one_C27H46O2
cpd03236	7alpha,12alpha-Dihydroxy-5beta-cholestan-3-one_C27H46O3
cpd03238	7alpha-Hydroxycholest-4-en-3-one_C27H44O2
cpd03239	7alpha,12alpha-Dihydroxycholest-4-en-3-one_C27H44O3
cpd03241	3alpha,7alpha,12alpha-Trihydroxy-5beta-cholest-24-enoyl-CoA_C48H74N7O20P3S
cpd03244	Taurodeoxycholate_C26H44NO6S
cpd03245	Glycodeoxycholate_C26H42NO5
cpd03246	Taurochenodeoxycholate_C26H44NO6S
cpd03247	Glycochenodeoxycholate_C26H42NO5
cpd03248	3alpha,7alpha,12alpha-Trihydroxy-5beta-24-oxocholestanoyl-CoA_C48H74N7O21P3S
cpd03250	4,5beta-Dihydrocortisone_C21H30O5
cpd03252	5beta-Pregnane-11beta,17alpha,21-triol-3,20-dione_C21H32O5
cpd03254	11beta,21-Dihydroxy-3,20-oxo-5beta-pregnan-18-al_C21H30O5
cpd03256	5beta-Pregnane-11beta,21-diol-3,20-dione_C21H32O4
cpd03260	5beta-Pregnane-3,20-dione_C21H32O2
cpd03279	Deoxyinosine_C10H12N4O4
cpd03280	5-Ureido-4-imidazole carboxylate_C5H5N4O3
cpd03282	L-Allothreonine_C4H9NO3
cpd03293	Biocytin_C16H28N4O4S
cpd03306	3,4-Dihydroxyphenylethyleneglycol_C8H10O4
cpd03307	3,4-Dihydroxymandelaldehyde_C8H8O4
cpd03320	3-Hydroxyphenylacetate_C8H7O3
cpd03326	2-Hydroxyhepta-2,4-dienedioate_C7H6O5
cpd03327	4-Hydroxy-2-ketopimelate_C7H8O6
cpd03333	Sinapaldehyde_C11H12O4
cpd03335	3-O-Methylgallate_C8H7O5
cpd03349	5-Hydroxykynurenamine_C9H13N2O2
cpd03351	Cinnavalininate_C14H6N2O6
cpd03359	5-Hydroxy-N-formylkynurenine_C11H12N2O5
cpd03362	5-Hydroxykynurenine_C10H12N2O4
cpd03364	Formylanthranilate_C8H6NO3
cpd03365	5-(2'-Formylethyl)-4,6-dihydroxypicolinate_C9H8NO5
cpd03366	5-(2'-Carboxyethyl)-4,6-dihydroxypicolinate_C9H7NO6
cpd03370	5-MeOT_C11H15N2O
cpd03375	3-Hydroxypropanoyl-CoA_C24H36N7O18P3S
cpd03379	CMPciliatine_C11H19N4O10P2
cpd03385	Fosfonet_C2H3O5P
cpd03389	Selenocysteine_C3H7NO2Se
cpd03392	Se-Adenosylselenomethionine_C15H23N6O5Se
cpd03393	Se-Adenosylselenohomocysteine_C14H20N6O5Se
cpd03397	Selenohomocysteine_C4H9NO2Se
cpd03398	Selenocystathionine_C7H14N2O4Se
cpd03407	gamma-Glutamyl-beta-cyanoalanine_C9H12N3O5
cpd03411	Glutathionylspermidine_C17H36N6O5S
cpd03413	L-Glutamyl 1-phosphate_C5H8NO7P
cpd03414	UroporphyrinogenI_C40H36N4O16
cpd03416	CoproporphyrinogenI_C36H40N4O8
cpd03421	Cobyrinate_C45H52CoN4O14
cpd03422	Cobinamide_C48H72CoN11O8
cpd03423	alpha-Ribazole_C14H18N2O4
cpd03424	Vitamin B12_C62H91CoN13O14PR
cpd03426	Sirohydrochlorin_C42H38N4O16
cpd03438	2-Hexaprenyl-6-hydroxyphenol_C36H54O2
cpd03439	2-Hexaprenyl-6-methoxyphenol_C37H56O2
cpd03440	2-Hexaprenyl-6-methoxy-1,4-benzoquinone_C37H54O3
cpd03441	2-Hexaprenyl-3-methyl-6-methoxy-1,4-benzoquinone_C38H56O3
cpd03443	3-Octaprenyl-4-hydroxybenzoate_C47H69O3
cpd03444	2-Octaprenylphenol_C46H70O
cpd03445	2-Octaprenyl-6-hydroxyphenol_C46H70O2
cpd03446	2-Octaprenyl-6-methoxyphenol_C47H72O2
cpd03447	2-Octaprenyl-6-methoxy-1,4-benzoquinone_C47H70O3
cpd03448	2-Octaprenyl-3-methyl-6-methoxy-1,4-benzoquinone_C48H72O3
cpd03449	2-Octaprenyl-3-methyl-5-hydroxy-6-methoxy-1,4-benzoquinone_C48H74O4
cpd03450	Succinatesemialdehyde-thiamindiphosphateanion_C16H22N4O10P2S
cpd03451	SHCHC_C11H10O6
cpd03454	3'-CMP_C9H12N3O8P
cpd03455	3-Mercaptolactate_C3H5O3S
cpd03456	S-sulfocysteine_C3H6NO5S2
cpd03461	8-Methoxykynurenate_C11H8NO4
cpd03470	Iminoaspartate_C4H4NO4
cpd03471	Nicotinate D-ribonucleoside_C11H13NO6
cpd03476	Polyprenyl diphosphate_C10H18O7P2
cpd03480	2-Hydroxyphenylacetate_C8H7O3
cpd03486	N-acetylmuramoyl-L-alanyl-D-glutamyl-L-lysyl-D-alanyl-D-alanine-diphosphoundecaprenol_C86H140N7O21P2
cpd03487	Undecaprenyl-diphospho-N-acetylmuramoyl-(N-acetylglucosamine)-L-alanyl-D-glutamyl-L-lysyl-D-alanyl-D-alanine_C94H153N8O26P2
cpd03488	Undecaprenyl-diphospho-N-acetylmuramoyl-(N-acetylglucosamine)-L-alanyl-D-glutaminyl-L-lysyl-D-alanyl-D-alanine_C94H155N9O25P2
cpd03491	Undecaprenyl-diphospho-N-acetylmuramoyl-(N-acetylglucosamine)-L-alanyl-gamma-D-glutamyl-L-lysyl-D-alanyl-D-alanine_C94H153N8O26P2
cpd03492	Undecaprenyl-diphospho-N-acetylmuramoyl-(N-acetylglucosamine)-L-alanyl-D-isoglutaminyl-L-lysyl-D-alanyl-D-alanine_C94H155N9O25P2
cpd03494	Undecaprenyl-diphospho-N-acetylmuramoyl-L-alanyl-D-glutamyl-meso-2-6-diaminopimeloyl-D-alanyl-D-alanine_C87H139N7O23P2
cpd03495	Undecaprenyl-diphospho-N-acetylmuramoyl--N-acetylglucosamine-L-ala-D-glu-meso-2-6-diaminopimeloyl-D-ala-D-ala_C95H152N8O28P2
cpd03496	Undecaprenyl-diphospho-N-acetylmuramoyl-(N-acetylglucosamine)-L-alanyl-D-glutaminyl-meso-2,6-diaminopimeloyl-D-alanyl-D-alanine_C95H154N9O27P2
cpd03517	Biotinyl-5-AMP_C20H27N7O9PS
cpd03518	Formamidopyrimidine nucleoside triphosphate_C10H14N5O15P3
cpd03519	2,5-Diaminopyrimidine nucleoside triphosphate_C9H14N5O14P3
cpd03521	Dihydroneopterin phosphate_C9H12N5O7P
cpd03524	10-Formyl-THF-L-glutamate_C25H27N8O10
cpd03525	N-Succinyl-L-glutamate_C9H10NO7
cpd03555	15(S)-HPETE_C20H31O4
cpd03560	Propionyladenylate_C13H17N5O8P
cpd03561	2-Hydroxybutyrate_C4H7O3
cpd03562	2-Propyn-1-al_C3H2O
cpd03570	3-Hydroxyisovaleryl-CoA_C26H40N7O18P3S
cpd03572	(S)-3-Hydroxyisobutyryl-CoA_C25H38N7O18P3S
cpd03577	(R)-2-Oxo-3-methylpentanoate_C6H9O3
cpd03583	D-arabino-6-Phospho-hex-3-ulose_C6H11O9P
cpd03584	UDP-3-O-(beta-hydroxymyristoyl)-D-glucosamine_C29H50N3O18P2
cpd03585	KDO-lipid IV(A)_C76H137N2O30P2
cpd03586	kdo2-lipid iva_C84H148N2O37P2
cpd03587	kdo2-lipid a_C110H196N2O39P2
cpd03588	L-erythro-3-Methylmalyl-CoA_C26H37N7O20P3S
cpd03589	Mesaconyl-CoA_C26H35N7O19P3S
cpd03593	D-erythro-3-Methylmalate_C5H6O5
cpd03606	2-Oxo-3-hydroxy-4-phosphobutanoate_C4H4O8P
cpd03607	4-(Phosphonooxy)-threonine_C4H8NO7P
cpd03608	4-Hydroxy-L-threonine_C4H9NO4
cpd03611	Amidines_CH3N2R
cpd03640	6-Oxohexanoate_C6H9O3
cpd03643	Cyclohexan-1,2-dione_C6H8O2
cpd03646	gamma-Glutamyl-3-aminopropiononitrile_C8H13N3O3
cpd03650	Hexadecenal_C16H30O
cpd03651	Sphingosine 1-phosphate_C18H37NO5P
cpd03653	GM4_C36H62N2O16R
cpd03654	GD3_C53H88N3O29R
cpd03655	GD2_C61H101N4O34R
cpd03656	GA2_C39H69N2O18R
cpd03658	GT1a_C78H127N5O47R
cpd03659	GQ1_C89H143N6O55R
cpd03660	GT1b_C78H127N5O47R
cpd03661	GD1b_C67H111N4O39R
cpd03663	3-Butynoate_C4H3O2
cpd03664	3-Butyn-1-al_C4H4O
cpd03666	2,5-Diamino-6-(5'-triphosphoryl-3',4'-trihydroxy-2'-oxopentyl)- amino-4-oxopyrimidine_C9H14N5O14P3
cpd03671	D-Glucosamine1-phosphate_C6H13NO8P
cpd03672	S-Glutaryldihydrolipoamide_C13H22NO4S2
cpd03676	(S)-Coclaurine_C17H20NO3
cpd03696	Ursin_C12H16O7
cpd03697	Arbutin-6P_C12H15O10P
cpd03698	Salicin-6P_C13H17O10P
cpd03699	cDPG_C3H3O9P2
cpd03701	Gp_C10H12N5O8P
cpd03703	Imidazolone_C3H4N2O
cpd03704	dIMP_C10H11N4O7P
cpd03707	Hordenine_C10H16NO
cpd03708	2,4-Dihydroxyhept-2-enedioate_C7H8O6
cpd03709	Salicylaldehyde_C7H6O2
cpd03710	trans-O-Hydroxybenzylidenepyruvate_C10H7O4
cpd03714	2,6-Dihydroxyphenylacetate_C8H7O4
cpd03715	2-Hydroxy-6-oxo-hept-2,4-dienoate_C7H7O4
cpd03725	Fe(III)dicitrate_C12H22FeO14
cpd03729	Alkylphosphonate_HO4PR
cpd03733	N-Acetylneuraminate 9-phosphate_C11H17NO12P
cpd03734	Acetamide_C2H5NO
cpd03736	Lauroyl-KDO2-lipid IV(A)_C96H170N2O38P2
cpd03752	Galactitol 1-phosphate_C6H13O9P
cpd03762	cis-1,2-dihydroxybenzoate_C7H7O4
cpd03777	3-Sulfocatechol_C6H5O5S
cpd03813	D-Galactosamine 6-phosphate_C6H13NO8P
cpd03830	ADP-D-glycero-D-manno-heptose_C17H25N5O16P2
cpd03831	ADP-L-glycero-D-manno-heptose_C17H25N5O16P2
cpd03832	Hydrogenobyrinate_C45H56N4O14
cpd03835	Precorrin 8_C45H53N4O14
cpd03846	octanoate_C8H15O2
cpd03847	Myristic acid_C14H27O2
cpd03848	Arachidic acid_C20H39O2
cpd03849	Gamolenic acid_C18H29O2
cpd03850	Linolenate_C18H29O2
cpd03851	Eicosapentaenoic acid_C20H29O2
cpd03852	Docosahexaenoic acid_C22H31O2
cpd03861	L-Xylulose 1-phosphate_C5H9O8P
cpd03871	2-Hydroxypropylphosphonate_C3H8O4P
cpd03897	4a-Hydroxytetrahydrobiopterin_C9H15N5O4
cpd03913	Hydrogenobyrinate diamide_C45H60N6O12
cpd03914	Cob(II)yrinate diamide_C45H56CoN6O12
cpd03915	Cob(I)yrinate diamide_C45H56CoN6O12
cpd03916	Adenosyl cobyrinate diamide_C55H68CoN11O15
cpd03917	Adenosylcobyric acid_C55H76CoN15O11
cpd03918	Adenosyl cobinamide_C58H84CoN16O11
cpd03919	Adenosyl cobinamide phosphate_C58H83CoN16O14P
cpd03920	Adenosylcobinamide-GDP_C68H95CoN21O21P2
cpd03963	Biuret_C2H5N3O2
cpd03997	epsilon-Caprolactam_C6H11NO
cpd04015	trans-3-Chloro-2-propene-1-ol_C3H5ClO
cpd04016	cis-3-Chloro-2-propene-1-ol_C3H5ClO
cpd04017	3-Chloroallyl aldehyde_C3H3ClO
cpd04039	Erythronolide B_C21H38O7
cpd04058	L-N2-(2-Carboxyethyl)arginine_C9H18N4O4
cpd04077	4-Sulfolactone_C6H4O7S
cpd04078	Tosylate_C7H7O3S
cpd04079	4-Sulfobenzyl alcohol_C7H7O4S
cpd04080	4-Sulfobenzaldehyde_C7H5O4S
cpd04097	Pb_Pb
cpd04103	3-Hydroxypimelyl-CoA_C28H41N7O20P3S
cpd04105	Mycothiol_C17H30N2O12S
cpd04106	S-Formylmycothiol_C18H30N2O13S
cpd04111	6-Carboxyhex-2-enoyl-CoA_C28H39N7O19P3S
cpd04117	4-Methylcatechol_C7H8O2
cpd04122	Aminoacetaldehyde_C2H6NO
cpd04130	6-Hydroxycyclohex-1-enecarbonyl-CoA_C28H40N7O18P3S
cpd04139	2-Hydroxy-5-methyl-cis,cis-muconic semialdehyde_C7H7O4
cpd04140	2-Oxohex-trans-4-enoate_C6H7O3
cpd04141	4-Hydroxy-2-oxohexanoate_C6H9O4
cpd04167	TCE_C2HCl3
cpd04173	Tetracenomycin C_C23H20O11
cpd04242	DKH_C6H9O6
cpd04248	Chloral hydrate_C2H3Cl3O2
cpd04360	3-Vinylcatechol_C8H8O2
cpd04362	2-Hydroxy-6-oxoocta-2,4,7-trienoate_C8H7O4
cpd04364	5-Chloro-2-hydroxymuconic semialdehyde_C6H4ClO4
cpd04539	2-Amino-3-oxo-4-phosphonooxybutyrate_C4H6NO7P
cpd04651	2-Hydroxy-5-methyl-cis,cis-muconate_C7H6O5
cpd04652	2-Oxo-5-methyl-cis-muconate_C7H6O5
cpd04661	Trichloroethanol_C2H3Cl3O
cpd04806	Aldophosphamide_C7H15Cl2N2O3P
cpd04810	5-FU_C4H3FN2O2
cpd04918	D-Glycero-D-manno-heptose7-phosphate_C7H13O10P
cpd04920	D-Glycero-D-manno-heptose1-phosphate_C7H13O10P
cpd05196	Docosanoate_C22H43O2
cpd05231	Erucic acid_C22H41O2
cpd05235	tetracosanoate_C24H47O2
cpd05238	Nervonic acid_C24H45O2
cpd05497	Zeinoxanthin_C40H56O
cpd05513	Neoxanthin_C40H56O4
cpd05521	Violaxanthin_C40H56O4
cpd05546	Cyanin_C27H30O16
cpd05556	Isoliquiritigenin_C15H12O4
cpd05630	Pelargonin_C27H30O15
cpd05727	24-Methylenecycloartanol_C31H52O
cpd06227	THF-L-glutamate_C29H33N9O12
cpd06559	alpha-Farnesene_C15H24
cpd06588	Juvenile hormone III_C16H26O3
cpd06703	Cyclohex-1-ene-1-carboxyl-CoA_C28H40N7O17P3S
cpd06704	2-Hydroxycyclohexane-1-carboxyl-CoA_C28H42N7O18P3S
cpd06705	2-Oxocyclohexane-1-carbonyl-CoA_C28H40N7O18P3S
cpd06707	Benzamide_C7H7NO
cpd06710	E-Phenylitaconyl-CoA_C32H39N7O19P3S
cpd06711	(Hydroxymethylphenyl)succinyl-CoA_C32H41N7O20P3S
cpd06712	Benzoylsuccinyl-CoA_C32H39N7O20P3S
cpd06716	2,6-Dihydroxycyclohexane-1-carboxyl-CoA_C28H42N7O19P3S
cpd06717	6-Oxo-2-hydroxycyclohexane-1-carboxyl-CoA_C28H40N7O19P3S
cpd06739	(R)-(+)-Citronellal_C10H18O
cpd07744	Ecgonine_C9H15NO3
cpd07892	Linuron_C9H10Cl2N2O2
cpd07971	1,2-Dibromoethane_C2H4Br2
cpd08023	methanesulfonate_CH3O3S
cpd08209	2-Hydroxy-cis-hex-2,4-dienoate_C6H7O3
cpd08210	ADC_C10H10NO5
cpd08211	trans,trans,cis-Geranylgeranyl diphosphate_C20H34O7P2
cpd08238	(S)-(-)-Citronellal_C10H18O
cpd08278	cis-4-(1'-Hydroxynaphth-2'-yl)-2-oxobut-3-enoate_C14H9O4
cpd08279	1-Hydroxy-2-naphthaldehyde_C11H8O2
cpd08284	1-Phenanthrol_C14H10O
cpd08285	1-Methoxyphenanthrene_C15H12O
cpd08286	2-C-methyl-D-erythritol4-phosphate_C5H11O7P
cpd08287	4--cytidine5-diphospho-2-C-methyl-D-erythritol_C14H23N3O14P2
cpd08288	2-phospho-4--cytidine5-diphospho-2-C-methyl-D-erythritol_C14H22N3O17P3
cpd08289	1-deoxy-D-xylulose5-phosphate_C5H9O7P
cpd08301	2-C-methyl-D-erythritol2-4-cyclodiphosphate_C5H10O9P2
cpd08316	D-Glycero-D-manno-heptose1-7-bisphosphate_C7H12O13P2
cpd08353	(E)-3-(Methoxycarbonyl)pent-2-enedioate_C7H6O6
cpd08371	Cobalt-precorrin 5_C45H46CoN4O16
cpd08372	Cobalt-precorrin 6_C44H45CoN4O16
cpd08375	Cobalt-precorrin 8_C45H53CoN4O14
cpd08400	4-Glutathionyl cyclophosphamide_C17H29Cl2N5O8PS
cpd08449	3-Amino-2-oxopropyl phosphate_C3H7NO5P
cpd08544	N-Ethylglycine_C4H9NO2
cpd08615	1-Hydroxy-2-methyl-2-butenyl 4-diphosphate_C5H10O8P2
cpd08625	5-Hydroxyisourate_C5H4N4O4
cpd08627	2,3-Ene acid_C3H2O2R
cpd08693	Taxa-4(20),11(12)-dien-5alpha-ol_C20H32O
cpd08695	Taxa-4(20),11(12)-dien-5alpha,13alpha-diol_C20H32O2
cpd08707	dTDP-3-oxo-4,6-dideoxy-D-glucose_C16H22N2O14P2
cpd08726	Perillyl-CoA_C31H44N7O17P3S
cpd08731	2-Hydroxy-4-isopropenylcyclohexane-1-carboxyl-CoA_C31H46N7O18P3S
cpd08739	trans-2-Methyl-5-isopropylhexa-2,5-dienal_C10H16O
cpd08740	trans-2-Methyl-5-isopropylhexa-2,5-dienoic acid_C10H15O2
cpd08741	cis-2-Methyl-5-isopropylhexa-2,5-dienoic acid_C10H15O2
cpd08742	trans-2-Methyl-5-isopropylhexa-2,5-dienoyl-CoA_C31H46N7O17P3S
cpd08743	cis-2-Methyl-5-isopropylhexa-2,5-dienoyl-CoA_C31H46N7O17P3S
cpd08744	3-Hydroxy-2,6-dimethyl-5-methylene-heptanoyl-CoA_C31H48N7O18P3S
cpd08746	3-Isopropylbut-3-enoyl-CoA_C28H42N7O17P3S
cpd08747	3-Isopropylbut-3-enoic acid_C7H11O2
cpd08928	L-Threonine phosphate_C4H8NO6P
cpd08992	Kanosamine 6-phosphate_C6H13NO8P
cpd08993	Aminofructose 6-phosphate_C6H13NO8P
cpd08994	Iminoerythrose 4-phosphate_C4H9NO6P
cpd09027	5-Hydroxy-2-oxo-4-ureido-2,5-dihydro-1H-imidazole-5-carboxylate_C5H5N4O5
cpd09124	Tetracenomycin A2_C23H18O8
cpd09199	Methyl ecgonine_C10H18NO3
cpd09350	N2-Acetyl-L-aminoadipyl-delta-phosphate_C8H11NO8P
cpd09351	N2-Acetyl-L-aminoadipate semialdehyde_C8H12NO4
cpd09410	Demethylphylloquinone_C30H44O2
cpd09421	2-(1,2-Dihydroxyethyl)-TPP_C14H21N4O9P2S
cpd09429	3-Hexaprenyl-4-hydroxybenzoate_C37H53O3
cpd09433	9'-cis-Neoxanthin_C40H56O4
cpd09434	9-cis-Violaxanthin_C40H56O4
cpd09789	2-Hydroxy-3-methylbenzalpyruvate_C11H9O4
cpd09790	3-Methylsalicylaldehyde_C8H8O2
cpd09791	3-Methylsalicylate_C8H7O3
cpd09792	1-Naphthalenemethanol_C11H10O
cpd09793	1-Naphthaldehyde_C11H8O
cpd09794	1-Naphthoic acid_C11H7O2
cpd09798	2-Hydroxy-3-carboxybenzalpyruvate_C11H6O6
cpd09799	3-Formylsalicylic acid_C8H5O4
cpd09802	2-Naphthaldehyde_C11H8O
cpd09804	2-Naphthoic acid_C11H7O2
cpd09810	2-Hydroxy-4-hydroxymethylbenzalpyruvate_C11H9O5
cpd09811	4-Hydroxymethylsalicylaldehyde_C8H8O3
cpd09812	4-Hydroxymethylsalicylate_C8H7O4
cpd09820	Naphthyl-2-methylene-succinyl-CoA_C36H41N7O19P3S
cpd09821	Naphthyl-2-hydroxymethyl-succinyl CoA_C36H43N7O20P3S
cpd09843	5-Carboxy-2-pentenoyl-CoA_C27H37N7O19P3S
cpd09844	(3S)-3-Hydroxyadipyl-CoA_C27H39N7O20P3S
cpd09878	Sulfoacetate_C2H2O5S
cpd09879	S-(Hydroxymethyl)glutathione_C11H18N3O7S
cpd10149	4-Chloroaniline_C6H6ClN
cpd10162	(R)-3-Hydroxy-3-methyl-2-oxopentanoate_C6H9O4
cpd10483	(1R,2S)-Naphthalene epoxide_C10H8O
cpd10484	(1S,2R)-Naphthalene epoxide_C10H8O
cpd10488	(1R)-Hydroxy-(2R)-glutathionyl-1,2-dihydronaphthalene_C20H24N3O7S
cpd10489	(1S)-Hydroxy-(2S)-glutathionyl-1,2-dihydronaphthalene_C20H24N3O7S
cpd10490	(1R)-Glutathionyl-(2R)-hydroxy-1,2-dihydronaphthalene_C20H24N3O7S
cpd10497	1-Nitronaphthalene-5,6-oxide_C10H7NO3
cpd10499	1-Nitronaphthalene-7,8-oxide_C10H7NO3
cpd10500	1-Nitro-7-hydroxy-8-glutathionyl-7,8-dihydronaphthalene_C20H23N4O9S
cpd10501	1-Nitro-7-glutathionyl-8-hydroxy-7,8-dihydronaphthalene_C20H23N4O9S
cpd10502	1-Nitro-5-hydroxy-6-glutathionyl-5,6-dihydronaphthalene_C20H23N4O9S
cpd10503	1-Nitro-5-glutathionyl-6-hydroxy-5,6-dihydronaphthalene_C20H23N4O9S
cpd10515	Fe+2_Fe
cpd10516	Fe+3_Fe
cpd10536	Bromobenzene-3,4-oxide_C6H5BrO
cpd10537	Bromobenzene-2,3-oxide_C6H5BrO
cpd10544	3,4-Dihydro-3-hydroxy-4-S-glutathionyl bromobenzene_C16H21BrN3O7S
cpd10545	2,3-Dihydro-2-S-glutathionyl-3-hydroxy bromobenzene_C16H21BrN3O7S
cpd10548	Benzo[a]pyrene-4,5-oxide_C20H12O
cpd10549	Benzo[a]pyrene-7,8-diol_C20H14O2
cpd10552	4,5-Dihydro-4-hydroxy-5-S-glutathionyl-benzo[a]pyrene_C30H28N3O7S
cpd10553	7,8-Dihydro-7-hydroxy-8-S-glutathionyl-benzo[a]pyrene_C30H28N3O7S
cpd10554	2,2-Dichlorooxirane_C2H2Cl2O
cpd10555	2,2-Dichloroacetaldehyde_C2H2Cl2O
cpd10556	Chloroacetyl chloride_C2H2Cl2O
cpd10558	S-(2,2-Dichloro-1-hydroxy)ethyl glutathione_C12H18Cl2N3O7S
cpd10560	2-(S-Glutathionyl)acetyl glutathione_C22H32N6O13S2
cpd10561	S-(2-Chloroacetyl)glutathione_C12H17ClN3O7S
cpd10562	2-(S-Glutathionyl)acetyl chloride_C12H17ClN3O7S
cpd10565	DCVG_C12H16Cl2N3O6S
cpd10567	2-Bromoacetaldehyde_C2H3BrO
cpd10568	S-(Formylmethyl)glutathione_C12H18N3O7S
cpd10571	Glutathione episulfonium ion_C12H19N3O6S
cpd10596	3-keto-L-gulonate-6-phosphate_C6H8O10P
cpd11206	Precorrin 1_C41H38N4O16
cpd11209	N-Acetyl-L-citrulline_C8H14N3O4
cpd11217	1,4-Dihydroxy-2-naphthoyl-CoA_C32H38N7O19P3S
cpd11225	3-4-dihydroxy-2-butanone4-phosphate_C4H7O6P
cpd11256	Malonuric acid_C4H5N2O4
cpd11313	hemeO_C49H56FeN4O5
cpd11341	gamma-glutamyl-gamma-butyraldehyde_C9H16N2O4
cpd11408	gamma-Glutamyl-GABA_C9H15N2O5
cpd11416	Biomass_null
cpd11420	trdox_C10H13N4O4R4S2
cpd11421	trdrd_C10H15N4O4R4S2
cpd11422	1,2-diacyl-sn-glycerol 3-phosphate_C5H5O8PR2
cpd11423	1,2-Diacyl-sn-glycerol_C5H6O5R2
cpd11425	2dmmq7_C20H22O2
cpd11427	CDP-diacylglycerol_C14H17N3O15P2R2
cpd11430	fa1_C14H27O2
cpd11431	fa11_C17H33O2
cpd11432	fa11coa_C38H65N7O17P3S
cpd11433	fa12_C17H33O2
cpd11434	fa12coa_C38H65N7O17P3S
cpd11435	fa1coa_C35H59N7O17P3S
cpd11436	fa3_C15H29O2
cpd11437	fa3coa_C36H61N7O17P3S
cpd11438	fa4_C15H29O2
cpd11439	fa4coa_C36H61N7O17P3S
cpd11440	fa6_C16H31O2
cpd11441	fa6coa_C37H63N7O17P3S
cpd11451	mql7_C21H24O2
cpd11455	ps_BS_C8H11NO10PR2
cpd11464	Butyryl-ACP_C4H7OS
cpd11465	But-2-enoyl-[acyl-carrier protein]_C15H25N2O8PRS
cpd11466	Myristoyl-ACP_C25H48N2O8PRS
cpd11467	(2E)-Tetradecenoyl-[acp]_C14H25OS
cpd11468	Dodecanoyl-ACP_C12H23OS
cpd11469	(2E)-Dodecenoyl-[acp]_C12H21OS
cpd11470	Octanoyl-ACP_C8H15OS
cpd11471	(2E)-Octenoyl-[acp]_C8H13OS
cpd11472	Hexanoyl-ACP_C6H11OS
cpd11473	(2E)-Hexenoyl-[acp]_C6H9OS
cpd11474	Decanoyl-ACP_C10H19OS
cpd11475	(2E)-Decenoyl-[acp]_C21H37N2O8PRS
cpd11476	hexadecanoyl-acp_C27H51N2O8PRS
cpd11477	(2E)-Hexadecenoyl-[acp]_C16H29OS
cpd11478	(R)-3-Hydroxybutanoyl-[acyl-carrier protein]_C15H27N2O9PRS
cpd11479	D-3-Hydroxyhexanoyl-[acp]_C6H11O2S
cpd11480	D-3-Hydroxydodecanoyl-[acp]_C12H23O2S
cpd11481	R-3-hydroxypalmitoyl-acyl-carrierprotein-_C27H49N2O9PRS
cpd11482	(R)-3-Hydroxydecanoyl-[acyl-carrier protein]_C10H19O2S
cpd11483	(R)-3-Hydroxyoctanoyl-[acyl-carrier protein]_C19H36N2O9PRS
cpd11484	HMA_C14H27O2S
cpd11485	3-oxohexadecanoyl-acp_C16H29O2S
cpd11486	3-Oxohexanoyl-[acp]_C6H9O2S
cpd11487	3-oxodecanoyl-acp_C10H17O2S
cpd11488	Acetoacetyl-ACP_C4H5O2S
cpd11489	3-oxododecanoyl-acp_C12H21O2S
cpd11490	3-oxooctanoyl-acp_C8H13O2S
cpd11491	3-oxotetradecanoyl-acp_C14H25O2S
cpd11492	Malonyl-acyl-carrierprotein-_C3H2O3S
cpd11493	ACP_HS
cpd11494	Acetyl-ACP_C2H3OS
cpd11495	2-methylbutyryl-ACP_C16H29N2O8PRS
cpd11496	4-methyl-3-oxo-hexanoyl-ACP_C18H31N2O9PRS
cpd11497	4-methyl-3-hydroxy-hexanoyl-ACP_C18H33N2O9PRS
cpd11498	4-methyl-trans-hex-2-enoyl-ACP_C18H31N2O8PRS
cpd11499	4-methyl-hexanoyl-ACP_C18H33N2O8PRS
cpd11500	6-methyl-3-oxo-octanoyl-ACP_C20H35N2O9PRS
cpd11501	6-methyl-3-hydroxy-octanoyl-ACP_C20H37N2O9PRS
cpd11502	6-methyl-trans-oct-2-enoyl-ACP_C20H35N2O8PRS
cpd11503	6-methyl-octanoyl-ACP_C20H37N2O8PRS
cpd11504	8-methyl-3-oxo-decanoyl-ACP_C22H39N2O9PRS
cpd11505	8-methyl-3-hydroxy-decanoyl-ACP_C22H41N2O9PRS
cpd11506	8-methyl-trans-dec-2-enoyl-ACP_C22H39N2O8PRS
cpd11507	8-methyl-decanoyl-ACP_C22H41N2O8PRS
cpd11508	10-methyl-3-oxo-dodecanoyl-ACP_C24H43N2O9PRS
cpd11509	10-methyl-3-hydroxy-dodecanoyl-ACP_C24H45N2O9PRS
cpd11510	10-methyl-trans-dodec-2-enoyl-ACP_C24H43N2O8PRS
cpd11511	10-methyl-dodecanoyl-ACP_C24H45N2O8PRS
cpd11512	12-methyl-3-oxo-tetra-decanoyl-ACP_C26H47N2O9PRS
cpd11513	12-methyl-3-hydroxy-tetra-decanoyl-ACP_C26H49N2O9PRS
cpd11514	12-methyl-trans-tetra-dec-2-enoyl-ACP_C26H47N2O8PRS
cpd11515	12-methyl-tetra-decanoyl-ACP_C26H49N2O8PRS
cpd11516	14-methyl-3-oxo-hexa-decanoyl-ACP_C28H51N2O9PRS
cpd11517	14-methyl-3-hydroxy-hexa-decanoyl-ACP_C28H53N2O9PRS
cpd11518	14-methyl-trans-hexa-dec-2-enoyl-ACP_C28H51N2O8PRS
cpd11519	14-methyl-hexa-decanoyl-ACP_C28H53N2O8PRS
cpd11520	isovaleryl-ACP_C16H29N2O8PRS
cpd11521	5-methyl-3-oxo-hexanoyl-ACP_C18H31N2O9PRS
cpd11522	5-methyl-3-hydroxy-hexanoyl-ACP_C18H33N2O9PRS
cpd11523	5-methyl-trans-hex-2-enoyl-ACP_C18H31N2O8PRS
cpd11524	5-methyl-hexanoyl-ACP_C18H33N2O8PRS
cpd11525	7-methyl-3-oxo-octanoyl-ACP_C20H35N2O9PRS
cpd11526	7-methyl-3-hydroxy-octanoyl-ACP_C20H37N2O9PRS
cpd11527	7-methyl-trans-oct-2-enoyl-ACP_C20H35N2O8PRS
cpd11528	7-methyl-octanoyl-ACP_C20H37N2O8PRS
cpd11529	9-methyl-3-oxo-decanoyl-ACP_C22H39N2O9PRS
cpd11530	9-methyl-3-hydroxy-decanoyl-ACP_C22H41N2O9PRS
cpd11531	9-methyl-trans-dec-2-enoyl-ACP_C22H39N2O8PRS
cpd11532	9-methyl-decanoyl-ACP_C22H41N2O8PRS
cpd11533	11-methyl-3-oxo-dodecanoyl-ACP_C24H43N2O9PRS
cpd11534	11-methyl-3-hydroxy-dodecanoyl-ACP_C24H45N2O9PRS
cpd11535	11-methyl-trans-dodec-2-enoyl-ACP_C24H43N2O8PRS
cpd11536	11-methyl-dodecanoyl-ACP_C24H45N2O8PRS
cpd11537	13-methyl-3-oxo-tetra-decanoyl-ACP_C26H47N2O9PRS
cpd11538	13-methyl-3-hydroxy-tetra-decanoyl-ACP_C26H49N2O9PRS
cpd11539	13-methyl-trans-tetra-dec-2-enoyl-ACP_C26H47N2O8PRS
cpd11540	13-methyl-tetra-decanoyl-ACP_C26H49N2O8PRS
cpd11541	15-methyl-3-oxo-hexa-decanoyl-ACP_C28H51N2O9PRS
cpd11542	15-methyl-3-hydroxy-hexa-decanoyl-ACP_C28H53N2O9PRS
cpd11543	15-methyl-trans-hexa-dec-2-enoyl-ACP_C28H51N2O8PRS
cpd11544	15-methyl-hexa-decanoyl-ACP_C28H53N2O8PRS
cpd11545	isobutyryl-ACP_C15H27N2O8PRS
cpd11546	4-methyl-3-oxo-pentanoyl-ACP_C17H29N2O9PRS
cpd11547	4-methyl-3-hydroxy-pentanoyl-ACP_C17H31N2O9PRS
cpd11548	4-methyl-trans-pent-2-enoyl-ACP_C17H29N2O8PRS
cpd11549	4-methyl-pentanoyl-ACP_C17H31N2O8PRS
cpd11550	6-methyl-3-oxo-heptanoyl-ACP_C19H33N2O9PRS
cpd11551	6-methyl-3-hydroxy-heptanoyl-ACP_C19H35N2O9PRS
cpd11552	6-methyl-trans-hept-2-enoyl-ACP_C19H33N2O8PRS
cpd11553	6-methyl-heptanoyl-ACP_C19H35N2O8PRS
cpd11554	8-methyl-3-oxo-nonanoyl-ACP_C21H37N2O9PRS
cpd11555	8-methyl-3-hydroxy-nonanoyl-ACP_C21H39N2O9PRS
cpd11556	8-methyl-trans-non-2-enoyl-ACP_C21H37N2O8PRS
cpd11557	8-methyl-nonanoyl-ACP_C21H39N2O8PRS
cpd11558	10-methyl-3-oxo-undecanoyl-ACP_C23H41N2O9PRS
cpd11559	10-methyl-3-hydroxy-undecanoyl-ACP_C23H43N2O9PRS
cpd11560	10-methyl-trans-undec-2-enoyl-ACP_C23H41N2O8PRS
cpd11561	10-methyl-undecanoyl-ACP_C23H43N2O8PRS
cpd11562	12-methyl-3-oxo-tridecanoyl-ACP_C25H45N2O9PRS
cpd11563	12-methyl-3-hydroxy-tridecanoyl-ACP_C25H47N2O9PRS
cpd11564	12-methyl-trans-tridec-2-enoyl-ACP_C25H45N2O8PRS
cpd11565	12-methyl-tridecanoyl-ACP_C25H47N2O8PRS
cpd11566	14-methyl-3-oxo-pentadecanoyl-ACP_C27H49N2O9PRS
cpd11567	14-methyl-3-hydroxy-pentadecanoyl-ACP_C27H51N2O9PRS
cpd11568	14-methyl-trans-pentadec-2-enoyl-ACP_C27H49N2O8PRS
cpd11569	14-methyl-pentadecanoyl-ACP_C27H51N2O8PRS
cpd11570	3-Oxooctodecanoyl-ACP_C29H53N2O9PRS
cpd11571	3-Hydroxyoctodecanoyl-ACP_C29H55N2O9PRS
cpd11572	trans-Octodec-2-enoyl-ACP_C29H53N2O8PRS
cpd11573	Octodecanoyl-ACP_C29H55N2O8PRS
cpd11575	MOPS_C7H15NO4S
cpd11578	hexanesulfonate_C6H13O3S
cpd11579	ethanesulfonate_C2H5O3S
cpd11580	Gly-Gln_C7H13N3O4
cpd11581	gly-asn-L_C6H11N3O4
cpd11582	ala-L-Thr-L_C7H14N2O4
cpd11583	Ala-Leu_C9H18N2O3
cpd11584	Ala-His_C9H14N4O3
cpd11585	L-alanylglycine_C5H10N2O3
cpd11586	ala-L-glu-L_C8H13N2O5
cpd11587	Ala-Gln_C8H15N3O4
cpd11588	gly-pro-L_C7H12N2O3
cpd11589	gly-asp-L_C6H9N2O5
cpd11590	met-L-ala-L_C8H15N2O3S
cpd11591	Gly-Met_C7H14N2O3S
cpd11592	gly-glu-L_C7H11N2O5
cpd11593	ala-L-asp-L_C7H11N2O5
cpd11596	butanesulfonate_C4H9O3S
cpd11606	Menaquinone 7_C46H64O2
cpd11609	A_H2NR
cpd11610	AH2_H2
cpd11611	Acyl-CoA_C22H31N7O17P3RS
cpd11615	tRNA_C15H23O16P2R3
cpd11616	RCHO_CHOR
cpd11620	Reducedferredoxin_Fe2R4S6
cpd11621	Oxidizedferredoxin_Fe2R4S6
cpd11624	Lecithin_C10H18NO8PR2
cpd11625	2-Oxo acid_C2O3R
cpd11628	Acyl-[acyl-carrier protein]_C3H4OS
cpd11636	Amide_CH2NOR
cpd11637	3-Oxoacyl-CoA_C24H33N7O18P3RS
cpd11640	H2_H2
cpd11665	QH2_C19H28O4
cpd11669	Q_C19H26O4
cpd11679	Secondary alcohol_CH2OR2
cpd11704	Protein tyrosine_C10H10N2O3R2
cpd11712	Protein histidine_C7H8N4O2R2
cpd11714	N-Acyl-D-mannosamine_C7H12NO6R
cpd11718	(S)-3-Hydroxyacyl-CoA_C24H35N7O18P3RS
cpd11722	trans-2-Enoyl-CoA_C24H33N7O17P3RS
cpd11726	3-Oxoacyl-[acyl-carrier protein]_C3H2O2S
cpd11727	N-Acyl-D-mannosamine 6-phosphate_C7H11NO9PR
cpd11733	Ketone_COR2
cpd11735	Amylose_C6H10O5R2
cpd11812	(R)-3-Hydroxyacyl-CoA_C24H35N7O18P3RS
cpd11813	cis-2,3-Dehydroacyl-CoA_C24H33N7O17P3RS
cpd11818	Phosphate monoester_HO4PR
cpd11820	Protein tyrosine phosphate_C10H9N2O6PR2
cpd11825	Octadecenoyl-ACP_C29H53N2O8PRS
cpd11827	Phospholipid olefinic fatty acid_C14H21O8PR3
cpd11830	S-Aminomethyldihydrolipoylprotein_C9H20N2ORS2
cpd11848	ROH_HOR
cpd11849	RSH_HRS
cpd11855	RH_HR
cpd11912	tRNA-Glu_C10H12N5O3R
cpd11953	Diphthamide_C14H23N6O3R2
cpd11979	Steryl ester_C18H27O2R
cpd11985	tRNA guanine_C20H26N5O20P3R2
cpd11986	tRNA queuine_C27H37N5O22P3R2
cpd11999	Deoxylimonate_C26H31O8
cpd12005	Lipoylprotein_C8H14NORS2
cpd12018	Retinyl ester_C21H29O2R
cpd12043	Protein lysine_C7H14N3O2R2
cpd12044	Protein serine_C4H6N2O3R2
cpd12050	Alkyl sulfenate_HORS
cpd12064	O-Acylcarnitine_C8H14NO4R
cpd12072	Protein dithiol_C7H11N3O3R2S2
cpd12076	R-S-Glutathione_C10H15N3O6RS
cpd12083	'Activated' tRNA_null
cpd12105	L-Methionyl-tRNA_C25H37N6O17P2R2S
cpd12139	Protein disulfide_C7H9N3O3R2S2
cpd12184	1-Alkyl-sn-glycerol_C3H7O3R
cpd12190	Calmodulin L-lysine_C7H14N3O2R2
cpd12225	Dihydrolipolprotein_C8H16NORS2
cpd12227	L-Glutamyl-tRNA-Glu_C25H34N6O19P2R2
cpd12230	N-Acyl-D-glucosamine_C7H12NO6R
cpd12232	Nucleoside phosphate_C5H9O7PR
cpd12273	1-Alkyl-2-acylglycerol_C4H6O4R2
cpd12285	N-Formylmethionyl-tRNA_C26H36N6O18P2R2S
cpd12322	1-Alkenyl-2-acylglycerol_C6H8O4R2
cpd12338	N-Substituted amino acid_C3H2NO3R2
cpd12370	apo-ACP_HOR
cpd12371	MGDG_C11H16O10R2
cpd12379	S-Alkyl-L-cysteine S-oxide_C3H6NO3RS
cpd12400	1-Alkyl-2-acetyl-sn-glycerol_C5H9O4R
cpd12414	N-Substituted aminoacyl-tRNA_C18H24NO18P2R5
cpd12431	Calmodulin N6-methyl-L-lysine_C8H16N3O2R2
cpd12458	Stearoyl-[acyl-carrier protein]_C18H35OS
cpd12473	N-Acyl-D-glucosamine 6-phosphate_C7H11NO9PR
cpd12483	tRNA containing N1-methylguanine_C21H28N5O20P3R2
cpd12486	tRNA containing N7-methylguanine_C21H29N5O20P3R2
cpd12487	tRNA containing a thionucleotide_null
cpd12496	Phospholipid methylene fatty acid_C15H23O8PR3
cpd12499	D-Galactosyl-1,4-beta-D-glucosyl-R_C12H21O11R
cpd12503	Deoxylimononic acid D-ring-lactone_C26H32O9
cpd12508	Protein N-pros-phosphohistidine_C7H7N4O5PR2
cpd12522	EF-2 N-(ADP-D-ribosyl)diphthamide_C29H42N11O16P2R2
cpd12543	Carboxybiotin-carboxyl-carrier protein_C18H26N5O6R2S
cpd12547	L-2-Lysophosphatidylethanolamine_C6H13NO7PR
cpd12554	1-Alkyl-2-acylglycerophosphoethanolamine_C6H12NO7PR2
cpd12592	alpha-N-Acetylneuraminyl-2,3-beta-D-galactosyl-R_C17H27NO14R
cpd12597	Holo-[propionyl-CoA-carboxylase (ATP-hydrolysing)]_C17H27N5O4R2S
cpd12599	GM3_C42H72N2O21R
cpd12606	Plasmenylethanolamine_C8H14NO7PR2
cpd12608	Apo-[propionyl-CoA-carboxylase (ATP-hydrolysing)]_C7H14N3O2R2
cpd12640	GM1_C56H95N3O31R
cpd12657	trans-3-Enoyl-CoA_C25H35N7O17P3RS
cpd12678	1-Radyl-2-acyl-sn-glycero-3-phosphocholine_C9H18NO7PR2
cpd12689	3-Oxotetradecanoyl-CoA_C35H56N7O18P3S
cpd12692	5-Methylbarbiturate_C5H5N2O3
cpd12729	Urate-3-ribonucleoside_C10H12N4O7
cpd12736	Protein N6-methyl-L-lysine_C8H16N3O2R2
cpd12737	Protein N6,N6-dimethyl-L-lysine_C9H18N3O2R2
cpd12738	Protein N6,N6,N6-trimethyl-L-lysine_C10H20N3O2R2
cpd12749	R_null
cpd12750	CH3-R_null
cpd12785	4-Hydroxy-3-polyprenylbenzoate_C17H21O3
cpd12788	Dehydrodolichol diphosphate_C25H42O7P2
cpd12819	Cyclic amidines_null
cpd12836	Poly-beta-hydroxybutyrate_C4H6O2R2
cpd12837	((R)-3-Hydroxybutanoyl)(n-2)_C8H12O5R
cpd12847	Apo-[carboxylase]_C7H14N3O2R2
cpd12848	Holo-[carboxylase]_C17H27N5O4R2S
cpd12868	[Protein]-D-serine_C4H6N2O3R2
cpd12869	4-alpha-D-(1,4-alpha-D-Glucanosyl)n trehalose_C18H32O16
cpd12878	Methylcobalamin_C63H91CoN13O14P
cpd13364	Formyl-L-methionyl peptide_C12H16N4O6R3S
cpd13365	Methionyl peptide_C11H17N4O5R3S
cpd13399	Cyclic amide_null
cpd14474	R-S-S-R_R2S2
cpd14475	ROOH_HO2R
cpd14504	1-(1-Alkenyl)-sn-glycerol_C5H9O3R
cpd14506	2-Acyl-1-(1-alkenyl)-sn-glycero-3-phosphate_C6H7O7PR2
cpd14545	Iminoglycine_C2H3NO2
cpd14547	C15811_C4H6N2O2R2S
cpd14548	C15812_C4H6N2O2R2S2
cpd14601	Rhodopin_C40H58O
cpd14605	3,4-Dehydrorhodopin_C40H56O
cpd14608	Anhydrorhodovibrin_C41H58O
cpd14610	Hydroxyspirilloxanthin_C41H58O2
cpd14612	Spirilloxanthin_C42H60O2
cpd14617	3,4-Dihydroanhydrorhodovibrin_C41H60O
cpd14618	3',4'-Dihydrorhodovibrin_C41H62O2
cpd14619	3,4,3',4'-Tetrahydrospirilloxanthin_C42H64O2
cpd14628	Demethylspheroidene_C40H58O
cpd14630	Spheroidene_C41H60O
cpd14655	L-Galactose 1-phosphate_C6H11O9P
cpd14659	L-Galactonate_C6H11O7
cpd14698	3-Methyl-1-hydroxybutyl-TPP_C17H27N4O8P2S
cpd14699	S-(3-Methylbutanoyl)-dihydrolipoamide-E_C13H24NO2RS2
cpd14700	2-Methyl-1-hydroxypropyl-TPP_C16H25N4O8P2S
cpd14702	2-Methyl-1-hydroxybutyl-TPP_C17H27N4O8P2S
cpd14703	S-(2-Methylbutanoyl)-dihydrolipoamide-E_C13H24NO2RS2
cpd14790	3-Sulfolactate_C3H4O6S
cpd14795	Benzyl cyanide_C8H7N
cpd14796	(Z)-Phenylacetaldehyde oxime_C8H9NO
cpd14865	Dehydrosqualene_C30H48
cpd14880	2-Formylglutarate_C6H6O5
cpd14883	alpha-Linolenoyl-CoA_C39H60N7O17P3S
cpd14886	(5Z,8Z,11Z,14Z,17Z)-Icosapentaenoyl-CoA_C41H60N7O17P3S
cpd14887	(7Z,10Z,13Z,16Z,19Z)-Docosapentaenoyl-CoA_C43H64N7O17P3S
cpd14890	(4Z,7Z,10Z,13Z,16Z,19Z)-Docosahexaenoyl-CoA_C43H62N7O17P3S
cpd14891	(7Z,10Z,13Z,16Z)-Docosatetraenoyl-CoA_C43H66N7O17P3S
cpd14899	(11Z,14Z,17Z)-Icosatrienoyl-CoA_C41H64N7O17P3S
cpd14900	(11Z,14Z)-Icosadienoyl-CoA_C41H66N7O17P3S
cpd14905	L-Ascorbate 6-phosphate_C6H6O9P
cpd14936	3-Hydroxystearoyl-CoA_C39H66N7O18P3S
cpd14937	(2E)-Octadecenoyl-CoA_C39H64N7O17P3S
cpd14938	3-Oxostearoyl-[acp]_C18H33O2S
cpd14939	3-Hydroxystearoyl-[acp]_C18H35O2RS
cpd14940	(2E)-Octadecenoyl-[acp]_C18H33OS
cpd14952	o-Hydroxylaminobenzoate_C7H6NO3
cpd14960	Cobalt-precorrin 5B_C43H43CoN4O16
cpd15008	Cyanidin-3-(p-coumaroyl)-rutinoside-5-glucoside_C42H46O22
cpd15009	Peonidin-3-(p-coumaroyl)-rutinoside-5-glucoside_C43H48O22
cpd15010	Delphinidin-3-(p-coumaroyl)-rutinoside-5-glucoside_C42H46O23
cpd15011	Petunidin-3-(p-coumaroyl)-rutinoside-5-glucoside_C43H48O23
cpd15012	Malvidin-3-(p-coumaroyl)-rutinoside-5-glucoside_C44H50O23
cpd15028	Delphin_C27H30O17
cpd15029	Delphinidin 3-glucoside 5-caffoyl-glucoside_C36H36O20
cpd15044	trans-2-Enoyl-OPC8-CoA_C39H58N7O18P3S
cpd15045	3-Hydroxy-OPC8-CoA_C39H60N7O19P3S
cpd15046	3-Oxo-OPC8-CoA_C39H58N7O19P3S
cpd15048	trans-2-Enoyl-OPC6-CoA_C37H54N7O18P3S
cpd15049	3-Hydroxy-OPC6-CoA_C37H56N7O19P3S
cpd15050	3-Oxo-OPC6-CoA_C37H54N7O19P3S
cpd15052	trans-2-Enoyl-OPC4-CoA_C35H50N7O18P3S
cpd15053	3-Hydroxy-OPC4-CoA_C35H52N7O19P3S
cpd15054	3-Oxo-OPC4-CoA_C35H50N7O19P3S
cpd15064	cis-3-Chloroallyl aldehyde_C3H3ClO
cpd15065	Pelargonidin 3-O-beta-D-glucoside 5-O-(6-coumaroyl-beta-D-glucoside)_C36H36O17
cpd15066	Cyanidin 3-O-beta-D-glucoside 5-O-(6-coumaroyl-beta-D-glucoside)_C36H36O18
cpd15067	Delphinidin 3-O-beta-D-glucoside 5-O-(6-coumaroyl-beta-D-glucoside)_C36H36O19
cpd15087	Pelargonidin 3-glucoside 5-caffeoylglucoside_C36H36O18
cpd15088	Cyanidin 3-glucoside 5-caffeoylglucoside_C36H36O19
cpd15090	(2E,6Z,9Z,12Z,15Z,18Z,21Z)-Tetracosahepta-2,6,9,12,15,18,21-enoyl- CoA_C45H64N7O17P3S
cpd15091	(6Z,9Z,12Z,15Z,18Z,21Z)-3-Hydroxytetracosahexa-6,9,12,15,18,21- enoyl-CoA_C45H66N7O18P3S
cpd15093	(2E,6Z,9Z,12Z,15Z,18Z)-Tetracosahexa-2,6,9,12,15,18-enoyl-CoA_C45H66N7O17P3S
cpd15094	(6Z,9Z,12Z,15Z,18Z)-3-Hydroxytetracosapenta-6,9,12,15,18-enoyl-CoA_C45H68N7O18P3S
cpd15122	Desmethylxanthohumol_C20H19O5
cpd15123	Xanthohumol_C21H21O5
cpd15130	Isopentenyl-ATP_C15H21N5O13P3
cpd15131	Isopentenyl-ADP_C15H21N5O10P2
cpd15165	Geranic acid_C10H15O2
cpd15166	Citronellate_C10H17O2
cpd15172	(2E)-5-Methylhexa-2,4-dienoyl-CoA_C28H40N7O17P3S
cpd15173	3-Hydroxy-5-methylhex-4-enoyl-CoA_C28H42N7O18P3S
cpd15175	5-Methyl-3-oxo-4-hexenoyl-CoA_C28H40N7O18P3S
cpd15204	(S)-3-Hydroxyoctadecanoyl-CoA_C39H66N7O18P3S
cpd15205	(S)-3-Hydroxyhexacosyl-CoA_C47H83N7O18P3S
cpd15237	hexadecenoate_C16H29O2
cpd15238	Hexadecenoyl-CoA_C37H61N7O17P3S
cpd15239	Hexadecenoyl-ACP_C27H49N2O8PRS
cpd15242	trans-Hexacos-2-enoyl-CoA_C47H81N7O17P3S
cpd15268	Octadecanoyl-ACP_C29H55N2O8PRS
cpd15269	octadecenoate_C18H33O2
cpd15274	Octadecenoyl-CoA_C39H65N7O17P3S
cpd15277	Palmitoyl-ACP_C27H51N2O8PRS
cpd15290	Ubiquinone-6_C39H58O4
cpd15291	Ubiquinol-6_C39H60O4
cpd15294	Tetradecenoyl-ACP_C25H45N2O8PRS
cpd15297	Lignoceroyl-CoA_C45H78N7O17P3S
cpd15298	tetradecenoate_C14H25O2
cpd15302	glycogen(n-1)_C24H42O21
cpd15306	1,2-Diacyl-sn-glycerol didodecanoyl_C27H52O5
cpd15307	1,2-Diacyl-sn-glycerol ditetradecanoyl_C31H60O5
cpd15308	1,2-Diacyl-sn-glycerol ditetradec-7-enoyl_C31H56O5
cpd15309	1,2-Diacyl-sn-glycerol dihexadecanoyl_C35H68O5
cpd15310	1,2-Diacyl-sn-glycerol dihexadec-9-enoyl_C35H64O5
cpd15311	1,2-Diacyl-sn-glycerol dioctadecanoyl_C39H76O5
cpd15312	1,2-Diacyl-sn-glycerol dioctadec-11-enoyl_C39H72O5
cpd15313	1-Acyl-sn-glycero-3-phosphoethanolamine dodecanoyl_C17H36NO7P
cpd15314	1-Acyl-sn-glycero-3-phosphoethanolamine tetradecanoyl_C19H40NO7P
cpd15315	1-Acyl-sn-glycero-3-phosphoethanolamine tetradec-7-enoyl_C19H38NO7P
cpd15316	1-Acyl-sn-glycero-3-phosphoethanolamine hexadecanoyl_C21H44NO7P
cpd15317	1-Acyl-sn-glycero-3-phosphoethanolamine hexadec-9-enoyl_C21H42NO7P
cpd15318	1-Acyl-sn-glycero-3-phosphoglycerol dodecanoyl_C18H36O9P
cpd15319	1-Acyl-sn-glycero-3-phosphoglycerol tetradecanoyl_C20H40O9P
cpd15320	1-Acyl-sn-glycero-3-phosphoglycerol tetradec-7-enoyl_C20H38O9P
cpd15321	1-Acyl-sn-glycero-3-phosphoglycerol hexadecanoyl_C22H44O9P
cpd15322	1-Acyl-sn-glycero-3-phosphoglycerol hexadec-9-enoyl_C22H42O9P
cpd15323	1-Acyl-sn-glycero-3-phosphoglycerol octadecanoyl_C24H48O9P
cpd15324	1-Acyl-sn-glycero-3-phosphoglycerol octadec-11-enoyl_C24H46O9P
cpd15325	1-dodecanoyl-sn-glycerol 3-phosphate_C15H29O7P
cpd15326	1-hexadec-9-enoyl-sn-glycerol 3-phosphate_C19H36O7P
cpd15327	1-hexadecanoyl-sn-glycerol 3-phosphate_C19H38O7P
cpd15328	1-octadec-11-enoyl-sn-glycerol 3-phosphate_C21H40O7P
cpd15329	1-octadecanoyl-sn-glycerol 3-phosphate_C21H41O7P
cpd15330	1-tetradec-7-enoyl-sn-glycerol 3-phosphate_C17H32O7P
cpd15331	1-tetradecanoyl-sn-glycerol 3-phosphate_C17H33O7P
cpd15336	2-Acyl-sn-glycero-3-phosphoethanolamine dodecanoyl_C17H36NO7P
cpd15337	2-Acyl-sn-glycero-3-phosphoethanolamine tetradecanoyl_C19H40NO7P
cpd15338	2-Acyl-sn-glycero-3-phosphoethanolamine tetradec-7-enoyl_C19H38NO7P
cpd15339	2-Acyl-sn-glycero-3-phosphoethanolamine (n-C16:0)_C21H44NO7P
cpd15340	2-Acyl-sn-glycero-3-phosphoethanolamine hexadec-9-enoyl_C21H42NO7P
cpd15341	2-Acyl-sn-glycero-3-phosphoethanolamine (n-C18:0)_C23H48NO7P
cpd15342	2-Acyl-sn-glycero-3-phosphoethanolamine octadec-11-enoyl_C23H46NO7P
cpd15343	2-Acyl-sn-glycero-3-phosphoglycerol dodecanoyl_C18H36O9P
cpd15344	2-Acyl-sn-glycero-3-phosphoglycerol tetradecanoyl_C20H40O9P
cpd15345	2-Acyl-sn-glycero-3-phosphoglycerol tetradec-7-enoyl_C20H38O9P
cpd15346	2-Acyl-sn-glycero-3-phosphoglycerol hexadecanoyl_C22H44O9P
cpd15347	2-Acyl-sn-glycero-3-phosphoglycerol hexadec-9-enoyl_C22H42O9P
cpd15348	2-Acyl-sn-glycero-3-phosphoglycerol octadecanoyl_C24H48O9P
cpd15349	2-Acyl-sn-glycero-3-phosphoglycerol octadec-11-enoyl_C24H46O9P
cpd15350	2-dodecanoyl-sn-glycerol 3-phosphate_C15H30O7P
cpd15352	2-Demethylmenaquinone 8_C50H70O2
cpd15353	2-Demethylmenaquinol 8_C50H72O2
cpd15354	2-hexadec-9-enoyl-sn-glycerol 3-phosphate_C19H36O7P
cpd15355	2-hexadecanoyl-sn-glycerol 3-phosphate_C19H38O7P
cpd15357	2-octadec-11-enoyl-sn-glycerol 3-phosphate_C21H40O7P
cpd15358	2-octadecanoyl-sn-glycerol 3-phosphate_C21H42O7P
cpd15362	2-tetradec-7-enoyl-sn-glycerol 3-phosphate_C17H32O7P
cpd15363	2-tetradecanoyl-sn-glycerol 3-phosphate_C17H34O7P
cpd15364	2'-(5''-triphosphoribosyl)-3'-dephospho-CoA_C26H41N7O26P5S
cpd15373	3-oxo-cis-dodec-5-enoyl-[acyl-carrier protein]_C23H39N2O9PRS
cpd15374	3-oxo-cis-myristol-7-eoyl-[acyl-carrier protein]_C25H43N2O9PRS
cpd15375	3-oxo-cis-palm-9-eoyl-[acyl-carrier protein]_C27H47N2O9PRS
cpd15376	3-oxo-cis-vacc-11-enoyl-[acyl-carrier protein]_C29H51N2O9PRS
cpd15377	3-Oxooctadecanoyl-[acyl-carrier protein]_C29H53N2O9PRS
cpd15378	4-Hydroxy-benzylalcohol_C7H8O2
cpd15414	d-biotin d-sulfoxide_C10H15N2O4S
cpd15415	cis-dodec-5-enoyl-[acyl-carrier protein]_C23H41N2O8PRS
cpd15416	cis-dec-3-enoyl-[acyl-carrier protein]_C21H37N2O8PRS
cpd15417	CDP-1,2-didodecanoylglycerol_C36H63N3O15P2
cpd15418	CDP-1,2-dihexadec-9-enoylglycerol_C44H75N3O15P2
cpd15419	CDP-1,2-dihexadecanoylglycerol_C44H79N3O15P2
cpd15420	CDP-1,2-dioctadec-11-enoylglycerol_C48H83N3O15P2
cpd15421	CDP-1,2-dioctadecanoylglycerol_C48H87N3O15P2
cpd15422	CDP-1,2-ditetradec-7-enoylglycerol_C40H67N3O15P2
cpd15423	CDP-1,2-ditetradecanoylglycerol_C40H71N3O15P2
cpd15432	core oligosaccharide lipid A_C176H303N2O100P4
cpd15469	galactosyl-glucosyl-inner core oligosaccharide lipid A_C157H271N2O84P4
cpd15475	glucosyl-galactosyl-glucosyl-inner core oligosaccharide lipid A_C163H281N2O89P4
cpd15477	glucosyl-glucosyl-galactosyl-glucosyl-inner core oligosaccharide lipid A_C169H291N2O94P4
cpd15479	glucosyl-inner core oligosaccharide lipid A_C151H261N2O79P4
cpd15480	glutaredoxin (oxidized)_C6H7NO2R2S2
cpd15481	glutaredoxin (reduced)_C6H9NO2R2S2
cpd15484	heptosyl-heptosyl-kdo2-lipidA_C124H220N2O51P2
cpd15485	heptosyl-kdo2-lipidA_C117H208N2O45P2
cpd15488	heptosyl-phospho-heptosyl-heptosyl-kdo2-lipidA_C131H231N2O60P3
cpd15489	inner core oligosaccharide lipid A_C145H255N2O74P4
cpd15492	kdo-phospho-heptosyl-phospho-heptosyl-heptosyl-kdo2-lipidA_C139H241N2O70P4
cpd15499	Menaquinol 8_C51H74O2
cpd15500	Menaquinone 8_C51H72O2
cpd15521	1,2-didodecanoyl-sn-glycerol 3-phosphate_C27H52O8P
cpd15522	1,2-ditetradecanoyl-sn-glycerol 3-phosphate_C31H60O8P
cpd15523	1,2-ditetradec-7-enoyl-sn-glycerol 3-phosphate_C31H56O8P
cpd15524	1,2-dihexadecanoyl-sn-glycerol 3-phosphate_C35H68O8P
cpd15525	1,2-dihexadec-9-enoyl-sn-glycerol 3-phosphate_C35H64O8P
cpd15526	1,2-dioctadecanoyl-sn-glycerol 3-phosphate_C39H76O8P
cpd15527	1,2-dioctadec-11-enoyl-sn-glycerol 3-phosphate_C39H72O8P
cpd15528	phosphatidylethanolamine didodecanoyl_C29H58NO8P
cpd15529	phosphatidylethanolamine ditetradecanoyl_C33H66NO8P
cpd15530	phosphatidylethanolamine ditetradec-7-enoyl_C33H62NO8P
cpd15531	phosphatidylethanolamine dihexadecanoyl_C37H74NO8P
cpd15532	phosphatidylethanolamine dihexadec-9enoyl_C37H70NO8P
cpd15533	phosphatidylethanolamine dioctadecanoyl_C41H82NO8P
cpd15534	phosphatidylethanolamine dioctadec-11-enoyl_C41H78NO8P
cpd15535	Phosphatidylglycerol didodecanoyl_C30H58O10P
cpd15536	Phosphatidylglycerol ditetradecanoyl_C34H66O10P
cpd15537	Phosphatidylglycerol ditetradec-7-enoyl_C34H62O10P
cpd15538	Phosphatidylglycerol dihexadecanoyl_C38H74O10P
cpd15539	Phosphatidylglycerol dihexadec-9-enoyl_C38H70O10P
cpd15540	Phosphatidylglycerol dioctadecanoyl_C42H82O10P
cpd15541	Phosphatidylglycerol dioctadec-11-enoyl_C42H78O10P
cpd15542	Phosphatidylglycerophosphate didodecanoyl_C30H58O13P2
cpd15543	Phosphatidylglycerophosphate ditetradecanoyl_C34H66O13P2
cpd15544	Phosphatidylglycerophosphate ditetradec-7-enoyl_C34H62O13P2
cpd15545	Phosphatidylglycerophosphate dihexadecanoyl_C38H74O13P2
cpd15546	Phosphatidylglycerophosphate dihexadec-9-enoyl_C38H70O13P2
cpd15547	Phosphatidylglycerophosphate dioctadecanoyl_C42H82O13P2
cpd15548	Phosphatidylglycerophosphate dioctadec-11-enoyl_C42H78O13P2
cpd15549	phospho-heptosyl-heptosyl-kdo2-lipidA_C124H219N2O54P3
cpd15550	phospho-heptosyl-phospho-heptosyl-heptosyl-kdo2-lipidA_C131H230N2O63P4
cpd15552	phosphatidylserine didodecanoyl_C30H56NO10P
cpd15553	phosphatidylserine ditetradecanoyl_C34H64NO10P
cpd15554	phosphatidylserine ditetradec-7-enoyl_C34H60NO10P
cpd15555	phosphatidylserine dihexadecanoyl_C38H72NO10P
cpd15556	phosphatidylserine dihexadec-9-enoyl_C38H68NO10P
cpd15557	phosphatidylserine dioctadecanoyl_C42H80NO10P
cpd15558	phosphatidylserine dioctadec-11-enoyl_C42H76NO10P
cpd15560	Ubiquinone-8_C49H74O4
cpd15561	Ubiquinol-8_C49H76O4
cpd15563	L-Selenocysteinyl-tRNA(Sec)_C18H28NO17P2R3Se
cpd15565	L-Seryl-tRNA(Sec)_C18H29NO18P2R3
cpd15584	alpha-Methyl-D-glucoside_C7H14O6
cpd15585	beta-Methylglucoside_C7H14O6
cpd15603	Gly-Cys_C5H10N2O3S
cpd15604	Gly-Leu_C8H16N2O3
cpd15605	Gly-Phe_C11H14N2O3
cpd15606	Gly-Tyr_C11H14N2O4
cpd15657	phosphatidylserine (Ecoli)_C8H11NO10PR2
cpd15665	Peptidoglycan polymer (n subunits)_C80H125N16O42R
cpd15666	Peptidoglycan polymer (n-1 subunits)_C40H63N8O21R
cpd15671	1-isoheptadecanoyl-sn-glycerol 3-phosphate_C20H40O7P
cpd15672	1-anteisoheptadecanoyl-sn-glycerol 3-phosphate_C20H40O7P
cpd15677	1,2-diisoheptadecanoyl-sn-glycerol 3-phosphate_C37H72O8P
cpd15678	1,2-dianteisoheptadecanoyl-sn-glycerol 3-phosphate_C37H72O8P
cpd15679	1,2-diisotetradecanoyl-sn-glycerol 3-phosphate_C31H60O8P
cpd15680	1,2-diisopentadecanoyl-sn-glycerol 3-phosphate_C33H64O8P
cpd15681	1,2-dianteisopentadecanoyl-sn-glycerol 3-phosphate_C33H64O8P
cpd15682	1,2-diisohexadecanoyl-sn-glycerol 3-phosphate_C35H68O8P
cpd15683	CDP-1,2-diisoheptadecanoylglycerol_C46H83N3O15P2
cpd15684	CDP-1,2-dianteisoheptadecanoylglycerol_C46H83N3O15P2
cpd15685	CDP-1,2-diisotetradecanoylglycerol_C40H71N3O15P2
cpd15686	CDP-1,2-diisopentadecanoylglycerol_C42H75N3O15P2
cpd15687	CDP-1,2-dianteisopentadecanoylglycerol_C42H75N3O15P2
cpd15688	CDP-1,2-diisohexadecanoylglycerol_C44H79N3O15P2
cpd15689	Diisoheptadecanoylphosphatidylserine_C40H76NO10P
cpd15690	Dianteisoheptadecanoylphosphatidylserine_C40H76NO10P
cpd15691	Diisotetradecanoylphosphatidylserine_C34H64NO10P
cpd15692	Diisopentadecanoylphosphatidylserine_C36H68NO10P
cpd15693	Dianteisopentadecanoylphosphatidylserine_C36H68NO10P
cpd15694	Diisohexadecanoylphosphatidylserine_C38H72NO10P
cpd15695	Diisoheptadecanoylphosphatidylethanolamine_C39H78NO8P
cpd15696	Dianteisoheptadecanoylphosphatidylethanolamine_C39H78NO8P
cpd15697	Diisotetradecanoylphosphatidylethanolamine_C33H66NO8P
cpd15698	Diisopentadecanoylphosphatidylethanolamine_C35H70NO8P
cpd15699	Dianteisopentadecanoylphosphatidylethanolamine_C35H70NO8P
cpd15700	Diisohexadecanoylphosphatidylethanolamine_C37H74NO8P
cpd15701	1,2-Diisoheptadecanoyl-sn-glycerol_C37H72O5
cpd15702	1,2-Dianteisoheptadecanoyl-sn-glycerol_C37H72O5
cpd15703	1,2-Diisotetradecanoyl-sn-glycerol_C31H60O5
cpd15704	1,2-Diisopentadecanoyl-sn-glycerol_C33H64O5
cpd15705	1,2-Dianteisopentadecanoyl-sn-glycerol_C33H64O5
cpd15706	1,2-Diisohexadecanoyl-sn-glycerol_C35H68O5
cpd15716	Diisoheptadecanoylphosphatidylglycerophosphate_C40H78O13P2
cpd15717	Dianteisoheptadecanoylphosphatidylglycerophosphate_C40H78O13P2
cpd15718	Diisotetradecanoylphosphatidylglycerophosphate_C34H66O13P2
cpd15719	Diisopentadecanoylphosphatidylglycerophosphate_C36H70O13P2
cpd15720	Dianteisopentadecanoylphosphatidylglycerophosphate_C36H70O13P2
cpd15721	Diisohexadecanoylphosphatidylglycerophosphate_C38H74O13P2
cpd15722	Diisoheptadecanoylphosphatidylglycerol_C40H78O10P
cpd15723	Dianteisoheptadecanoylphosphatidylglycerol_C40H78O10P
cpd15724	Diisotetradecanoylphosphatidylglycerol_C34H66O10P
cpd15725	Diisopentadecanoylphosphatidylglycerol_C36H70O10P
cpd15726	Dianteisopentadecanoylphosphatidylglycerol_C36H70O10P
cpd15727	Diisohexadecanoylphosphatidylglycerol_C38H74O10P
cpd15728	Diglucosyl-1,2 dipalmitoylglycerol_C47H88O15
cpd15729	Diglucosyl-1,2 dimyristoylglycerol_C43H80O15
cpd15730	Diglucosyl-1,2 distearoylglycerol_C51H96O15
cpd15731	Diglucosyl-1,2 diisoheptadecanoylglycerol_C49H92O15
cpd15732	Diglucosyl-1,2 dianteisoheptadecanoylglycerol_C49H92O15
cpd15733	Diglucosyl-1,2 diisotetradecanoylglycerol_C43H80O15
cpd15734	Diglucosyl-1,2 diisopentadecanoylglycerol_C45H84O15
cpd15735	Diglucosyl-1,2 dianteisopentadecanoylglycerol_C45H84O15
cpd15736	Diglucosyl-1,2 diisohexadecanoylglycerol_C47H88O15
cpd15737	Monoglucosyl-1,2 dipalmitoylglycerol_C41H78O10
cpd15738	Monoglucosyl-1,2 dimyristoylglycerol_C37H70O10
cpd15739	Monoglucosyl-1,2 distearoylglycerol_C45H86O10
cpd15740	Monoglucosyl-1,2 diisoheptadecanoylglycerol_C43H82O10
cpd15741	Monoglucosyl-1,2 dianteisoheptadecanoylglycerol_C43H82O10
cpd15742	Monoglucosyl-1,2 diisotetradecanoylglycerol_C37H70O10
cpd15743	Monoglucosyl-1,2 diisopentadecanoylglycerol_C39H74O10
cpd15744	Monoglucosyl-1,2 dianteisopentadecanoylglycerol_C39H74O10
cpd15745	Monoglucosyl-1,2 diisohexadecanoylglycerol_C41H78O10
cpd15791	Palmitoylcardiolipin (B. subtilis)_C73H140O17P2
cpd15792	Myristoylcardiolipin (B. subtilis)_C65H124O17P2
cpd15793	Stearoylcardiolipin (B. subtilis)_C81H156O17P2
cpd15794	Isoheptadecanoylcardiolipin (B. subtilis)_C77H148O17P2
cpd15795	Anteisoheptadecanoylcardiolipin (B. subtilis)_C77H148O17P2
cpd15796	Isotetradecanoylcardiolipin (B. subtilis)_C65H124O17P2
cpd15797	Isopentadecanoylcardiolipin (B. subtilis)_C69H132O17P2
cpd15798	Anteisopentadecanoylcardiolipin (B. subtilis)_C69H132O17P2
cpd15799	Isohexadecanoylcardiolipin (B. subtilis)_C73H140O17P2
cpd15994	Menaquinol6_C41H58O2
cpd15995	Menaquinone6_C41H56O2
cpd16108	CDP-DiacylglycerolHpspecific_null
cpd16110	PhosphatidylserineHpspecific_null
cpd16287	26-Hydroxyecdysone_C27H44O7
cpd16288	20,26-Dihydroxyecdysone_C27H44O8
cpd16292	Juvenile hormone III acid_C15H23O3
cpd16301	Docosapentaenoic acid_C22H33O2
cpd16329	Doxifluridine_C9H11FN2O5
cpd16337	ETA_C20H33O2
cpd16340	Icosadienoic acid_C20H35O2
cpd16341	Icosenoic acid_C20H37O2
cpd16342	Adrenic acid_C22H35O2
cpd16343	Behenoyl-CoA_C43H74N7O17P3S
cpd16344	Icosenoyl-CoA_C41H68N7O17P3S
cpd16345	Docosenoyl-CoA_C43H72N7O17P3S
cpd16346	Nervonoyl-CoA_C45H76N7O17P3S
cpd16347	13,16-Docosadienoic acid_C22H39O2
cpd16365	Alcophosphamide_C7H17Cl2N2O3P
cpd16395	2-Phenyl-1,3-propanediol monocarbamate_C10H13NO3
cpd16396	3-Carbamoyl-2-phenylpropionaldehyde_C10H11NO3
cpd16401	4-Hydroxy-5-phenyltetrahydro-1,3-oxazin-2-one_C10H11NO3
cpd16402	5-Phenyl-1,3-oxazinane-2,4-dione_C10H9NO3
cpd16438	5-Fluorouridine monophosphate_C9H10FN2O9P
cpd16439	5'-Deoxy-5-fluorocytidine_C9H12FN3O4
cpd16448	(13Z,16Z)-Docosadi-13,16-enoyl-CoA_C43H70N7O17P3S
cpd16464	Tryparedoxin_C8H13O2
cpd16465	Tryparedoxin disulfide_C8H13O2
cpd16497	S-Glutaryldihydrolipoamide-E_C13H21NO4RS2
cpd17041	Protein biosynthesis_null
cpd17042	DNA replication_null
cpd17043	RNA transcription_null
cpd18007	Leachianone G_C20H20O6
cpd18036	Sophoraflavanone G_C25H28O6
cpd22743	3,4-dichlorocatechol_C6H4Cl2O2
cpd22746	2,3-dichloro-cis,cis-muconate_C6H2Cl2O4
cpd22747	5-chloro-4-carboxymethylene-but-2-en-4-olide_C6H2ClO4
cpd22748	5-chloromaleylacetate_C6H3ClO5
cpd33580	2-chloro-2-(2-chloro-5-oxofuran-2-yl)acetate_C6H3Cl2O4
cpd33698	5-chloro-3-oxoadipate_C6H5ClO5
cpd35751	N,O-dimethylhydroxylamine_C2H7NO

## Sheet: Reactions
	List of total reactions
reaction_id	Name	formula_by_cpd	formula by_names	Gene_association	reversible
bio1	GramNegativeBiomass_auto_biomass	-0.0106480421341882 cpd15696_c0 -1.0 cpd17041_c0 -0.509869786991038 cpd00033_c0 -0.00309646685192537 cpd00557_c0 -0.179456352975885 cpd00054_c0 -0.00309646685192537 cpd00003_c0 -0.0106480421341882 cpd15533_c0 -0.427934380173264 cpd00035_c0 -0.200830806928348 cpd00041_c0 -0.00309646685192537 cpd00010_c0 -0.0106480421341882 cpd15794_c0 -0.0250105977108944 cpd15432_c0 -0.0106480421341882 cpd15695_c0…	-0.0106480421341882 Dianteisoheptadecanoylphosphatidylethanolamine_C39H78NO8P -1.0 Protein biosynthesis_null -0.509869786991038 Glycine_C2H5NO2 -0.00309646685192537 Siroheme_C42H36FeN4O16 -0.179456352975885 L-Serine_C3H7NO3 -0.00309646685192537 NAD_C21H26N7O14P2 -0.0106480421341882 phosphatidylethanolamine dioctadecanoyl_C41H82NO8P -0.427934380173264 L-Alanine_C3H7NO2 -0.200830806928348 L-Asparta…		FALSE
cpd00001	EX_H2O_e0	-1.0 cpd00001_e0 <==>	-1.0 H2O_H2O <==>		TRUE
cpd00007	EX_O2_e0	-1.0 cpd00007_e0 <==>	-1.0 O2_O2 <==>		TRUE
cpd00009	EX_Phosphate_e0	-1.0 cpd00009_e0 <==>	-1.0 Phosphate_HO4P <==>		TRUE
cpd00011	EX_CO2_e0	-1.0 cpd00011_e0 <==>	-1.0 CO2_CO2 <==>		TRUE
cpd00012	EX_PPi_e0	-1.0 cpd00012_e0 <==>	-1.0 PPi_HO7P2 <==>		TRUE
cpd00013	EX_NH3_e0	-1.0 cpd00013_e0 <==>	-1.0 NH3_H4N <==>		TRUE
cpd00023	EX_L_Glutamate_e0	-1.0 cpd00023_e0 <==>	-1.0 L-Glutamate_C5H8NO4 <==>		TRUE
cpd00027	EX_D_Glucose_e0	-1.0 cpd00027_e0 <==>	-1.0 D-Glucose_C6H12O6 <==>		TRUE
cpd00030	EX_Mn2_plus__e0	-1.0 cpd00030_e0 <==>	-1.0 Mn2+_Mn <==>		TRUE
cpd00034	EX_Zn2_plus__e0	-1.0 cpd00034_e0 <==>	-1.0 Zn2+_Zn <==>		TRUE
cpd00036	EX_Succinate_e0	-1.0 cpd00036_e0 <==>	-1.0 Succinate_C4H4O4 <==>		TRUE
cpd00039	EX_L_Lysine_e0	-1.0 cpd00039_e0 <==>	-1.0 L-Lysine_C6H15N2O2 <==>		TRUE
cpd00041	EX_L_Aspartate_e0	-1.0 cpd00041_e0 <==>	-1.0 L-Aspartate_C4H6NO4 <==>		TRUE
cpd00048	EX_Sulfate_e0	-1.0 cpd00048_e0 <==>	-1.0 Sulfate_O4S <==>		TRUE
cpd00053	EX_L_Glutamine_e0	-1.0 cpd00053_e0 <==>	-1.0 L-Glutamine_C5H10N2O3 <==>		TRUE
cpd00058	EX_Cu2_plus__e0	-1.0 cpd00058_e0 <==>	-1.0 Cu2+_Cu <==>		TRUE
cpd00063	EX_Ca2_plus__e0	-1.0 cpd00063_e0 <==>	-1.0 Ca2+_Ca <==>		TRUE
cpd00064	EX_Ornithine_e0	-1.0 cpd00064_e0 <==>	-1.0 Ornithine_C5H13N2O2 <==>		TRUE
cpd00067	EX_H_plus__e0	-1.0 cpd00067_e0 <==>	-1.0 H+_H <==>		TRUE
cpd00075	EX_Nitrite_e0	-1.0 cpd00075_e0 <==>	-1.0 Nitrite_HNO2 <==>		TRUE
cpd00076	EX_Sucrose_e0	-1.0 cpd00076_e0 <==>	-1.0 Sucrose_C12H22O11 <==>		TRUE
cpd00080	EX_Glycerol_3_phosphate_e0	-1.0 cpd00080_e0 <==>	-1.0 Glycerol-3-phosphate_C3H7O6P <==>		TRUE
cpd00082	EX_D_Fructose_e0	-1.0 cpd00082_e0 <==>	-1.0 D-Fructose_C6H12O6 <==>		TRUE
cpd00092	EX_Uracil_e0	-1.0 cpd00092_e0 <==>	-1.0 Uracil_C4H4N2O2 <==>		TRUE
cpd00099	EX_Cl__e0	-1.0 cpd00099_e0 <==>	-1.0 Cl-_Cl <==>		TRUE
cpd00105	EX_D_Ribose_e0	-1.0 cpd00105_e0 <==>	-1.0 D-Ribose_C5H10O5 <==>		TRUE
cpd00106	EX_Fumarate_e0	-1.0 cpd00106_e0 <==>	-1.0 Fumarate_C4H2O4 <==>		TRUE
cpd00107	EX_L_Leucine_e0	-1.0 cpd00107_e0 <==>	-1.0 L-Leucine_C6H13NO2 <==>		TRUE
cpd00118	EX_Putrescine_e0	-1.0 cpd00118_e0 <==>	-1.0 Putrescine_C4H14N2 <==>		TRUE
cpd00122	EX_N_Acetyl_D_glucosamine_e0	-1.0 cpd00122_e0 <==>	-1.0 N-Acetyl-D-glucosamine_C8H15NO6 <==>		TRUE
cpd00130	EX_L_Malate_e0	-1.0 cpd00130_e0 <==>	-1.0 L-Malate_C4H4O5 <==>		TRUE
cpd00137	EX_Citrate_e0	-1.0 cpd00137_e0 <==>	-1.0 Citrate_C6H5O7 <==>		TRUE
cpd00138	EX_D_Mannose_e0	-1.0 cpd00138_e0 <==>	-1.0 D-Mannose_C6H12O6 <==>		TRUE
cpd00149	EX_Co2_plus__e0	-1.0 cpd00149_e0 <==>	-1.0 Co2+_Co <==>		TRUE
cpd00154	EX_Xylose_e0	-1.0 cpd00154_e0 <==>	-1.0 Xylose_C5H10O5 <==>		TRUE
cpd00156	EX_L_Valine_e0	-1.0 cpd00156_e0 <==>	-1.0 L-Valine_C5H11NO2 <==>		TRUE
cpd00179	EX_Maltose_e0	-1.0 cpd00179_e0 <==>	-1.0 Maltose_C12H22O11 <==>		TRUE
cpd00205	EX_K_plus__e0	-1.0 cpd00205_e0 <==>	-1.0 K+_K <==>		TRUE
cpd00209	EX_Nitrate_e0	-1.0 cpd00209_e0 <==>	-1.0 Nitrate_NO3 <==>		TRUE
cpd00210	EX_Taurine_e0	-1.0 cpd00210_e0 <==>	-1.0 Taurine_C2H7NO3S <==>		TRUE
cpd00226	EX_HYXN_e0	-1.0 cpd00226_e0 <==>	-1.0 HYXN_C5H4N4O <==>		TRUE
cpd00254	EX_Mg_e0	-1.0 cpd00254_e0 <==>	-1.0 Mg_Mg <==>		TRUE
cpd00264	EX_Spermidine_e0	-1.0 cpd00264_e0 <==>	-1.0 Spermidine_C7H22N3 <==>		TRUE
cpd00268	EX_H2S2O3_e0	-1.0 cpd00268_e0 <==>	-1.0 H2S2O3_HO3S2 <==>		TRUE
cpd00276	EX_GLUM_e0	-1.0 cpd00276_e0 <==>	-1.0 GLUM_C6H14NO5 <==>		TRUE
cpd00305	EX_Thiamin_e0	-1.0 cpd00305_e0 <==>	-1.0 Thiamin_C12H17N4OS <==>		TRUE
cpd00307	EX_Cytosine_e0	-1.0 cpd00307_e0 <==>	-1.0 Cytosine_C4H5N3O <==>		TRUE
cpd00309	EX_XAN_e0	-1.0 cpd00309_e0 <==>	-1.0 XAN_C5H4N4O2 <==>		TRUE
cpd00314	EX_D_Mannitol_e0	-1.0 cpd00314_e0 <==>	-1.0 D-Mannitol_C6H14O6 <==>		TRUE
cpd00322	EX_L_Isoleucine_e0	-1.0 cpd00322_e0 <==>	-1.0 L-Isoleucine_C6H13NO2 <==>		TRUE
cpd00395	EX_L_Cysteate_e0	-1.0 cpd00395_e0 <==>	-1.0 L-Cysteate_C3H6NO5S <==>		TRUE
cpd00531	EX_Hg2_plus__e0	-1.0 cpd00531_e0 <==>	-1.0 Hg2+_Hg <==>		TRUE
cpd00588	EX_Sorbitol_e0	-1.0 cpd00588_e0 <==>	-1.0 Sorbitol_C6H14O6 <==>		TRUE
cpd00635	EX_Cbl_e0	-1.0 cpd00635_e0 <==>	-1.0 Cbl_C62H88CoN13O14P <==>		TRUE
cpd00653	EX_D_Galactonate_e0	-1.0 cpd00653_e0 <==>	-1.0 D-Galactonate_C6H11O7 <==>		TRUE
cpd00794	EX_TRHL_e0	-1.0 cpd00794_e0 <==>	-1.0 TRHL_C12H22O11 <==>		TRUE
cpd00971	EX_Na_plus__e0	-1.0 cpd00971_e0 <==>	-1.0 Na+_Na <==>		TRUE
cpd01012	EX_Cd2_plus__e0	-1.0 cpd01012_e0 <==>	-1.0 Cd2+_Cd <==>		TRUE
cpd01015	EX_Cyanate_e0	-1.0 cpd01015_e0 <==>	-1.0 Cyanate_CNO <==>		TRUE
cpd01017	EX_Cys_Gly_e0	-1.0 cpd01017_e0 <==>	-1.0 Cys-Gly_C5H10N2O3S <==>		TRUE
cpd01030	EX_Salicin_e0	-1.0 cpd01030_e0 <==>	-1.0 Salicin_C13H18O7 <==>		TRUE
cpd01080	EX_ocdca_e0	-1.0 cpd01080_e0 <==>	-1.0 ocdca_C18H35O2 <==>		TRUE
cpd01092	EX_Allantoin_e0	-1.0 cpd01092_e0 <==>	-1.0 Allantoin_C4H6N4O3 <==>		TRUE
cpd01171	EX_Dulcose_e0	-1.0 cpd01171_e0 <==>	-1.0 Dulcose_C6H14O6 <==>		TRUE
cpd01242	EX_Thyminose_e0	-1.0 cpd01242_e0 <==>	-1.0 Thyminose_C5H10O4 <==>		TRUE
cpd01262	EX_Amylotriose_e0	-1.0 cpd01262_e0 <==>	-1.0 Amylotriose_C18H32O16 <==>		TRUE
cpd01329	EX_Maltohexaose_e0	-1.0 cpd01329_e0 <==>	-1.0 Maltohexaose_C36H62O31 <==>		TRUE
cpd02701	EX_S_Adenosyl_4_methylthio_2_oxobutanoate_c0	-1.0 cpd02701_c0 <==>	-1.0 S-Adenosyl-4-methylthio-2-oxobutanoate_C15H19N5O6S <==>		TRUE
cpd03048	EX_Isethionate_e0	-1.0 cpd03048_e0 <==>	-1.0 Isethionate_C2H5O4S <==>		TRUE
cpd03696	EX_Ursin_e0	-1.0 cpd03696_e0 <==>	-1.0 Ursin_C12H16O7 <==>		TRUE
cpd03725	EX_FeIIIdicitrate_e0	-1.0 cpd03725_e0 <==>	-1.0 Fe(III)dicitrate_C12H22FeO14 <==>		TRUE
cpd04097	EX_Pb_e0	-1.0 cpd04097_e0 <==>	-1.0 Pb_Pb <==>		TRUE
cpd08023	EX_methanesulfonate_e0	-1.0 cpd08023_e0 <==>	-1.0 methanesulfonate_CH3O3S <==>		TRUE
cpd09878	EX_Sulfoacetate_e0	-1.0 cpd09878_e0 <==>	-1.0 Sulfoacetate_C2H2O5S <==>		TRUE
cpd10515	EX_Fe2_plus__e0	-1.0 cpd10515_e0 <==>	-1.0 Fe+2_Fe <==>		TRUE
cpd10516	EX_fe3_e0	-1.0 cpd10516_e0 <==>	-1.0 Fe+3_Fe <==>		TRUE
cpd11416	EX_Biomass_c0	-1.0 cpd11416_c0 <==>	-1.0 Biomass_null <==>		TRUE
cpd11575	EX_MOPS_e0	-1.0 cpd11575_e0 <==>	-1.0 MOPS_C7H15NO4S <==>		TRUE
cpd11578	EX_hexanesulfonate_e0	-1.0 cpd11578_e0 <==>	-1.0 hexanesulfonate_C6H13O3S <==>		TRUE
cpd11579	EX_ethanesulfonate_e0	-1.0 cpd11579_e0 <==>	-1.0 ethanesulfonate_C2H5O3S <==>		TRUE
cpd11580	EX_Gly_Gln_e0	-1.0 cpd11580_e0 <==>	-1.0 Gly-Gln_C7H13N3O4 <==>		TRUE
cpd11581	EX_gly_asn_L_e0	-1.0 cpd11581_e0 <==>	-1.0 gly-asn-L_C6H11N3O4 <==>		TRUE
cpd11582	EX_ala_L_Thr_L_e0	-1.0 cpd11582_e0 <==>	-1.0 ala-L-Thr-L_C7H14N2O4 <==>		TRUE
cpd11583	EX_Ala_Leu_e0	-1.0 cpd11583_e0 <==>	-1.0 Ala-Leu_C9H18N2O3 <==>		TRUE
cpd11584	EX_Ala_His_e0	-1.0 cpd11584_e0 <==>	-1.0 Ala-His_C9H14N4O3 <==>		TRUE
cpd11585	EX_L_alanylglycine_e0	-1.0 cpd11585_e0 <==>	-1.0 L-alanylglycine_C5H10N2O3 <==>		TRUE
cpd11586	EX_ala_L_glu_L_e0	-1.0 cpd11586_e0 <==>	-1.0 ala-L-glu-L_C8H13N2O5 <==>		TRUE
cpd11587	EX_Ala_Gln_e0	-1.0 cpd11587_e0 <==>	-1.0 Ala-Gln_C8H15N3O4 <==>		TRUE
cpd11588	EX_gly_pro_L_e0	-1.0 cpd11588_e0 <==>	-1.0 gly-pro-L_C7H12N2O3 <==>		TRUE
cpd11589	EX_gly_asp_L_e0	-1.0 cpd11589_e0 <==>	-1.0 gly-asp-L_C6H9N2O5 <==>		TRUE
cpd11590	EX_met_L_ala_L_e0	-1.0 cpd11590_e0 <==>	-1.0 met-L-ala-L_C8H15N2O3S <==>		TRUE
cpd11591	EX_Gly_Met_e0	-1.0 cpd11591_e0 <==>	-1.0 Gly-Met_C7H14N2O3S <==>		TRUE
cpd11592	EX_gly_glu_L_e0	-1.0 cpd11592_e0 <==>	-1.0 gly-glu-L_C7H11N2O5 <==>		TRUE
cpd11593	EX_ala_L_asp_L_e0	-1.0 cpd11593_e0 <==>	-1.0 ala-L-asp-L_C7H11N2O5 <==>		TRUE
cpd11596	EX_butanesulfonate_e0	-1.0 cpd11596_e0 <==>	-1.0 butanesulfonate_C4H9O3S <==>		TRUE
cpd11606	EX_Menaquinone_7_e0	-1.0 cpd11606_e0 <==>	-1.0 Menaquinone 7_C46H64O2 <==>		TRUE
cpd15302	EX_glycogenn_1_c0	-1.0 cpd15302_c0 <==>	-1.0 glycogen(n-1)_C24H42O21 <==>		TRUE
cpd15560	EX_Ubiquinone_8_e0	-1.0 cpd15560_e0 <==>	-1.0 Ubiquinone-8_C49H74O4 <==>		TRUE
cpd15561	EX_Ubiquinol_8_e0	-1.0 cpd15561_e0 <==>	-1.0 Ubiquinol-8_C49H76O4 <==>		TRUE
cpd15603	EX_Gly_Cys_e0	-1.0 cpd15603_e0 <==>	-1.0 Gly-Cys_C5H10N2O3S <==>		TRUE
cpd15604	EX_Gly_Leu_e0	-1.0 cpd15604_e0 <==>	-1.0 Gly-Leu_C8H16N2O3 <==>		TRUE
cpd15605	EX_Gly_Phe_e0	-1.0 cpd15605_e0 <==>	-1.0 Gly-Phe_C11H14N2O3 <==>		TRUE
cpd15606	EX_Gly_Tyr_e0	-1.0 cpd15606_e0 <==>	-1.0 Gly-Tyr_C11H14N2O4 <==>		TRUE
Ex_Private_cpd_diuron	Ex_Private_diuron_C9H10Cl2N2O	-1.0 cpd_diuron_e0 <==>	-1.0 diuron_C9H10Cl2N2O <==>		TRUE
Ex_Private_cpd_ethanolamine	Ex_Private_ethanolamine_C2H7ON	-1.0 cpd_ethanolamine_e0 <==>	-1.0 ethanolamine_C2H7ON <==>		TRUE
Ex_Private_cpd00035	Ex_Private_L-Alanine_C3H7NO2	-1.0 cpd00035_e0 <==>	-1.0 L-Alanine_C3H7NO2 <==>		TRUE
Ex_Private_cpd00051	Ex_Private_L-Arginine_C6H15N4O2	-1.0 cpd00051_e0 <==>	-1.0 L-Arginine_C6H15N4O2 <==>		TRUE
Ex_Private_cpd00054	Ex_Private_L-Serine_C3H7NO3	-1.0 cpd00054_e0 <==>	-1.0 L-Serine_C3H7NO3 <==>		TRUE
Ex_Private_cpd00060	Ex_Private_L-Methionine_C5H11NO2S	-1.0 cpd00060_e0 <==>	-1.0 L-Methionine_C5H11NO2S <==>		TRUE
Ex_Private_cpd00065	Ex_Private_L-Tryptophan_C11H12N2O2	-1.0 cpd00065_e0 <==>	-1.0 L-Tryptophan_C11H12N2O2 <==>		TRUE
Ex_Private_cpd00066	Ex_Private_L-Phenylalanine_C9H11NO2	-1.0 cpd00066_e0 <==>	-1.0 L-Phenylalanine_C9H11NO2 <==>		TRUE
Ex_Private_cpd00069	Ex_Private_L-Tyrosine_C9H11NO3	-1.0 cpd00069_e0 <==>	-1.0 L-Tyrosine_C9H11NO3 <==>		TRUE
Ex_Private_cpd00077	Ex_Private_Catechol_C6H6O2	-1.0 cpd00077_e0 <==>	-1.0 Catechol_C6H6O2 <==>		TRUE
Ex_Private_cpd00084	Ex_Private_L-Cysteine_C3H7NO2S	-1.0 cpd00084_e0 <==>	-1.0 L-Cysteine_C3H7NO2S <==>		TRUE
Ex_Private_cpd00119	Ex_Private_L-Histidine_C6H9N3O2	-1.0 cpd00119_e0 <==>	-1.0 L-Histidine_C6H9N3O2 <==>		TRUE
Ex_Private_cpd00129	Ex_Private_L-Proline_C5H9NO2	-1.0 cpd00129_e0 <==>	-1.0 L-Proline_C5H9NO2 <==>		TRUE
Ex_Private_cpd00132	Ex_Private_L-Asparagine_C4H8N2O3	-1.0 cpd00132_e0 <==>	-1.0 L-Asparagine_C4H8N2O3 <==>		TRUE
Ex_Private_cpd00161	Ex_Private_L-Threonine_C4H9NO3	-1.0 cpd00161_e0 <==>	-1.0 L-Threonine_C4H9NO3 <==>		TRUE
Ex_Private_cpd02775	Ex_Private_4-Amino-5-phosphomethyl-2-methylpyrimidine_C6H9N3O4P	-1.0 cpd02775_e0 <==>	-1.0 4-Amino-5-phosphomethyl-2-methylpyrimidine_C6H9N3O4P <==>		TRUE
Ex_Private_cpd02894	Ex_Private_4-Amino-2-methyl-5-diphosphomethylpyrimidine_C6H9N3O7P2	-1.0 cpd02894_e0 <==>	-1.0 4-Amino-2-methyl-5-diphosphomethylpyrimidine_C6H9N3O7P2 <==>		TRUE
Ex_Private_cpd07892	Ex_Private_Linuron_C9H10Cl2N2O2	-1.0 cpd07892_e0 <==>	-1.0 Linuron_C9H10Cl2N2O2 <==>		TRUE
Ex_Private_cpd15378	Ex_Private_4-Hydroxy-benzylalcohol_C7H8O2	-1.0 cpd15378_e0 <==>	-1.0 4-Hydroxy-benzylalcohol_C7H8O2 <==>		TRUE
linuron_pw2_rxn1	linuron_degradation_pw2_rxn1	-1.0 cpd00001_c0 -1.0 cpd07892_c0 ==> +1.0 cpd01801_c0 +1.0 cpd35751_c0 +1.0 cpd00011_c0	-1.0 H2O_H2O -1.0 Linuron_C9H10Cl2N2O2 ==> +1.0 3,4-Dichloroaniline_C6H5Cl2N +1.0 N,O-dimethylhydroxylamine_C2H7NO +1.0 CO2_CO2		FALSE
linuron_pw2_rxn2	linuron_degradation_pw2_rxn2	-1.0 cpd00007_c0 -1.0 cpd00005_c0 -1.0 cpd01801_c0 -2.0 cpd00067_c0 ==> +1.0 cpd22743_c0 +1.0 cpd00013_c0 +1.0 cpd00006_c0	-1.0 O2_O2 -1.0 NADPH_C21H26N7O17P3 -1.0 3,4-Dichloroaniline_C6H5Cl2N -2.0 H+_H ==> +1.0 3,4-dichlorocatechol_C6H4Cl2O2 +1.0 NH3_H4N +1.0 NADP_C21H25N7O17P3		FALSE
linuron_pw2_rxn3	linuron_degradation_pw2_rxn3	-1.0 cpd00007_c0 -1.0 cpd22743_c0 ==> +1.0 cpd22746_c0 +2.0 cpd00067_c0	-1.0 O2_O2 -1.0 3,4-dichlorocatechol_C6H4Cl2O2 ==> +1.0 2,3-dichloro-cis,cis-muconate_C6H2Cl2O4 +2.0 H+_H		FALSE
linuron_pw2_rxn4	linuron_degradation_pw2_rxn4	-1.0 cpd22746_c0 -1.0 cpd00067_c0 ==> +1.0 cpd33580_c0	-1.0 2,3-dichloro-cis,cis-muconate_C6H2Cl2O4 -1.0 H+_H ==> +1.0 2-chloro-2-(2-chloro-5-oxofuran-2-yl)acetate_C6H3Cl2O4		FALSE
linuron_pw2_rxn4	linuron_degradation_pw2_rxn4_2	-8.0 cpd00001_c0 -1.0 cpd33580_c0 ==> +1.0 cpd00099_c0 +19.0 cpd00067_c0 +6.0 cpd00011_c0	-8.0 H2O_H2O -1.0 2-chloro-2-(2-chloro-5-oxofuran-2-yl)acetate_C6H3Cl2O4 ==> +1.0 Cl-_Cl +19.0 H+_H +6.0 CO2_CO2		FALSE
linuron_pw2_rxn5	linuron_degradation_pw2_rxn5	-1.0 cpd22747_c0 -1.0 cpd00001_c0 ==> +1.0 cpd22748_c0 +1.0 cpd00067_c0	-1.0 5-chloro-4-carboxymethylene-but-2-en-4-olide_C6H2ClO4 -1.0 H2O_H2O ==> +1.0 5-chloromaleylacetate_C6H3ClO5 +1.0 H+_H		FALSE
linuron_pw2_rxn6	linuron_degradation_pw2_rxn6_2	-1.0 cpd33698_c0 ==> +1.0 cpd01498_c0 +1.0 cpd00099_c0 +1.0 cpd00067_c0	-1.0 5-chloro-3-oxoadipate_C6H5ClO5 ==> +1.0 Maleylacetate_C6H4O5 +1.0 Cl-_Cl +1.0 H+_H		FALSE
linuron_pw2_rxn6	linuron_degradation_pw2_rxn6_1	-1.0 cpd00005_c0 -1.0 cpd22748_c0 -1.0 cpd00067_c0 ==> +1.0 cpd33698_c0 +1.0 cpd00006_c0	-1.0 NADPH_C21H26N7O17P3 -1.0 5-chloromaleylacetate_C6H3ClO5 -1.0 H+_H ==> +1.0 5-chloro-3-oxoadipate_C6H5ClO5 +1.0 NADP_C21H25N7O17P3		FALSE
linuron_pw2_rxn6	linuron_degradation_pw2_rxn6_3	-1.0 cpd00005_c0 -1.0 cpd01498_c0 -1.0 cpd00067_c0 ==> +1.0 cpd00006_c0 +1.0 cpd00630_c0	-1.0 NADPH_C21H26N7O17P3 -1.0 Maleylacetate_C6H4O5 -1.0 H+_H ==> +1.0 NADP_C21H25N7O17P3 +1.0 3-Oxoadipate_C6H6O5		FALSE
Private_ATP_maintenance	Private_ATP_maintenance	-1.0 cpd00002_c0 -1.0 cpd00001_c0 ==> +1.0 cpd00008_c0 +1.0 cpd00009_c0 +1.0 cpd00067_c0	-1.0 ATP_C10H13N5O13P3 -1.0 H2O_H2O ==> +1.0 ADP_C10H13N5O10P2 +1.0 Phosphate_HO4P +1.0 H+_H		FALSE
rxn_diuron	1 C9H10Cl2N2O + 1 O2 + 1 H+ + 1 C21H27N7O14P2 <-> 1 C8H8Cl2N2O + 1 HCHO + 1 H2O + 1 C21H26N7O14P2	-1.0 cpd00007_c0 -1.0 cpd00004_c0 -1.0 cpd_diuron_c0 -1.0 cpd00067_c0 <==> +1.0 cpd_diuron_desmethyl_c0 +1.0 cpd00003_c0 +1.0 cpd00001_c0 +1.0 cpd00055_c0	-1.0 O2_O2 -1.0 NADH_C21H27N7O14P2 -1.0 diuron_C9H10Cl2N2O -1.0 H+_H <==> +1.0 diuron_desmethyl_C8H8Cl2N2O +1.0 NAD_C21H26N7O14P2 +1.0 H2O_H2O +1.0 Formaldehyde_CH2O		TRUE
rxn_diuron	1 C8H8Cl2N2O + 1 O2 + 1 H+ + 1 C21H27N7O14P2 <-> 1 C7H6Cl2N2O + 1 HCHO + 1 H2O + 1C21H26N7O14P2	-1.0 cpd00007_c0 -1.0 cpd00004_c0 -1.0 cpd_diuron_desmethyl_c0 -1.0 cpd00067_c0 <==> +1.0 cpd00003_c0 +1.0 cpd_diuron_desdimethyl_c0 +1.0 cpd00001_c0 +1.0 cpd00055_c0	-1.0 O2_O2 -1.0 NADH_C21H27N7O14P2 -1.0 diuron_desmethyl_C8H8Cl2N2O -1.0 H+_H <==> +1.0 NAD_C21H26N7O14P2 +1.0 diuron_desdimethyl_C7H6Cl2N2O +1.0 H2O_H2O +1.0 Formaldehyde_CH2O		TRUE
rxn_diuron	1 C7H6Cl2N2O + 1 H2O -> 1C6H5Cl2N + 1 CO2 + 1 NH3	-1.0 cpd_diuron_desdimethyl_c0 -1.0 cpd00001_c0 -1.0 cpd00067_c0 ==> +1.0 cpd01801_c0 +1.0 cpd00013_c0 +1.0 cpd00011_c0	-1.0 diuron_desdimethyl_C7H6Cl2N2O -1.0 H2O_H2O -1.0 H+_H ==> +1.0 3,4-Dichloroaniline_C6H5Cl2N +1.0 NH3_H4N +1.0 CO2_CO2		FALSE
rxn_diuron	C6H5Cl2N + 2H+ -> 1 C6H6ClN + HCl	-1.0 cpd01801_c0 -2.0 cpd00067_c0 ==> +1.0 cpd10149_c0 +1.0 cpd00099_c0 +1.0 cpd00067_c0	-1.0 3,4-Dichloroaniline_C6H5Cl2N -2.0 H+_H ==> +1.0 4-Chloroaniline_C6H6ClN +1.0 Cl-_Cl +1.0 H+_H		FALSE
rxn_ethylamine_to_aminoethanol	C2H8N + H2O -> C2H8NO +H2	-1.0 cpd00591_c0 -1.0 cpd00001_c0 ==> +1.0 cpd00162_c0 +2.0 cpd00067_c0	-1.0 Ethylamine_C2H8N -1.0 H2O_H2O ==> +1.0 Aminoethanol_C2H8NO +2.0 H+_H		FALSE
rxn_linuron	1 C6H5Cl2N + 2 H+ -> 1 C6H6ClN + 1 HCl	-1.0 cpd01801_c0 -1.0 cpd00013_c0 -10.0 cpd00067_c0 -2.0 cpd00011_c0 ==> +1.0 cpd_ethanolamine_c0 +1.0 cpd10149_c0 +3.0 cpd00001_c0 +1.0 cpd00099_c0	-1.0 3,4-Dichloroaniline_C6H5Cl2N -1.0 NH3_H4N -10.0 H+_H -2.0 CO2_CO2 ==> +1.0 ethanolamine_C2H7ON +1.0 4-Chloroaniline_C6H6ClN +3.0 H2O_H2O +1.0 Cl-_Cl		FALSE
rxn_linuron	C9H10Cl2N2O2 + 1 H2O -> 1 C6H5Cl2N + 1 C2H7ON + 1 CO2	-1.0 cpd00001_c0 -1.0 cpd07892_c0 ==> +1.0 cpd_ethanolamine_c0 +1.0 cpd01801_c0 +1.0 cpd00011_c0	-1.0 H2O_H2O -1.0 Linuron_C9H10Cl2N2O2 ==> +1.0 ethanolamine_C2H7ON +1.0 3,4-Dichloroaniline_C6H5Cl2N +1.0 CO2_CO2		FALSE
rxn_new_1.17.1.8	cpd_C20258_c0 + cpd00004_c0 -> cpd02465_c0 + cpd00003_c0 + cpd00001_c0 + cpd00067_c0	-1.0 cpd_C20258_c0 -1.0 cpd00004_c0 ==> +1.0 cpd02465_c0 +1.0 cpd00003_c0 +1.0 cpd00001_c0 +1.0 cpd00067_c0	-1.0 (2S,4S)-4-Hydroxy-2,3,4,5-tetrahydrodipicolinate_C7H9NO5 -1.0 NADH_C21H27N7O14P2 ==> +1.0 tetrahydrodipicolinate_C7H7NO4 +1.0 NAD_C21H26N7O14P2 +1.0 H2O_H2O +1.0 H+_H		FALSE
rxn_new_2.5.1.3	C6H9N3O7P2 + C6H9NO4PS -> H2O7P2 + C12H17N4O4PS	-1.0 cpd02654_c0 -1.0 cpd02894_c0 -1.0 cpd00067_c0 ==> +1.0 cpd00012_c0 +1.0 cpd00793_c0	-1.0 4-Methyl-5--2-phosphoethyl-thiazole_C6H8NO4PS -1.0 4-Amino-2-methyl-5-diphosphomethylpyrimidine_C6H9N3O7P2 -1.0 H+_H ==> +1.0 PPi_HO7P2 +1.0 Thiamine phosphate_C12H17N4O4PS		FALSE
rxn_new_4.3.3.7	cpd00346_c0 + cpd00020_c0 -> cpd_C20258_c0 + cpd00001_c0	-1.0 cpd00346_c0 -1.0 cpd00067_c0 -1.0 cpd00020_c0 ==> +1.0 cpd_C20258_c0 +1.0 cpd00001_c0	-1.0 L-Aspartate4-semialdehyde_C4H7NO3 -1.0 H+_H -1.0 Pyruvate_C3H3O3 ==> +1.0 (2S,4S)-4-Hydroxy-2,3,4,5-tetrahydrodipicolinate_C7H9NO5 +1.0 H2O_H2O		FALSE
rxn_R09079	C4H14N2 + C4H7NO3 +C21H27N7O17P3 + H <-> C8H19N3O2 + H2O + C21H26N7O17P3	-1.0 cpd00005_c0 -1.0 cpd00346_c0 -1.0 cpd00118_c0 ==> +1.0 cpd_C18172 +1.0 cpd00006_c0 +1.0 cpd00001_c0 +1.0 cpd00067_c0	-1.0 NADPH_C21H26N7O17P3 -1.0 L-Aspartate4-semialdehyde_C4H7NO3 -1.0 Putrescine_C4H14N2 ==> +1.0 2-Carboxyspermidine_C8H19N3O2 +1.0 NADP_C21H25N7O17P3 +1.0 H2O_H2O +1.0 H+_H		FALSE
rxn_R09081	C8H19N3O2 <-> C7H22N3 + CO2	-1.0 cpd_C18172 -3.0 cpd00067_c0 ==> +1.0 cpd00264_c0 +1.0 cpd00011_c0	-1.0 2-Carboxyspermidine_C8H19N3O2 -3.0 H+_H ==> +1.0 Spermidine_C7H22N3 +1.0 CO2_CO2		FALSE
rxn00001	diphosphate phosphohydrolase	-1.0 cpd00001_c0 -1.0 cpd00012_c0 ==> +2.0 cpd00009_c0 +1.0 cpd00067_c0	-1.0 H2O_H2O -1.0 PPi_HO7P2 ==> +2.0 Phosphate_HO4P +1.0 H+_H	fig|282217.8.peg.2952	FALSE
rxn00002	urea-1-carboxylate amidohydrolase	-1.0 cpd00742_c0 -1.0 cpd00001_c0 -3.0 cpd00067_c0 ==> +2.0 cpd00013_c0 +2.0 cpd00011_c0	-1.0 Allophanate_C2H3N2O3 -1.0 H2O_H2O -3.0 H+_H ==> +2.0 NH3_H4N +2.0 CO2_CO2	(fig|282217.8.peg.282 or ((fig|282217.8.peg.4460 or fig|282217.8.peg.3332 or fig|282217.8.peg.552) and (fig|282217.8.peg.4459 or fig|282217.8.peg.552 or fig|282217.8.peg.3331)))	FALSE
rxn00003	pyruvate:pyruvate acetaldehydetransferase (decarboxylating)	-1.0 cpd00668_c0 -1.0 cpd00011_c0 ==> +1.0 cpd00067_c0 +2.0 cpd00020_c0	-1.0 ALCTT_C5H7O4 -1.0 CO2_CO2 ==> +1.0 H+_H +2.0 Pyruvate_C3H3O3		FALSE
rxn00006	hydrogen-peroxide:hydrogen-peroxide oxidoreductase	-2.0 cpd00025_c0 ==> +1.0 cpd00007_c0 +2.0 cpd00001_c0	-2.0 H2O2_H2O2 ==> +1.0 O2_O2 +2.0 H2O_H2O	(fig|282217.8.peg.2788 or fig|282217.8.peg.2788)	FALSE
rxn00007	alpha,alpha-trehalose glucohydrolase	-1.0 cpd00001_c0 -1.0 cpd00794_c0 <==> +2.0 cpd00027_c0	-1.0 H2O_H2O -1.0 TRHL_C12H22O11 <==> +2.0 D-Glucose_C6H12O6	fig|282217.8.peg.151	TRUE
rxn00010	glyoxylate carboxy-lyase (dimerizing; tartronate-semialdehyde-forming)	-2.0 cpd00040_c0 -1.0 cpd00067_c0 ==> +1.0 cpd00843_c0 +1.0 cpd00011_c0	-2.0 Glyoxalate_C2HO3 -1.0 H+_H ==> +1.0 Tartronate semialdehyde_C3H3O4 +1.0 CO2_CO2	fig|282217.8.peg.1459	FALSE
rxn00011	pyruvate:thiamin diphosphate acetaldehydetransferase (decarboxylating)	-1.0 cpd00067_c0 -1.0 cpd00020_c0 -1.0 cpd00056_c0 ==> +1.0 cpd03049_c0 +1.0 cpd00011_c0	-1.0 H+_H -1.0 Pyruvate_C3H3O3 -1.0 TPP_C12H17N4O7P2S ==> +1.0 2-Hydroxyethyl-ThPP_C14H21N4O8P2S +1.0 CO2_CO2	(((fig|282217.8.peg.4007 or fig|282217.8.peg.2941) and fig|282217.8.peg.2940) or (fig|282217.8.peg.355 or fig|282217.8.peg.5473 or fig|282217.8.peg.1953))	FALSE
rxn00012	sucrose:sucrose 1'-beta-D-fructosyltransferase	-2.0 cpd00076_c0 <==> +1.0 cpd00027_c0 +1.0 cpd02298_c0	-2.0 Sucrose_C12H22O11 <==> +1.0 D-Glucose_C6H12O6 +1.0 1F-beta-D-Fructosylsucrose_C18H32O16	(fig|282217.8.peg.1712 or fig|282217.8.peg.6318)	TRUE
rxn00013	D-Glucose-1-phosphate:D-glucose-1-phosphate 6-phosphotransferase	-2.0 cpd00089_c0 -2.0 cpd00067_c0 <==> +1.0 cpd00499_c0 +1.0 cpd00027_c0 +2.0 cpd00067_e0	-2.0 Glucose-1-phosphate_C6H11O9P -2.0 H+_H <==> +1.0 D-glucose-1,6-biphosphate_C6H10O12P2 +1.0 D-Glucose_C6H12O6 +2.0 H+_H	fig|282217.8.peg.3186	TRUE
rxn00019	2-Nitropropane:oxygen 2-oxidoreductase	-1.0 cpd00007_c0 -2.0 cpd01433_c0 ==> +2.0 cpd00075_c0 +2.0 cpd00178_c0	-1.0 O2_O2 -2.0 2-Nitropropane_C3H7NO2 ==> +2.0 Nitrite_HNO2 +2.0 Acetone_C3H6O		FALSE
rxn00020	cellobiose glucohydrolase	-1.0 cpd00001_c0 -1.0 cpd00158_c0 ==> +2.0 cpd00190_c0	-1.0 H2O_H2O -1.0 CELB_C12H22O11 ==> +2.0 beta-D-Glucose_C6H12O6	fig|282217.8.peg.2733	FALSE
rxn00029	5-aminolevulinate hydro-lyase (adding 5-aminolevulinate and cyclizing; porphobilinogen-forming)	-2.0 cpd00338_c0 ==> +2.0 cpd00001_c0 +1.0 cpd00067_c0 +1.0 cpd00689_c0	-2.0 5-Aminolevulinate_C5H9NO3 ==> +2.0 H2O_H2O +1.0 H+_H +1.0 Porphobilinogen_C10H13N2O4	fig|282217.8.peg.324	FALSE
rxn00048	6,7-Dimethyl-8-(1-D-ribityl)lumazine:6,7-dimethyl-8-(1-D-ribityl)lumazine 2,3-butanediyltransferase	-2.0 cpd02656_c0 -1.0 cpd00067_c0 ==> +1.0 cpd00220_c0 +1.0 cpd02882_c0	-2.0 6-7-Dimethyl-8--1-D-ribityllumazine_C13H17N4O6 -1.0 H+_H ==> +1.0 Riboflavin_C17H19N4O6 +1.0 4--1-D-Ribitylamino-5-aminouracil_C9H16N4O6	fig|282217.8.peg.2281	FALSE
rxn00056	Fe(II):oxygen oxidoreductase	-1.0 cpd00007_c0 -4.0 cpd10515_c0 -4.0 cpd00067_c0 <==> +4.0 cpd10516_c0 +2.0 cpd00001_c0	-1.0 O2_O2 -4.0 Fe+2_Fe -4.0 H+_H <==> +4.0 Fe+3_Fe +2.0 H2O_H2O		TRUE
rxn00058	Ferrocytochrome-c:oxygen oxidoreductase	-1.0 cpd00007_c0 -4.0 cpd00110_c0 -4.0 cpd00067_c0 <==> +4.0 cpd00109_c0 +2.0 cpd00001_c0	-1.0 O2_O2 -4.0 Cytochrome c2+_C42H42FeN8O8R4S2 -4.0 H+_H <==> +4.0 Cytochrome c3+_C42H42FeN8O8R4S2 +2.0 H2O_H2O	((fig|282217.8.peg.3518 or fig|282217.8.peg.4479) or fig|282217.8.peg.4478 or fig|282217.8.peg.2169 or fig|282217.8.peg.4475)	TRUE
rxn00060	porphobilinogen:(4-[2-carboxyethyl]-3-[carboxymethyl]pyrrol-2-yl)methyltransferase (hydrolysing)	-1.0 cpd00001_c0 -4.0 cpd00689_c0 ==> +4.0 cpd00013_c0 +1.0 cpd00755_c0	-1.0 H2O_H2O -4.0 Porphobilinogen_C10H13N2O4 ==> +4.0 NH3_H4N +1.0 Hydroxymethylbilane_C40H38N4O17	fig|282217.8.peg.4135	FALSE
rxn00065	ATP diphosphate-lyase (cyclizing; 3',5'-cyclic-AMP-forming)	-1.0 cpd00002_c0 ==> +1.0 cpd00446_c0 +1.0 cpd00012_c0 +1.0 cpd00067_c0	-1.0 ATP_C10H13N5O13P3 ==> +1.0 cAMP_C10H11N5O6P +1.0 PPi_HO7P2 +1.0 H+_H	((fig|282217.8.peg.7434 or fig|282217.8.peg.2739) or (fig|282217.8.peg.2739 or fig|282217.8.peg.7434))	FALSE
rxn00077	ATP:NAD+ 2'-phosphotransferase	-1.0 cpd00003_c0 -1.0 cpd00002_c0 <==> +1.0 cpd00008_c0 +1.0 cpd00006_c0 +1.0 cpd00067_c0	-1.0 NAD_C21H26N7O14P2 -1.0 ATP_C10H13N5O13P3 <==> +1.0 ADP_C10H13N5O10P2 +1.0 NADP_C21H25N7O17P3 +1.0 H+_H	(fig|282217.8.peg.6345 or fig|282217.8.peg.4415)	TRUE
rxn00083	NADPH:NAD+ oxidoreductase	-1.0 cpd00005_c0 -1.0 cpd00003_c0 <==> +1.0 cpd00004_c0 +1.0 cpd00006_c0	-1.0 NADPH_C21H26N7O17P3 -1.0 NAD_C21H26N7O14P2 <==> +1.0 NADH_C21H27N7O14P2 +1.0 NADP_C21H25N7O17P3	((fig|282217.8.peg.5288 or fig|282217.8.peg.5289) or fig|282217.8.peg.5287)	TRUE
rxn00085	L-Glutamate:NADP+ oxidoreductase (transaminating)	-1.0 cpd00006_c0 -2.0 cpd00023_c0 <==> +1.0 cpd00005_c0 +1.0 cpd00053_c0 +1.0 cpd00024_c0 +1.0 cpd00067_c0	-1.0 NADP_C21H25N7O17P3 -2.0 L-Glutamate_C5H8NO4 <==> +1.0 NADPH_C21H26N7O17P3 +1.0 L-Glutamine_C5H10N2O3 +1.0 2-Oxoglutarate_C5H4O5 +1.0 H+_H	((fig|282217.8.peg.4926 or fig|282217.8.peg.1158) and (fig|282217.8.peg.5155 or fig|282217.8.peg.1159))	TRUE
rxn00086	glutathione:NADP+ oxidoreductase	-2.0 cpd00042_c0 -1.0 cpd00006_c0 <==> +1.0 cpd00111_c0 +1.0 cpd00005_c0 +1.0 cpd00067_c0	-2.0 GSH_C10H16N3O6S -1.0 NADP_C21H25N7O17P3 <==> +1.0 Oxidized glutathione_C20H30N6O12S2 +1.0 NADPH_C21H26N7O17P3 +1.0 H+_H	fig|282217.8.peg.709	TRUE
rxn00095	P1,P4-bis(5'-adenosyl)-tetraphosphate nucleotidebisphosphohydrolase	-1.0 cpd00001_c0 -1.0 cpd00924_c0 ==> +2.0 cpd00008_c0	-1.0 H2O_H2O -1.0 AppppA_C20H24N10O19P4 ==> +2.0 ADP_C10H13N5O10P2	fig|282217.8.peg.3823	FALSE
rxn00097	ATP:AMP phosphotransferase	-1.0 cpd00002_c0 -1.0 cpd00018_c0 -1.0 cpd00067_c0 <==> +2.0 cpd00008_c0	-1.0 ATP_C10H13N5O13P3 -1.0 AMP_C10H12N5O7P -1.0 H+_H <==> +2.0 ADP_C10H13N5O10P2	fig|282217.8.peg.2531	TRUE
rxn00100	ATP:dephospho-CoA 3'-phosphotransferase	-1.0 cpd00655_c0 -1.0 cpd00002_c0 ==> +1.0 cpd00010_c0 +1.0 cpd00008_c0 +1.0 cpd00067_c0	-1.0 Dephospho-CoA_C21H33N7O13P2S -1.0 ATP_C10H13N5O13P3 ==> +1.0 CoA_C21H32N7O16P3S +1.0 ADP_C10H13N5O10P2 +1.0 H+_H	fig|282217.8.peg.1214	FALSE
rxn00101	Urea amidohydrolase	-1.0 cpd00073_c0 -1.0 cpd00001_c0 -2.0 cpd00067_c0 ==> +2.0 cpd00013_c0 +1.0 cpd00011_c0	-1.0 Urea_CH4N2O -1.0 H2O_H2O -2.0 H+_H ==> +2.0 NH3_H4N +1.0 CO2_CO2	((fig|282217.8.peg.4300 and fig|282217.8.peg.4301 and fig|282217.8.peg.4298) or (fig|282217.8.peg.4304 and fig|282217.8.peg.4303 and fig|282217.8.peg.1427 and fig|282217.8.peg.4305))	FALSE
rxn00105	ATP:nicotinamide-nucleotide adenylyltransferase	-1.0 cpd00355_c0 -1.0 cpd00002_c0 <==> +1.0 cpd00003_c0 +1.0 cpd00012_c0	-1.0 Nicotinamide ribonucleotide_C11H14N2O8P -1.0 ATP_C10H13N5O13P3 <==> +1.0 NAD_C21H26N7O14P2 +1.0 PPi_HO7P2	(fig|282217.8.peg.6304 or (fig|282217.8.peg.767 or fig|282217.8.peg.4121) or fig|282217.8.peg.2602)	TRUE
rxn00113	Carbon-dioxide:ammonia ligase (ADP-forming,carbamate-phosphorylating)	-1.0 cpd00013_c0 -2.0 cpd00002_c0 -1.0 cpd00001_c0 -1.0 cpd00011_c0 <==> +2.0 cpd00008_c0 +1.0 cpd00009_c0 +1.0 cpd00146_c0 +3.0 cpd00067_c0	-1.0 NH3_H4N -2.0 ATP_C10H13N5O13P3 -1.0 H2O_H2O -1.0 CO2_CO2 <==> +2.0 ADP_C10H13N5O10P2 +1.0 Phosphate_HO4P +1.0 Carbamoylphosphate_CH2NO5P +3.0 H+_H	fig|282217.8.peg.3218	TRUE
rxn00117	ATP:UDP phosphotransferase	-1.0 cpd00014_c0 -1.0 cpd00002_c0 <==> +1.0 cpd00008_c0 +1.0 cpd00062_c0	-1.0 UDP_C9H12N2O12P2 -1.0 ATP_C10H13N5O13P3 <==> +1.0 ADP_C10H13N5O10P2 +1.0 UTP_C9H12N2O15P3	fig|282217.8.peg.1977	TRUE
rxn00119	ATP:UMP phosphotransferase	-1.0 cpd00091_c0 -1.0 cpd00002_c0 -1.0 cpd00067_c0 <==> +1.0 cpd00008_c0 +1.0 cpd00014_c0	-1.0 UMP_C9H11N2O9P -1.0 ATP_C10H13N5O13P3 -1.0 H+_H <==> +1.0 ADP_C10H13N5O10P2 +1.0 UDP_C9H12N2O12P2	(fig|282217.8.peg.2531 or fig|282217.8.peg.4400)	TRUE
rxn00122	ATP:FMN adenylyltransferase	-1.0 cpd00002_c0 -1.0 cpd00050_c0 ==> +1.0 cpd00015_c0 +1.0 cpd00012_c0	-1.0 ATP_C10H13N5O13P3 -1.0 FMN_C17H19N4O9P ==> +1.0 FAD_C27H31N9O15P2 +1.0 PPi_HO7P2	((fig|282217.8.peg.4231 or fig|282217.8.peg.6608) and (fig|282217.8.peg.6608 or fig|282217.8.peg.4231))	FALSE
rxn00124	ATP:pyridoxal 5'-phosphotransferase	-1.0 cpd00215_c0 -1.0 cpd00002_c0 <==> +1.0 cpd00008_c0 +1.0 cpd00016_c0 +1.0 cpd00067_c0	-1.0 Pyridoxal_C8H9NO3 -1.0 ATP_C10H13N5O13P3 <==> +1.0 ADP_C10H13N5O10P2 +1.0 Pyridoxal phosphate_C8H8NO6P +1.0 H+_H	fig|282217.8.peg.3981	TRUE
rxn00126	ATP:L-methionine S-adenosyltransferase	-1.0 cpd00060_c0 -1.0 cpd00002_c0 -1.0 cpd00001_c0 ==> +1.0 cpd00017_c0 +1.0 cpd00009_c0 +1.0 cpd00012_c0 +1.0 cpd00067_c0	-1.0 L-Methionine_C5H11NO2S -1.0 ATP_C10H13N5O13P3 -1.0 H2O_H2O ==> +1.0 S-Adenosyl-L-methionine_C15H23N6O5S +1.0 Phosphate_HO4P +1.0 PPi_HO7P2 +1.0 H+_H	fig|282217.8.peg.1132	FALSE
rxn00127	S-adenosyl-L-methionine carboxy-lyase [(5-deoxy-5-adenosyl)(3-aminopropyl)methylsulfonium-forming]	-1.0 cpd00017_c0 -1.0 cpd00067_c0 ==> +1.0 cpd00837_c0 +1.0 cpd00011_c0	-1.0 S-Adenosyl-L-methionine_C15H23N6O5S -1.0 H+_H ==> +1.0 S-Adenosylmethioninamine_C14H24N6O3S +1.0 CO2_CO2	fig|282217.8.peg.5604	FALSE
rxn00131	AMP phosphoribohydrolase	-1.0 cpd00001_c0 -1.0 cpd00018_c0 <==> +1.0 cpd00101_c0 +1.0 cpd00128_c0	-1.0 H2O_H2O -1.0 AMP_C10H12N5O7P <==> +1.0 ribose-5-phosphate_C5H9O8P +1.0 Adenine_C5H5N5	fig|282217.8.peg.700	TRUE
rxn00132	Adenosine 5'-monophosphate phosphohydrolase	-1.0 cpd00001_c0 -1.0 cpd00018_c0 ==> +1.0 cpd00182_c0 +1.0 cpd00009_c0	-1.0 H2O_H2O -1.0 AMP_C10H12N5O7P ==> +1.0 Adenosine_C10H13N5O4 +1.0 Phosphate_HO4P	(fig|282217.8.peg.6508 or fig|282217.8.peg.1062)	FALSE
rxn00134	ATP:adenosine 5'-phosphotransferase	-1.0 cpd00182_c0 -1.0 cpd00002_c0 <==> +1.0 cpd00008_c0 +1.0 cpd00018_c0 +1.0 cpd00067_c0	-1.0 Adenosine_C10H13N5O4 -1.0 ATP_C10H13N5O13P3 <==> +1.0 ADP_C10H13N5O10P2 +1.0 AMP_C10H12N5O7P +1.0 H+_H	fig|282217.8.peg.1214	TRUE
rxn00137	Adenosine 3',5'-bisphosphate 3'-phosphohydrolase	-1.0 cpd00045_c0 -1.0 cpd00001_c0 ==> +1.0 cpd00009_c0 +1.0 cpd00018_c0	-1.0 Adenosine 3-5-bisphosphate_C10H11N5O10P2 -1.0 H2O_H2O ==> +1.0 Phosphate_HO4P +1.0 AMP_C10H12N5O7P	Unknown	FALSE
rxn00138	deamido-NAD+:ammonia ligase (AMP-forming)	-1.0 cpd00638_c0 -1.0 cpd00013_c0 -1.0 cpd00002_c0 ==> +1.0 cpd00003_c0 +1.0 cpd00018_c0 +1.0 cpd00012_c0 +2.0 cpd00067_c0	-1.0 Deamido-NAD_C21H24N6O15P2 -1.0 NH3_H4N -1.0 ATP_C10H13N5O13P3 ==> +1.0 NAD_C21H26N7O14P2 +1.0 AMP_C10H12N5O7P +1.0 PPi_HO7P2 +2.0 H+_H	(fig|282217.8.peg.2949 or fig|282217.8.peg.6308)	FALSE
rxn00140	adenosine 3',5'-phosphate 5'-nucleotidohydrolase	-1.0 cpd00446_c0 -1.0 cpd00001_c0 <==> +1.0 cpd00018_c0 +1.0 cpd00067_c0	-1.0 cAMP_C10H11N5O6P -1.0 H2O_H2O <==> +1.0 AMP_C10H12N5O7P +1.0 H+_H	fig|282217.8.peg.4234	TRUE
rxn00141	S-Adenosyl-L-homocysteine hydrolase	-1.0 cpd00019_c0 -1.0 cpd00001_c0 <==> +1.0 cpd00135_c0 +1.0 cpd00182_c0	-1.0 S-Adenosyl-homocysteine_C14H20N6O5S -1.0 H2O_H2O <==> +1.0 Homocysteine_C4H9NO2S +1.0 Adenosine_C10H13N5O4	(fig|282217.8.peg.4683 or (fig|282217.8.peg.7303 or fig|282217.8.peg.2813 or fig|282217.8.peg.1962 or fig|282217.8.peg.287 or fig|282217.8.peg.289 or fig|282217.8.peg.7337))	TRUE
rxn00143	S-Adenosyl-L-homocysteine homocysteinylribohydrolase	-1.0 cpd00019_c0 -1.0 cpd00001_c0 <==> +1.0 cpd02227_c0 +1.0 cpd00128_c0	-1.0 S-Adenosyl-homocysteine_C14H20N6O5S -1.0 H2O_H2O <==> +1.0 S-Ribosylhomocysteine_C9H17NO6S +1.0 Adenine_C5H5N5	(fig|282217.8.peg.5280 and fig|282217.8.peg.5280)	TRUE
rxn00145	(S)-Lactate:ferricytochrome-c 2-oxidoreductase	-2.0 cpd00109_c0 -1.0 cpd00159_c0 <==> +2.0 cpd00110_c0 +2.0 cpd00067_c0 +1.0 cpd00020_c0	-2.0 Cytochrome c3+_C42H42FeN8O8R4S2 -1.0 L-Lactate_C3H5O3 <==> +2.0 Cytochrome c2+_C42H42FeN8O8R4S2 +2.0 H+_H +1.0 Pyruvate_C3H3O3	(fig|282217.8.peg.1381 or fig|282217.8.peg.1647 or fig|282217.8.peg.5449 or fig|282217.8.peg.4164)	TRUE
rxn00147	ATP:pyruvate,water phosphotransferase	-1.0 cpd00002_c0 -1.0 cpd00001_c0 -1.0 cpd00020_c0 ==> +1.0 cpd00061_c0 +1.0 cpd00009_c0 +1.0 cpd00018_c0 +3.0 cpd00067_c0	-1.0 ATP_C10H13N5O13P3 -1.0 H2O_H2O -1.0 Pyruvate_C3H3O3 ==> +1.0 Phosphoenolpyruvate_C3H2O6P +1.0 Phosphate_HO4P +1.0 AMP_C10H12N5O7P +3.0 H+_H	(fig|282217.8.peg.5492 or fig|282217.8.peg.1753)	FALSE
rxn00148	ATP:pyruvate 2-O-phosphotransferase	-1.0 cpd00002_c0 -1.0 cpd00020_c0 <==> +1.0 cpd00061_c0 +1.0 cpd00008_c0 +1.0 cpd00067_c0	-1.0 ATP_C10H13N5O13P3 -1.0 Pyruvate_C3H3O3 <==> +1.0 Phosphoenolpyruvate_C3H2O6P +1.0 ADP_C10H13N5O10P2 +1.0 H+_H	(fig|282217.8.peg.5391 or fig|282217.8.peg.6951)	TRUE
rxn00161	(S)-Malate:NADP+ oxidoreductase(oxaloacetate-decarboxylating)	-1.0 cpd00130_c0 -1.0 cpd00006_c0 ==> +1.0 cpd00005_c0 +1.0 cpd00020_c0 +1.0 cpd00011_c0	-1.0 L-Malate_C4H4O5 -1.0 NADP_C21H25N7O17P3 ==> +1.0 NADPH_C21H26N7O17P3 +1.0 Pyruvate_C3H3O3 +1.0 CO2_CO2	(fig|282217.8.peg.359 or fig|282217.8.peg.1456 or fig|282217.8.peg.5614)	FALSE
rxn00165	L-serine ammonia-lyase	-1.0 cpd00054_c0 ==> +1.0 cpd00013_c0 +1.0 cpd00020_c0	-1.0 L-Serine_C3H7NO3 ==> +1.0 NH3_H4N +1.0 Pyruvate_C3H3O3	(fig|282217.8.peg.7484 and fig|282217.8.peg.7484)	FALSE
rxn00173	acetyl-CoA:phosphate acetyltransferase	-1.0 cpd00009_c0 -1.0 cpd00022_c0 <==> +1.0 cpd00196_c0 +1.0 cpd00010_c0	-1.0 Phosphate_HO4P -1.0 Acetyl-CoA_C23H34N7O17P3S <==> +1.0 Acetylphosphate_C2H3O5P +1.0 CoA_C21H32N7O16P3S	fig|282217.8.peg.3768	TRUE
rxn00175	Acetate:CoA ligase (AMP-forming)	-1.0 cpd00010_c0 -1.0 cpd00029_c0 -1.0 cpd00002_c0 <==> +1.0 cpd00022_c0 +1.0 cpd00018_c0 +1.0 cpd00012_c0 +1.0 cpd00067_c0	-1.0 CoA_C21H32N7O16P3S -1.0 Acetate_C2H3O2 -1.0 ATP_C10H13N5O13P3 <==> +1.0 Acetyl-CoA_C23H34N7O17P3S +1.0 AMP_C10H12N5O7P +1.0 PPi_HO7P2 +1.0 H+_H	fig|282217.8.peg.4647	TRUE
rxn00178	Acetyl-CoA:acetyl-CoA C-acetyltransferase	-2.0 cpd00022_c0 <==> +1.0 cpd00010_c0 +1.0 cpd00279_c0	-2.0 Acetyl-CoA_C23H34N7O17P3S <==> +1.0 CoA_C21H32N7O16P3S +1.0 Acetoacetyl-CoA_C25H36N7O18P3S	((fig|282217.8.peg.7282 or fig|282217.8.peg.678 or fig|282217.8.peg.6766 or fig|282217.8.peg.4725 or fig|282217.8.peg.5436 or fig|282217.8.peg.7596 or fig|282217.8.peg.2830 or fig|282217.8.peg.2410 or fig|282217.8.peg.1015) or (fig|282217.8.peg.2830 or fig|282217.8.peg.1015 or fig|282217.8.peg.7596 or fig|282217.8.peg.1867 or fig|282217.8.peg.5436 or fig|282217.8.peg.7201 or fig|282217.8.peg.2723…	TRUE
rxn00179	ATP:L-glutamate 5-phosphotransferase	-1.0 cpd00002_c0 -1.0 cpd00023_c0 <==> +1.0 cpd00008_c0 +1.0 cpd02097_c0	-1.0 ATP_C10H13N5O13P3 -1.0 L-Glutamate_C5H8NO4 <==> +1.0 ADP_C10H13N5O10P2 +1.0 L-Glutamyl 5-phosphate_C5H8NO7P	fig|282217.8.peg.1222	TRUE
rxn00181	ATP:L-glutamate 1-phosphotransferase	-1.0 cpd00002_c0 -1.0 cpd00023_c0 -1.0 cpd00067_c0 <==> +1.0 cpd03413_c0 +1.0 cpd00008_c0 +1.0 cpd00067_e0	-1.0 ATP_C10H13N5O13P3 -1.0 L-Glutamate_C5H8NO4 -1.0 H+_H <==> +1.0 L-Glutamyl 1-phosphate_C5H8NO7P +1.0 ADP_C10H13N5O10P2 +1.0 H+_H	fig|282217.8.peg.5392	TRUE
rxn00182	L-glutamate:NAD+ oxidoreductase (deaminating)	-1.0 cpd00003_c0 -1.0 cpd00001_c0 -1.0 cpd00023_c0 <==> +1.0 cpd00013_c0 +1.0 cpd00004_c0 +1.0 cpd00024_c0 +1.0 cpd00067_c0	-1.0 NAD_C21H26N7O14P2 -1.0 H2O_H2O -1.0 L-Glutamate_C5H8NO4 <==> +1.0 NH3_H4N +1.0 NADH_C21H27N7O14P2 +1.0 2-Oxoglutarate_C5H4O5 +1.0 H+_H	(fig|282217.8.peg.404 or fig|282217.8.peg.491)	TRUE
rxn00183	L-Glutamate 5-semialdehyde:NAD+ oxidoreductase	-1.0 cpd00003_c0 -1.0 cpd00001_c0 -1.0 cpd00858_c0 ==> +1.0 cpd00004_c0 +1.0 cpd00023_c0 +2.0 cpd00067_c0	-1.0 NAD_C21H26N7O14P2 -1.0 H2O_H2O -1.0 L-Glutamate5-semialdehyde_C5H9NO3 ==> +1.0 NADH_C21H27N7O14P2 +1.0 L-Glutamate_C5H8NO4 +2.0 H+_H	fig|282217.8.peg.576	FALSE
rxn00184	L-Glutamate:NADP+ oxidoreductase (deaminating)	-1.0 cpd00006_c0 -1.0 cpd00001_c0 -1.0 cpd00023_c0 <==> +1.0 cpd00005_c0 +1.0 cpd00013_c0 +1.0 cpd00024_c0 +1.0 cpd00067_c0	-1.0 NADP_C21H25N7O17P3 -1.0 H2O_H2O -1.0 L-Glutamate_C5H8NO4 <==> +1.0 NADPH_C21H26N7O17P3 +1.0 NH3_H4N +1.0 2-Oxoglutarate_C5H4O5 +1.0 H+_H	(fig|282217.8.peg.7426 or fig|282217.8.peg.491)	TRUE
rxn00187	L-Glutamate:ammonia ligase (ADP-forming)	-1.0 cpd00013_c0 -1.0 cpd00002_c0 -1.0 cpd00023_c0 ==> +1.0 cpd00008_c0 +1.0 cpd00053_c0 +1.0 cpd00009_c0 +1.0 cpd00067_c0	-1.0 NH3_H4N -1.0 ATP_C10H13N5O13P3 -1.0 L-Glutamate_C5H8NO4 ==> +1.0 ADP_C10H13N5O10P2 +1.0 L-Glutamine_C5H10N2O3 +1.0 Phosphate_HO4P +1.0 H+_H	fig|282217.8.peg.1585	FALSE
rxn00189	L-Glutamine amidohydrolase	-1.0 cpd00053_c0 -1.0 cpd00001_c0 ==> +1.0 cpd00013_c0 +1.0 cpd00023_c0	-1.0 L-Glutamine_C5H10N2O3 -1.0 H2O_H2O ==> +1.0 NH3_H4N +1.0 L-Glutamate_C5H8NO4	(fig|282217.8.peg.6308 or fig|282217.8.peg.2949)	FALSE
rxn00190	Deamido-NAD+:L-glutamine amido-ligase (AMP-forming)	-1.0 cpd00638_c0 -1.0 cpd00053_c0 -1.0 cpd00002_c0 -1.0 cpd00001_c0 ==> +1.0 cpd00003_c0 +1.0 cpd00023_c0 +1.0 cpd00018_c0 +1.0 cpd00012_c0 +2.0 cpd00067_c0	-1.0 Deamido-NAD_C21H24N6O15P2 -1.0 L-Glutamine_C5H10N2O3 -1.0 ATP_C10H13N5O13P3 -1.0 H2O_H2O ==> +1.0 NAD_C21H26N7O14P2 +1.0 L-Glutamate_C5H8NO4 +1.0 AMP_C10H12N5O7P +1.0 PPi_HO7P2 +2.0 H+_H	(fig|282217.8.peg.2949 or fig|282217.8.peg.6308)	FALSE
rxn00192	acetyl-CoA:L-glutamate N-acetyltransferase	-1.0 cpd00022_c0 -1.0 cpd00023_c0 ==> +1.0 cpd00010_c0 +1.0 cpd00477_c0 +1.0 cpd00067_c0	-1.0 Acetyl-CoA_C23H34N7O17P3S -1.0 L-Glutamate_C5H8NO4 ==> +1.0 CoA_C21H32N7O16P3S +1.0 N-Acetyl-L-glutamate_C7H9NO5 +1.0 H+_H	(fig|282217.8.peg.2660 or fig|282217.8.peg.1206)	FALSE
rxn00193	glutamate racemase	-1.0 cpd00023_c0 <==> +1.0 cpd00186_c0	-1.0 L-Glutamate_C5H8NO4 <==> +1.0 D-Glutamate_C5H8NO4	((fig|282217.8.peg.5468 or fig|282217.8.peg.2431) or fig|282217.8.peg.900)	TRUE
rxn00194	L-glutamate 1-carboxy-lyase (4-aminobutanoate-forming)	-1.0 cpd00023_c0 -1.0 cpd00067_c0 ==> +1.0 cpd00281_c0 +1.0 cpd00011_c0	-1.0 L-Glutamate_C5H8NO4 -1.0 H+_H ==> +1.0 GABA_C4H9NO2 +1.0 CO2_CO2	fig|282217.8.peg.2679	FALSE
rxn00196	2,5-dioxopentanoate:NADP+ 5-oxidoreductase	-1.0 cpd00340_c0 -1.0 cpd00006_c0 -1.0 cpd00001_c0 ==> +1.0 cpd00005_c0 +1.0 cpd00024_c0 +2.0 cpd00067_c0	-1.0 2,5-Dioxopentanoate_C5H5O4 -1.0 NADP_C21H25N7O17P3 -1.0 H2O_H2O ==> +1.0 NADPH_C21H26N7O17P3 +1.0 2-Oxoglutarate_C5H4O5 +2.0 H+_H	(fig|282217.8.peg.7245 or fig|282217.8.peg.2040 or fig|282217.8.peg.1041)	FALSE
rxn00199	oxalosuccinate carboxy-lyase (2-oxoglutarate-forming)	-1.0 cpd00067_c0 -1.0 cpd03187_c0 ==> +1.0 cpd00024_c0 +1.0 cpd00011_c0	-1.0 H+_H -1.0 Oxalosuccinate_C6H3O7 ==> +1.0 2-Oxoglutarate_C5H4O5 +1.0 CO2_CO2	(fig|282217.8.peg.2541 or fig|282217.8.peg.7541)	FALSE
rxn00205	glutathione:hydrogen-peroxide oxidoreductase	-1.0 cpd00025_c0 -2.0 cpd00042_c0 ==> +1.0 cpd00111_c0 +2.0 cpd00001_c0	-1.0 H2O2_H2O2 -2.0 GSH_C10H16N3O6S ==> +1.0 Oxidized glutathione_C20H30N6O12S2 +2.0 H2O_H2O	((fig|282217.8.peg.5486 or fig|282217.8.peg.244) or (fig|282217.8.peg.5486 or fig|282217.8.peg.244))	FALSE
rxn00206	superoxide:superoxide oxidoreductase	-2.0 cpd00532_c0 -2.0 cpd00067_c0 ==> +1.0 cpd00007_c0 +1.0 cpd00025_c0	-2.0 O2-_O2 -2.0 H+_H ==> +1.0 O2_O2 +1.0 H2O2_H2O2	(fig|282217.8.peg.2538 or fig|282217.8.peg.3520 or fig|282217.8.peg.4972)	FALSE
rxn00208	Pyridoxamine-5'-phosphate:oxygen oxidoreductase (deaminating)	-1.0 cpd00007_c0 -1.0 cpd00493_c0 -1.0 cpd00001_c0 ==> +1.0 cpd00025_c0 +1.0 cpd00013_c0 +1.0 cpd00016_c0	-1.0 O2_O2 -1.0 Pyridoxamine phosphate_C8H12N2O5P -1.0 H2O_H2O ==> +1.0 H2O2_H2O2 +1.0 NH3_H4N +1.0 Pyridoxal phosphate_C8H8NO6P	fig|282217.8.peg.3522	FALSE
rxn00209	Pyridoxine 5-phosphate:oxygen oxidoreductase	-1.0 cpd00007_c0 -1.0 cpd00478_c0 ==> +1.0 cpd00025_c0 +1.0 cpd00016_c0	-1.0 O2_O2 -1.0 Pyridoxine phosphate_C8H10NO6P ==> +1.0 H2O2_H2O2 +1.0 Pyridoxal phosphate_C8H8NO6P	fig|282217.8.peg.3522	FALSE
rxn00211	UDP-glucose:NAD+ 6-oxidoreductase	-1.0 cpd00026_c0 -2.0 cpd00003_c0 -1.0 cpd00001_c0 <==> +2.0 cpd00004_c0 +1.0 cpd00144_c0 +3.0 cpd00067_c0	-1.0 UDP-glucose_C15H22N2O17P2 -2.0 NAD_C21H26N7O14P2 -1.0 H2O_H2O <==> +2.0 NADH_C21H27N7O14P2 +1.0 UDPglucuronate_C15H19N2O18P2 +3.0 H+_H	fig|282217.8.peg.4145	TRUE
rxn00213	UTP:alpha-D-glucose-1-phosphate uridylyltransferase	-1.0 cpd00089_c0 -1.0 cpd00062_c0 <==> +1.0 cpd00026_c0 +1.0 cpd00012_c0	-1.0 Glucose-1-phosphate_C6H11O9P -1.0 UTP_C9H12N2O15P3 <==> +1.0 UDP-glucose_C15H22N2O17P2 +1.0 PPi_HO7P2	fig|282217.8.peg.4174	TRUE
rxn00214	UDP-glucose 4-epimerase	-1.0 cpd00026_c0 <==> +1.0 cpd00043_c0	-1.0 UDP-glucose_C15H22N2O17P2 <==> +1.0 UDP-galactose_C15H22N2O17P2	(fig|282217.8.peg.5508 or fig|282217.8.peg.1665)	TRUE
rxn00215	UDP-glucose 4,6-hydro-lyase (UDP-4-dehydro-6-deoxy-D-glucose-forming)	-1.0 cpd00026_c0 <==> +1.0 cpd02528_c0 +1.0 cpd00001_c0	-1.0 UDP-glucose_C15H22N2O17P2 <==> +1.0 UDP-4-oxo-6-deoxy-D-glucose_C15H20N2O16P2 +1.0 H2O_H2O	fig|282217.8.peg.7071	TRUE
rxn00222	cellobiose glucohydrolase	-1.0 cpd00001_c0 -1.0 cpd00158_c0 ==> +2.0 cpd00027_c0	-1.0 H2O_H2O -1.0 CELB_C12H22O11 ==> +2.0 D-Glucose_C6H12O6	fig|282217.8.peg.2733	FALSE
rxn00223	D-glucose aldose-ketose-isomerase	-1.0 cpd00027_c0 <==> +1.0 cpd00082_c0	-1.0 D-Glucose_C6H12O6 <==> +1.0 D-Fructose_C6H12O6	fig|282217.8.peg.1093	TRUE
rxn00224	protoheme ferro-lyase (protoporphyrin-forming)	-1.0 cpd10515_c0 -1.0 cpd01476_c0 <==> +1.0 cpd00028_c0 +2.0 cpd00067_c0	-1.0 Fe+2_Fe -1.0 Protoporphyrin_C34H32N4O4 <==> +1.0 Heme_C34H30FeN4O4 +2.0 H+_H	fig|282217.8.peg.2371	TRUE
rxn00225	ATP:acetate phosphotransferase	-1.0 cpd00029_c0 -1.0 cpd00002_c0 <==> +1.0 cpd00196_c0 +1.0 cpd00008_c0	-1.0 Acetate_C2H3O2 -1.0 ATP_C10H13N5O13P3 <==> +1.0 Acetylphosphate_C2H3O5P +1.0 ADP_C10H13N5O10P2	fig|282217.8.peg.2203	TRUE
rxn00227	Acetyl phosphate phosphohydrolase	-1.0 cpd00196_c0 -1.0 cpd00001_c0 ==> +1.0 cpd00029_c0 +1.0 cpd00009_c0 +1.0 cpd00067_c0	-1.0 Acetylphosphate_C2H3O5P -1.0 H2O_H2O ==> +1.0 Acetate_C2H3O2 +1.0 Phosphate_HO4P +1.0 H+_H	fig|282217.8.peg.1007	FALSE
rxn00228	Phosphonoacetate phosphonohydrolase	-1.0 cpd03385_c0 -1.0 cpd00001_c0 <==> +1.0 cpd00029_c0 +1.0 cpd00009_c0 +1.0 cpd00067_c0	-1.0 Fosfonet_C2H3O5P -1.0 H2O_H2O <==> +1.0 Acetate_C2H3O2 +1.0 Phosphate_HO4P +1.0 H+_H		TRUE
rxn00231	Acetamide amidohydrolase	-1.0 cpd00001_c0 -1.0 cpd03734_c0 ==> +1.0 cpd00013_c0 +1.0 cpd00029_c0	-1.0 H2O_H2O -1.0 Acetamide_C2H5NO ==> +1.0 NH3_H4N +1.0 Acetate_C2H3O2	fig|282217.8.peg.7612	FALSE
rxn00237	ATP:GDP phosphotransferase	-1.0 cpd00002_c0 -1.0 cpd00031_c0 <==> +1.0 cpd00008_c0 +1.0 cpd00038_c0	-1.0 ATP_C10H13N5O13P3 -1.0 GDP_C10H13N5O11P2 <==> +1.0 ADP_C10H13N5O10P2 +1.0 GTP_C10H13N5O14P3	fig|282217.8.peg.1977	TRUE
rxn00239	ATP:GMP phosphotransferase	-1.0 cpd00126_c0 -1.0 cpd00002_c0 -1.0 cpd00067_c0 <==> +1.0 cpd00008_c0 +1.0 cpd00031_c0	-1.0 GMP_C10H12N5O8P -1.0 ATP_C10H13N5O13P3 -1.0 H+_H <==> +1.0 ADP_C10H13N5O10P2 +1.0 GDP_C10H13N5O11P2	(fig|282217.8.peg.4400 or fig|282217.8.peg.4400)	TRUE
rxn00242	guanosine-3',5'-bis(diphosphate) 3'-diphosphohydrolase	-1.0 cpd00905_c0 -1.0 cpd00001_c0 ==> +1.0 cpd00031_c0 +1.0 cpd00012_c0	-1.0 Guanosine 3',5'-bis(diphosphate)_C10H12N5O17P4 -1.0 H2O_H2O ==> +1.0 GDP_C10H13N5O11P2 +1.0 PPi_HO7P2	fig|282217.8.peg.4402	FALSE
rxn00248	(S)-malate:NAD+ oxidoreductase	-1.0 cpd00130_c0 -1.0 cpd00003_c0 <==> +1.0 cpd00032_c0 +1.0 cpd00004_c0 +1.0 cpd00067_c0	-1.0 L-Malate_C4H4O5 -1.0 NAD_C21H26N7O14P2 <==> +1.0 Oxaloacetate_C4H2O5 +1.0 NADH_C21H27N7O14P2 +1.0 H+_H	((fig|282217.8.peg.4062 or fig|282217.8.peg.801) or (fig|282217.8.peg.4062 or fig|282217.8.peg.801))	TRUE
rxn00251	phosphate:oxaloacetate carboxy-lyase (adding phosphate;phosphoenolpyruvate-forming)	-1.0 cpd00032_c0 -1.0 cpd00009_c0 -1.0 cpd00067_c0 <==> +1.0 cpd00061_c0 +1.0 cpd00001_c0 +1.0 cpd00011_c0	-1.0 Oxaloacetate_C4H2O5 -1.0 Phosphate_HO4P -1.0 H+_H <==> +1.0 Phosphoenolpyruvate_C3H2O6P +1.0 H2O_H2O +1.0 CO2_CO2	(fig|282217.8.peg.4136 or fig|282217.8.peg.4144)	TRUE
rxn00256	acetyl-CoA:oxaloacetate C-acetyltransferase (thioester-hydrolysing)	-1.0 cpd00032_c0 -1.0 cpd00022_c0 -1.0 cpd00001_c0 ==> +1.0 cpd00010_c0 +1.0 cpd00137_c0 +1.0 cpd00067_c0	-1.0 Oxaloacetate_C4H2O5 -1.0 Acetyl-CoA_C23H34N7O17P3S -1.0 H2O_H2O ==> +1.0 CoA_C21H32N7O16P3S +1.0 Citrate_C6H5O7 +1.0 H+_H	(fig|282217.8.peg.4069 or (fig|282217.8.peg.1918 or fig|282217.8.peg.2937 or fig|282217.8.peg.2936))	FALSE
rxn00258	Malonyl-CoA:pyruvate carboxytransferase	-1.0 cpd00070_c0 -1.0 cpd00020_c0 <==> +1.0 cpd00032_c0 +1.0 cpd00022_c0	-1.0 Malonyl-CoA_C24H33N7O19P3S -1.0 Pyruvate_C3H3O3 <==> +1.0 Oxaloacetate_C4H2O5 +1.0 Acetyl-CoA_C23H34N7O17P3S	fig|282217.8.peg.4580	TRUE
rxn00259	(3S)-citryl-CoA oxaloacetate-lyase (acetyl-CoA-forming)	-1.0 cpd00442_c0 -1.0 cpd00067_e0 <==> +1.0 cpd00032_c0 +1.0 cpd00022_c0 +1.0 cpd00067_c0	-1.0 (3S)-Citryl-CoA_C27H36N7O22P3S -1.0 H+_H <==> +1.0 Oxaloacetate_C4H2O5 +1.0 Acetyl-CoA_C23H34N7O17P3S +1.0 H+_H	fig|282217.8.peg.1283	TRUE
rxn00260	L-Aspartate:2-oxoglutarate aminotransferase	-1.0 cpd00041_c0 -1.0 cpd00024_c0 <==> +1.0 cpd00032_c0 +1.0 cpd00023_c0	-1.0 L-Aspartate_C4H6NO4 -1.0 2-Oxoglutarate_C5H4O5 <==> +1.0 Oxaloacetate_C4H2O5 +1.0 L-Glutamate_C5H8NO4	(fig|282217.8.peg.3301 or fig|282217.8.peg.3806 or fig|282217.8.peg.5333 or fig|282217.8.peg.2664 or fig|282217.8.peg.4257 or fig|282217.8.peg.3349 or fig|282217.8.peg.3336)	TRUE
rxn00262	L-Aspartic acid:oxygen oxidoreductase (deaminating)	-1.0 cpd00007_c0 -1.0 cpd00041_c0 -1.0 cpd00001_c0 ==> +1.0 cpd00032_c0 +1.0 cpd00025_c0 +1.0 cpd00013_c0	-1.0 O2_O2 -1.0 L-Aspartate_C4H6NO4 -1.0 H2O_H2O ==> +1.0 Oxaloacetate_C4H2O5 +1.0 H2O2_H2O2 +1.0 NH3_H4N	(fig|282217.8.peg.1287 or fig|282217.8.peg.2373)	FALSE
rxn00269	glycine:oxygen oxidoreductase (deaminating)	-1.0 cpd00007_c0 -1.0 cpd00033_c0 -1.0 cpd00001_c0 ==> +1.0 cpd00025_c0 +1.0 cpd00013_c0 +1.0 cpd00040_c0	-1.0 O2_O2 -1.0 Glycine_C2H5NO2 -1.0 H2O_H2O ==> +1.0 H2O2_H2O2 +1.0 NH3_H4N +1.0 Glyoxalate_C2HO3	fig|282217.8.peg.2896	FALSE
rxn00274	Acetyl-CoA:glycine C-acetyltransferase	-1.0 cpd00033_c0 -1.0 cpd00022_c0 <==> +1.0 cpd00010_c0 +1.0 cpd02211_c0	-1.0 Glycine_C2H5NO2 -1.0 Acetyl-CoA_C23H34N7O17P3S <==> +1.0 CoA_C21H32N7O16P3S +1.0 L-2-Amino-acetoacetate_C4H7NO3	fig|282217.8.peg.7330	TRUE
rxn00283	alanine racemase	-1.0 cpd00035_c0 <==> +1.0 cpd00117_c0	-1.0 L-Alanine_C3H7NO2 <==> +1.0 D-Alanine_C3H7NO2	((fig|282217.8.peg.6565 or fig|282217.8.peg.3928 or fig|282217.8.peg.6564 or fig|282217.8.peg.248) or (fig|282217.8.peg.3975 or fig|282217.8.peg.793))	TRUE
rxn00285	Succinate:CoA ligase (ADP-forming)	-1.0 cpd00010_c0 -1.0 cpd00036_c0 -1.0 cpd00002_c0 <==> +1.0 cpd00008_c0 +1.0 cpd00009_c0 +1.0 cpd00078_c0	-1.0 CoA_C21H32N7O16P3S -1.0 Succinate_C4H4O4 -1.0 ATP_C10H13N5O13P3 <==> +1.0 ADP_C10H13N5O10P2 +1.0 Phosphate_HO4P +1.0 Succinyl-CoA_C25H35N7O19P3S	((fig|282217.8.peg.5522 or fig|282217.8.peg.4279) and (fig|282217.8.peg.4280 or fig|282217.8.peg.5523))	TRUE
rxn00288	Succinate:(acceptor) oxidoreductase	-1.0 cpd00106_c0 -1.0 cpd00982_c0 -1.0 cpd00067_e0 ==> +1.0 cpd00015_c0 +1.0 cpd00036_c0 +1.0 cpd00067_c0	-1.0 Fumarate_C4H2O4 -1.0 FADH2_C27H33N9O15P2 -1.0 H+_H ==> +1.0 FAD_C27H31N9O15P2 +1.0 Succinate_C4H4O4 +1.0 H+_H	(fig|282217.8.peg.4064 or fig|282217.8.peg.4065 or ((fig|282217.8.peg.6906 or fig|282217.8.peg.4067) and fig|282217.8.peg.4066 and Unknown) or fig|282217.8.peg.7305)	FALSE
rxn00289	(2S,3R)-3-hydroxybutane-1,2,3-tricarboxylate pyruvate-lyase (succinate-forming)	-1.0 cpd02799_c0 <==> +1.0 cpd00036_c0 +1.0 cpd00020_c0	-1.0 Methylisocitrate_C7H7O7 <==> +1.0 Succinate_C4H4O4 +1.0 Pyruvate_C3H3O3	fig|282217.8.peg.7384	TRUE
rxn00290	succinyl-CoA:acetoacetate CoA-transferase	-1.0 cpd00142_c0 -1.0 cpd00078_c0 <==> +1.0 cpd00036_c0 +1.0 cpd00279_c0	-1.0 Acetoacetate_C4H5O3 -1.0 Succinyl-CoA_C25H35N7O19P3S <==> +1.0 Succinate_C4H4O4 +1.0 Acetoacetyl-CoA_C25H36N7O18P3S	(fig|282217.8.peg.2110 or (fig|282217.8.peg.4897 or fig|282217.8.peg.2109))	TRUE
rxn00291	N-succinyl-L-glutamate amidohydrolase	-1.0 cpd03525_c0 -1.0 cpd00001_c0 <==> +1.0 cpd00036_c0 +1.0 cpd00023_c0	-1.0 N-Succinyl-L-glutamate_C9H10NO7 -1.0 H2O_H2O <==> +1.0 Succinate_C4H4O4 +1.0 L-Glutamate_C5H8NO4	(fig|282217.8.peg.5139 or fig|282217.8.peg.5139)	TRUE
rxn00292	UDP-N-acetyl-D-glucosamine 2-epimerase	-1.0 cpd00001_c0 -1.0 cpd00037_c0 <==> +1.0 cpd00492_c0 +1.0 cpd00014_c0	-1.0 H2O_H2O -1.0 UDP-N-acetylglucosamine_C17H25N3O17P2 <==> +1.0 N-Acetyl-D-mannosamine_C8H15NO6 +1.0 UDP_C9H12N2O12P2		TRUE
rxn00293	UTP:N-acetyl-alpha-D-glucosamine-1-phosphate uridylyltransferase	-1.0 cpd02611_c0 -1.0 cpd00062_c0 <==> +1.0 cpd00012_c0 +1.0 cpd00037_c0	-1.0 N-Acetyl-D-glucosamine1-phosphate_C8H14NO9P -1.0 UTP_C9H12N2O15P3 <==> +1.0 PPi_HO7P2 +1.0 UDP-N-acetylglucosamine_C17H25N3O17P2	((fig|282217.8.peg.1004 and fig|282217.8.peg.1004) or fig|282217.8.peg.5247)	TRUE
rxn00295	UDP-N-acetyl-D-glucosamine 4-epimerase	-1.0 cpd00037_c0 <==> +1.0 cpd00175_c0	-1.0 UDP-N-acetylglucosamine_C17H25N3O17P2 <==> +1.0 UDP-N-acetyl-D-galactosamine_C17H25N3O17P2	(fig|282217.8.peg.5508 or fig|282217.8.peg.1665)	TRUE
rxn00297	UDP-N-acetyl-D-glucosamine 2-epimerase	-1.0 cpd00037_c0 <==> +1.0 cpd00861_c0	-1.0 UDP-N-acetylglucosamine_C17H25N3O17P2 <==> +1.0 UDP-N-acetyl-D-mannosamine_C17H25N3O17P2		TRUE
rxn00299	GTP 7,8-8,9-dihydrolase	-1.0 cpd00001_c0 -1.0 cpd00038_c0 ==> +1.0 cpd02978_c0 +1.0 cpd00047_c0 +1.0 cpd00067_e0 +1.0 cpd00067_c0	-1.0 H2O_H2O -1.0 GTP_C10H13N5O14P3 ==> +1.0 7,8-Dihydroneopterin 3'-triphosphate_C9H12N5O13P3 +1.0 Formate_CHO2 +1.0 H+_H +1.0 H+_H	(fig|282217.8.peg.3507 or fig|282217.8.peg.1260)	FALSE
rxn00300	GTP 7,8-8,9-dihydrolase (diphosphate-forming)	-3.0 cpd00001_c0 -1.0 cpd00038_c0 ==> +1.0 cpd00957_c0 +1.0 cpd00047_c0 +1.0 cpd00012_c0 +3.0 cpd00067_c0	-3.0 H2O_H2O -1.0 GTP_C10H13N5O14P3 ==> +1.0 2,5-Diamino-6-(5'-phosphoribosylamino)-4-pyrimidineone_C9H14N5O8P +1.0 Formate_CHO2 +1.0 PPi_HO7P2 +3.0 H+_H	fig|282217.8.peg.2280	FALSE
rxn00302	GTP 8,9-hydrolase	-1.0 cpd00001_c0 -1.0 cpd00038_c0 ==> +1.0 cpd00067_e0 +1.0 cpd03518_c0	-1.0 H2O_H2O -1.0 GTP_C10H13N5O14P3 ==> +1.0 H+_H +1.0 Formamidopyrimidine nucleoside triphosphate_C10H14N5O15P3	(fig|282217.8.peg.1260 or fig|282217.8.peg.3507)	FALSE
rxn00303	ATP:GTP 3'-diphosphotransferase	-1.0 cpd00002_c0 -1.0 cpd00038_c0 <==> +1.0 cpd02740_c0 +1.0 cpd00018_c0 +2.0 cpd00067_c0	-1.0 ATP_C10H13N5O13P3 -1.0 GTP_C10H13N5O14P3 <==> +1.0 Guanosine 5'-triphosphate,3'-diphosphate_C10H12N5O20P5 +1.0 AMP_C10H12N5O7P +2.0 H+_H	(fig|282217.8.peg.2482 or fig|282217.8.peg.4402)	TRUE
rxn00305	GTP:oxaloacetate carboxy-lyase (adding GTP;phosphoenolpyruvate-forming)	-1.0 cpd00032_c0 -1.0 cpd00038_c0 ==> +1.0 cpd00061_c0 +1.0 cpd00031_c0 +1.0 cpd00011_c0	-1.0 Oxaloacetate_C4H2O5 -1.0 GTP_C10H13N5O14P3 ==> +1.0 Phosphoenolpyruvate_C3H2O6P +1.0 GDP_C10H13N5O11P2 +1.0 CO2_CO2	(fig|282217.8.peg.165 or fig|282217.8.peg.3217)	FALSE
rxn00313	meso-2,6-diaminoheptanedioate carboxy-lyase (L-lysine-forming)	-1.0 cpd00516_c0 -1.0 cpd00067_c0 <==> +1.0 cpd00039_c0 +1.0 cpd00011_c0	-1.0 meso-2,6-Diaminopimelate_C7H14N2O4 -1.0 H+_H <==> +1.0 L-Lysine_C6H15N2O2 +1.0 CO2_CO2	fig|282217.8.peg.1142	TRUE
rxn00314	N2-(D-1-carboxylethyl)-L-lysine:NADP+ oxidoreductase (L-lysine-forming)	-1.0 cpd02490_c0 -1.0 cpd00006_c0 -1.0 cpd00001_c0 <==> +1.0 cpd00005_c0 +1.0 cpd00039_c0 +1.0 cpd00067_c0 +1.0 cpd00020_c0	-1.0 Lysopine_C9H18N2O4 -1.0 NADP_C21H25N7O17P3 -1.0 H2O_H2O <==> +1.0 NADPH_C21H26N7O17P3 +1.0 L-Lysine_C6H15N2O2 +1.0 H+_H +1.0 Pyruvate_C3H3O3	fig|282217.8.peg.557	TRUE
rxn00320	lysine racemase	-1.0 cpd00039_c0 <==> +1.0 cpd00549_c0	-1.0 L-Lysine_C6H15N2O2 <==> +1.0 D-Lysine_C6H15N2O2	(fig|282217.8.peg.2832 or fig|282217.8.peg.5420 or fig|282217.8.peg.7288 or fig|282217.8.peg.5439)	TRUE
rxn00322	L-lysine carboxy-lyase (cadaverine-forming)	-1.0 cpd00039_c0 -1.0 cpd00067_c0 ==> +1.0 cpd01155_c0 +1.0 cpd00011_c0	-1.0 L-Lysine_C6H15N2O2 -1.0 H+_H ==> +1.0 Cadaverine_C5H16N2 +1.0 CO2_CO2	fig|282217.8.peg.2679	FALSE
rxn00324	glycolate:NADP+ oxidoreductase	-1.0 cpd00139_c0 -1.0 cpd00006_c0 <==> +1.0 cpd00005_c0 +1.0 cpd00040_c0 +1.0 cpd00067_c0	-1.0 Glycolate_C2H3O3 -1.0 NADP_C21H25N7O17P3 <==> +1.0 NADPH_C21H26N7O17P3 +1.0 Glyoxalate_C2HO3 +1.0 H+_H	((fig|282217.8.peg.1714 or fig|282217.8.peg.3350) and (fig|282217.8.peg.3350 or fig|282217.8.peg.1714))	TRUE
rxn00328	4-hydroxy-2-oxoglutarate glyoxylate-lyase (pyruvate-forming)	-1.0 cpd00830_c0 <==> +1.0 cpd00040_c0 +1.0 cpd00020_c0	-1.0 4-Hydroxy-2-oxoglutarate_C5H4O6 <==> +1.0 Glyoxalate_C2HO3 +1.0 Pyruvate_C3H3O3	(((fig|282217.8.peg.6949 or fig|282217.8.peg.3516) and (fig|282217.8.peg.6949 or fig|282217.8.peg.3516)) or (fig|282217.8.peg.3516 or fig|282217.8.peg.6949))	TRUE
rxn00330	acetyl-CoA:glyoxylate C-acetyltransferase (thioester-hydrolysing, carboxymethyl-forming)	-1.0 cpd00040_c0 -1.0 cpd00022_c0 -1.0 cpd00001_c0 ==> +1.0 cpd00010_c0 +1.0 cpd00130_c0 +1.0 cpd00067_c0	-1.0 Glyoxalate_C2HO3 -1.0 Acetyl-CoA_C23H34N7O17P3S -1.0 H2O_H2O ==> +1.0 CoA_C21H32N7O16P3S +1.0 L-Malate_C4H4O5 +1.0 H+_H	fig|282217.8.peg.5222	FALSE
rxn00331	(3S)-3-carboxy-3-hydroxypropanoyl-CoA glyoxylate-lyase (acetyl-CoA-forming)	-1.0 cpd02662_c0 <==> +1.0 cpd00040_c0 +1.0 cpd00022_c0	-1.0 Malyl-CoA_C25H35N7O20P3S <==> +1.0 Glyoxalate_C2HO3 +1.0 Acetyl-CoA_C23H34N7O17P3S		TRUE
rxn00333	Glycolate:oxygen 2-oxidoreductase	-1.0 cpd00007_c0 -1.0 cpd00139_c0 ==> +1.0 cpd00025_c0 +1.0 cpd00040_c0	-1.0 O2_O2 -1.0 Glycolate_C2H3O3 ==> +1.0 H2O2_H2O2 +1.0 Glyoxalate_C2HO3	(Unknown and (fig|282217.8.peg.3059 or fig|282217.8.peg.516))	FALSE
rxn00336	isocitrate glyoxylate-lyase (succinate-forming)	-1.0 cpd00260_c0 <==> +1.0 cpd00040_c0 +1.0 cpd00036_c0	-1.0 Isocitrate_C6H5O7 <==> +1.0 Glyoxalate_C2HO3 +1.0 Succinate_C4H4O4	(fig|282217.8.peg.1811 or fig|282217.8.peg.830)	TRUE
rxn00337	ATP:L-aspartate 4-phosphotransferase	-1.0 cpd00041_c0 -1.0 cpd00002_c0 <==> +1.0 cpd01977_c0 +1.0 cpd00008_c0	-1.0 L-Aspartate_C4H6NO4 -1.0 ATP_C10H13N5O13P3 <==> +1.0 4-Phospho-L-aspartate_C4H6NO7P +1.0 ADP_C10H13N5O10P2	(fig|282217.8.peg.2304 or fig|282217.8.peg.774)	TRUE
rxn00338	L-aspartate:oxygen oxidoreductase	-1.0 cpd00007_c0 -1.0 cpd00041_c0 -1.0 cpd00067_e0 ==> +1.0 cpd00025_c0 +1.0 cpd03470_c0 +1.0 cpd00067_c0	-1.0 O2_O2 -1.0 L-Aspartate_C4H6NO4 -1.0 H+_H ==> +1.0 H2O2_H2O2 +1.0 Iminoaspartate_C4H4NO4 +1.0 H+_H	(fig|282217.8.peg.2373 or fig|282217.8.peg.1287)	FALSE
rxn00342	L-Asparagine amidohydrolase	-1.0 cpd00132_c0 -1.0 cpd00001_c0 ==> +1.0 cpd00041_c0 +1.0 cpd00013_c0	-1.0 L-Asparagine_C4H8N2O3 -1.0 H2O_H2O ==> +1.0 L-Aspartate_C4H6NO4 +1.0 NH3_H4N	(fig|282217.8.peg.2530 or fig|282217.8.peg.4740)	FALSE
rxn00345	N-Acetyl-L-aspartate amidohydrolase	-1.0 cpd00767_c0 -1.0 cpd00001_c0 <==> +1.0 cpd00041_c0 +1.0 cpd00029_c0	-1.0 N-Acetyl-L-aspartate_C6H7NO5 -1.0 H2O_H2O <==> +1.0 L-Aspartate_C4H6NO4 +1.0 Acetate_C2H3O2	(fig|282217.8.peg.3052 or fig|282217.8.peg.219 or fig|282217.8.peg.6349)	TRUE
rxn00346	L-aspartate 1-carboxy-lyase (beta-alanine-forming)	-1.0 cpd00041_c0 -1.0 cpd00067_c0 ==> +1.0 cpd00085_c0 +1.0 cpd00011_c0	-1.0 L-Aspartate_C4H6NO4 -1.0 H+_H ==> +1.0 beta-Alanine_C3H7NO2 +1.0 CO2_CO2	(fig|282217.8.peg.1286 or fig|282217.8.peg.2679)	FALSE
rxn00347	L-Aspartate ammonia-lyase	-1.0 cpd00041_c0 <==> +1.0 cpd00106_c0 +1.0 cpd00013_c0	-1.0 L-Aspartate_C4H6NO4 <==> +1.0 Fumarate_C4H2O4 +1.0 NH3_H4N	fig|282217.8.peg.6561	TRUE
rxn00350	glutathione gamma-glutamylaminopeptidase	-1.0 cpd00042_c0 -1.0 cpd00001_c0 <==> +1.0 cpd01017_c0 +1.0 cpd00023_c0	-1.0 GSH_C10H16N3O6S -1.0 H2O_H2O <==> +1.0 Cys-Gly_C5H10N2O3S +1.0 L-Glutamate_C5H8NO4	(fig|282217.8.peg.1578 or fig|282217.8.peg.4239 or fig|282217.8.peg.6933)	TRUE
rxn00351	gamma-L-glutamyl-L-cysteine:glycine ligase (ADP-forming)	-1.0 cpd00033_c0 -1.0 cpd00506_c0 -1.0 cpd00002_c0 ==> +1.0 cpd00008_c0 +1.0 cpd00042_c0 +1.0 cpd00009_c0 +1.0 cpd00067_c0	-1.0 Glycine_C2H5NO2 -1.0 gamma-Glutamylcysteine_C8H13N2O5S -1.0 ATP_C10H13N5O13P3 ==> +1.0 ADP_C10H13N5O10P2 +1.0 GSH_C10H16N3O6S +1.0 Phosphate_HO4P +1.0 H+_H	fig|282217.8.peg.5238	FALSE
rxn00363	Cytidine-5'-monophosphate phosphohydrolase	-1.0 cpd00046_c0 -1.0 cpd00001_c0 ==> +1.0 cpd00009_c0 +1.0 cpd00367_c0	-1.0 CMP_C9H12N3O8P -1.0 H2O_H2O ==> +1.0 Phosphate_HO4P +1.0 Cytidine_C9H13N3O5	(fig|282217.8.peg.1062 or fig|282217.8.peg.6508)	FALSE
rxn00364	ATP:CMP phosphotransferase	-1.0 cpd00046_c0 -1.0 cpd00002_c0 -1.0 cpd00067_c0 <==> +1.0 cpd00008_c0 +1.0 cpd00096_c0	-1.0 CMP_C9H12N3O8P -1.0 ATP_C10H13N5O13P3 -1.0 H+_H <==> +1.0 ADP_C10H13N5O10P2 +1.0 CDP_C9H13N3O11P2	fig|282217.8.peg.1565	TRUE
rxn00371	Formate:NAD+ oxidoreductase	-1.0 cpd00003_c0 -1.0 cpd00047_c0 ==> +1.0 cpd00004_c0 +1.0 cpd00011_c0	-1.0 NAD_C21H26N7O14P2 -1.0 Formate_CHO2 ==> +1.0 NADH_C21H27N7O14P2 +1.0 CO2_CO2	fig|282217.8.peg.720	FALSE
rxn00375	N-Formyl-L-glutamate amidohydrolase	-1.0 cpd00770_c0 -1.0 cpd00001_c0 <==> +1.0 cpd00047_c0 +1.0 cpd00023_c0	-1.0 N-Formyl-L-glutamate_C6H7NO5 -1.0 H2O_H2O <==> +1.0 Formate_CHO2 +1.0 L-Glutamate_C5H8NO4	fig|282217.8.peg.184	TRUE
rxn00376	N-Formyl-L-aspartate amidohydrolase	-1.0 cpd00001_c0 -1.0 cpd00769_c0 <==> +1.0 cpd00041_c0 +1.0 cpd00047_c0	-1.0 H2O_H2O -1.0 N-Formyl-L-aspartate_C5H5NO5 <==> +1.0 L-Aspartate_C4H6NO4 +1.0 Formate_CHO2	(fig|282217.8.peg.6349 or fig|282217.8.peg.3052 or fig|282217.8.peg.219)	TRUE
rxn00379	ATP:sulfate adenylyltransferase	-1.0 cpd00048_c0 -1.0 cpd00002_c0 <==> +1.0 cpd00193_c0 +1.0 cpd00012_c0	-1.0 Sulfate_O4S -1.0 ATP_C10H13N5O13P3 <==> +1.0 APS_C10H12N5O10PS +1.0 PPi_HO7P2	(fig|282217.8.peg.2889 or fig|282217.8.peg.2890)	TRUE
rxn00390	N-Acyl-L-aspartate amidohydrolase	-1.0 cpd01759_c0 -1.0 cpd00001_c0 <==> +1.0 cpd00041_c0 +1.0 cpd00049_c0	-1.0 N-Acyl-L-aspartate_C5H4NO5R -1.0 H2O_H2O <==> +1.0 L-Aspartate_C4H6NO4 +1.0 Carboxylic acid_CO2R	(fig|282217.8.peg.6349 or fig|282217.8.peg.219 or fig|282217.8.peg.3052)	TRUE
rxn00392	ATP:riboflavin 5'-phosphotransferase	-1.0 cpd00220_c0 -1.0 cpd00002_c0 -1.0 cpd00067_e0 <==> +1.0 cpd00008_c0 +1.0 cpd00050_c0 +1.0 cpd00067_c0	-1.0 Riboflavin_C17H19N4O6 -1.0 ATP_C10H13N5O13P3 -1.0 H+_H <==> +1.0 ADP_C10H13N5O10P2 +1.0 FMN_C17H19N4O9P +1.0 H+_H	((fig|282217.8.peg.6608 or fig|282217.8.peg.4231) and (fig|282217.8.peg.4231 or fig|282217.8.peg.6608))	TRUE
rxn00394	L-Arginine amidinohydrolase	-1.0 cpd00001_c0 -1.0 cpd00051_c0 ==> +1.0 cpd00073_c0 +1.0 cpd00064_c0	-1.0 H2O_H2O -1.0 L-Arginine_C6H15N4O2 ==> +1.0 Urea_CH4N2O +1.0 Ornithine_C5H13N2O2	fig|282217.8.peg.494	FALSE
rxn00404	L-Arginine:glycine amidinotransferase	-1.0 cpd00033_c0 -1.0 cpd00051_c0 <==> +1.0 cpd00064_c0 +1.0 cpd00451_c0	-1.0 Glycine_C2H5NO2 -1.0 L-Arginine_C6H15N4O2 <==> +1.0 Ornithine_C5H13N2O2 +1.0 Glycocyamine_C3H7N3O2	(fig|282217.8.peg.781 or fig|282217.8.peg.1092)	TRUE
rxn00405	L-arginine carboxy-lyase (agmatine-forming)	-1.0 cpd00051_c0 -1.0 cpd00067_c0 ==> +1.0 cpd00152_c0 +1.0 cpd00011_c0	-1.0 L-Arginine_C6H15N4O2 -1.0 H+_H ==> +1.0 Agmatine_C5H16N4 +1.0 CO2_CO2	fig|282217.8.peg.2679	FALSE
rxn00406	arginine racemase	-1.0 cpd00051_c0 <==> +1.0 cpd00586_c0	-1.0 L-Arginine_C6H15N4O2 <==> +1.0 D-Arginine_C6H15N4O2	(fig|282217.8.peg.7288 or fig|282217.8.peg.5420 or fig|282217.8.peg.2832 or fig|282217.8.peg.5439)	TRUE
rxn00407	CTP aminohydrolase	-1.0 cpd00052_c0 -1.0 cpd00001_c0 -1.0 cpd00067_c0 ==> +1.0 cpd00013_c0 +1.0 cpd00062_c0	-1.0 CTP_C9H13N3O14P3 -1.0 H2O_H2O -1.0 H+_H ==> +1.0 NH3_H4N +1.0 UTP_C9H12N2O15P3	fig|282217.8.peg.3829	FALSE
rxn00409	ATP:CDP phosphotransferase	-1.0 cpd00002_c0 -1.0 cpd00096_c0 <==> +1.0 cpd00008_c0 +1.0 cpd00052_c0	-1.0 ATP_C10H13N5O13P3 -1.0 CDP_C9H13N3O11P2 <==> +1.0 ADP_C10H13N5O10P2 +1.0 CTP_C9H13N3O14P3	fig|282217.8.peg.1977	TRUE
rxn00410	UTP:ammonia ligase (ADP-forming)	-1.0 cpd00013_c0 -1.0 cpd00002_c0 -1.0 cpd00062_c0 <==> +1.0 cpd00008_c0 +1.0 cpd00052_c0 +1.0 cpd00009_c0 +2.0 cpd00067_c0	-1.0 NH3_H4N -1.0 ATP_C10H13N5O13P3 -1.0 UTP_C9H12N2O15P3 <==> +1.0 ADP_C10H13N5O10P2 +1.0 CTP_C9H13N3O14P3 +1.0 Phosphate_HO4P +2.0 H+_H	(fig|282217.8.peg.3218 or fig|282217.8.peg.3589)	TRUE
rxn00412	UTP:L-glutamine amido-ligase (ADP-forming)	-1.0 cpd00053_c0 -1.0 cpd00002_c0 -1.0 cpd00001_c0 -1.0 cpd00062_c0 ==> +1.0 cpd00008_c0 +1.0 cpd00052_c0 +1.0 cpd00009_c0 +1.0 cpd00023_c0 +2.0 cpd00067_c0	-1.0 L-Glutamine_C5H10N2O3 -1.0 ATP_C10H13N5O13P3 -1.0 H2O_H2O -1.0 UTP_C9H12N2O15P3 ==> +1.0 ADP_C10H13N5O10P2 +1.0 CTP_C9H13N3O14P3 +1.0 Phosphate_HO4P +1.0 L-Glutamate_C5H8NO4 +2.0 H+_H	(fig|282217.8.peg.3218 or fig|282217.8.peg.3589)	FALSE
rxn00414	hydrogen-carbonate:L-glutamine amido-ligase (ADP-forming, carbamate-phosphorylating)	-1.0 cpd00053_c0 -1.0 cpd00242_c0 -2.0 cpd00002_c0 -1.0 cpd00001_c0 ==> +2.0 cpd00008_c0 +1.0 cpd00009_c0 +1.0 cpd00146_c0 +1.0 cpd00023_c0 +2.0 cpd00067_c0	-1.0 L-Glutamine_C5H10N2O3 -1.0 H2CO3_CHO3 -2.0 ATP_C10H13N5O13P3 -1.0 H2O_H2O ==> +2.0 ADP_C10H13N5O10P2 +1.0 Phosphate_HO4P +1.0 Carbamoylphosphate_CH2NO5P +1.0 L-Glutamate_C5H8NO4 +2.0 H+_H	(fig|282217.8.peg.2508 and fig|282217.8.peg.2509)	FALSE
rxn00420	O-phospho-L-serine phosphohydrolase	-1.0 cpd00738_c0 -1.0 cpd00001_c0 ==> +1.0 cpd00054_c0 +1.0 cpd00009_c0	-1.0 phosphoserine_C3H6NO6P -1.0 H2O_H2O ==> +1.0 L-Serine_C3H7NO3 +1.0 Phosphate_HO4P	fig|282217.8.peg.2474	FALSE
rxn00423	acetyl-CoA:L-serine O-acetyltransferase	-1.0 cpd00054_c0 -1.0 cpd00022_c0 ==> +1.0 cpd00010_c0 +1.0 cpd00722_c0	-1.0 L-Serine_C3H7NO3 -1.0 Acetyl-CoA_C23H34N7O17P3S ==> +1.0 CoA_C21H32N7O16P3S +1.0 O-Acetyl-L-serine_C5H9NO4	(fig|282217.8.peg.3354 or fig|282217.8.peg.2871)	FALSE
rxn00426	L-Serine hydro-lyase	-1.0 cpd00054_c0 ==> +1.0 cpd01495_c0 +1.0 cpd00001_c0	-1.0 L-Serine_C3H7NO3 ==> +1.0 Dehydroalanine_C3H5NO2 +1.0 H2O_H2O		FALSE
rxn00427	methanol:hydrogen-peroxide oxidoreductase	-1.0 cpd00116_c0 -1.0 cpd00025_c0 <==> +2.0 cpd00001_c0 +1.0 cpd00055_c0	-1.0 Methanol_CH4O -1.0 H2O2_H2O2 <==> +2.0 H2O_H2O +1.0 Formaldehyde_CH2O	fig|282217.8.peg.2788	TRUE
rxn00428	dichloromethane chloride-lyase (adding H2O; chloride-hydrolysing; formaldehyde-forming)	-1.0 cpd01530_c0 -1.0 cpd00001_c0 <==> +2.0 cpd00099_c0 +1.0 cpd00055_c0 +2.0 cpd00067_c0	-1.0 Dichloromethane_CH2Cl2 -1.0 H2O_H2O <==> +2.0 Cl-_Cl +1.0 Formaldehyde_CH2O +2.0 H+_H	(fig|282217.8.peg.7434 or fig|282217.8.peg.2739)	TRUE
rxn00438	ATP:thiamin-phosphate phosphotransferase	-1.0 cpd00002_c0 -1.0 cpd00067_c0 -1.0 cpd00793_c0 <==> +1.0 cpd00008_c0 +1.0 cpd00067_e0 +1.0 cpd00056_c0	-1.0 ATP_C10H13N5O13P3 -1.0 H+_H -1.0 Thiamine phosphate_C12H17N4O4PS <==> +1.0 ADP_C10H13N5O10P2 +1.0 H+_H +1.0 TPP_C12H17N4O7P2S	fig|282217.8.peg.5160	TRUE
rxn00440	ATP:thiamine diphosphotransferase	-1.0 cpd00305_c0 -1.0 cpd00002_c0 ==> +1.0 cpd00018_c0 +1.0 cpd00067_c0 +1.0 cpd00056_c0	-1.0 Thiamin_C12H17N4OS -1.0 ATP_C10H13N5O13P3 ==> +1.0 AMP_C10H12N5O7P +1.0 H+_H +1.0 TPP_C12H17N4O7P2S	Unknown	FALSE
rxn00441	R00621	-1.0 cpd00024_c0 -1.0 cpd00067_c0 -1.0 cpd00056_c0 ==> +1.0 cpd03189_c0 +1.0 cpd00011_c0	-1.0 2-Oxoglutarate_C5H4O5 -1.0 H+_H -1.0 TPP_C12H17N4O7P2S ==> +1.0 3-Carboxy-1-hydroxypropyl-ThPP_C16H22N4O10P2S +1.0 CO2_CO2	fig|282217.8.peg.1966	FALSE
rxn00453	O-acetyl-L-homoserine:methanethiol 3-amino-3-carboxypropyltransferase	-1.0 cpd00324_c0 -1.0 cpd00790_c0 ==> +1.0 cpd00060_c0 +1.0 cpd00029_c0 +1.0 cpd00067_c0	-1.0 MTTL_CH4S -1.0 O-Acetyl-L-homoserine_C6H11NO4 ==> +1.0 L-Methionine_C5H11NO2S +1.0 Acetate_C2H3O2 +1.0 H+_H		FALSE
rxn00459	2-phospho-D-glycerate hydro-lyase (phosphoenolpyruvate-forming)	-1.0 cpd00482_c0 <==> +1.0 cpd00061_c0 +1.0 cpd00001_c0	-1.0 2-Phospho-D-glycerate_C3H4O7P <==> +1.0 Phosphoenolpyruvate_C3H2O6P +1.0 H2O_H2O	(fig|282217.8.peg.4873 or fig|282217.8.peg.3221)	TRUE
rxn00461	Phosphoenolpyruvate:UDP-N-acetyl-D-glucosamine 1-carboxyvinyl-transferase	-1.0 cpd00061_c0 -1.0 cpd00037_c0 <==> +1.0 cpd02820_c0 +1.0 cpd00009_c0	-1.0 Phosphoenolpyruvate_C3H2O6P -1.0 UDP-N-acetylglucosamine_C17H25N3O17P2 <==> +1.0 UDP-N-acetylglucosamine enolpyruvate_C20H26N3O19P2 +1.0 Phosphate_HO4P	(fig|282217.8.peg.1169 or fig|282217.8.peg.3177)	TRUE
rxn00466	N5-(L-1-carboxyethyl)-L-ornithine:NADP+ oxidoreductase (L-ornithine-dorming)	-1.0 cpd02587_c0 -1.0 cpd00006_c0 -1.0 cpd00001_c0 <==> +1.0 cpd00005_c0 +1.0 cpd00064_c0 +1.0 cpd00067_c0 +1.0 cpd00020_c0	-1.0 N5-(L-1-Carboxyethyl)-L-ornithine_C8H16N2O4 -1.0 NADP_C21H25N7O17P3 -1.0 H2O_H2O <==> +1.0 NADPH_C21H26N7O17P3 +1.0 Ornithine_C5H13N2O2 +1.0 H+_H +1.0 Pyruvate_C3H3O3	fig|282217.8.peg.2318	TRUE
rxn00469	N2-Acetyl-L-ornithine amidohydrolase	-1.0 cpd00342_c0 -1.0 cpd00001_c0 <==> +1.0 cpd00064_c0 +1.0 cpd00029_c0	-1.0 N-Acetylornithine_C7H14N2O3 -1.0 H2O_H2O <==> +1.0 Ornithine_C5H13N2O2 +1.0 Acetate_C2H3O2	(fig|282217.8.peg.716 or fig|282217.8.peg.6967 or fig|282217.8.peg.2964 or fig|282217.8.peg.1524 or fig|282217.8.peg.6848)	TRUE
rxn00470	L-ornithine carboxy-lyase (putrescine-forming)	-1.0 cpd00064_c0 -1.0 cpd00067_c0 ==> +1.0 cpd00118_c0 +1.0 cpd00011_c0	-1.0 Ornithine_C5H13N2O2 -1.0 H+_H ==> +1.0 Putrescine_C4H14N2 +1.0 CO2_CO2	(fig|282217.8.peg.2679 or fig|282217.8.peg.1142)	FALSE
rxn00471	L-ornithine ammonia-lyase (cyclizing; L-proline-forming)	-1.0 cpd00064_c0 ==> +1.0 cpd00013_c0 +1.0 cpd00129_c0	-1.0 Ornithine_C5H13N2O2 ==> +1.0 NH3_H4N +1.0 L-Proline_C5H9NO2	(fig|282217.8.peg.5584 or fig|282217.8.peg.2961 or fig|282217.8.peg.178 or fig|282217.8.peg.4518 or fig|282217.8.peg.6575)	FALSE
rxn00472	ornithine racemase	-1.0 cpd00064_c0 <==> +1.0 cpd00404_c0	-1.0 Ornithine_C5H13N2O2 <==> +1.0 D-Ornithine_C5H13N2O2	(fig|282217.8.peg.5439 or fig|282217.8.peg.5420 or fig|282217.8.peg.7288 or fig|282217.8.peg.2832)	TRUE
rxn00473	L-tryptophan indole-lyase (deaminating; pyruvate-forming)	-1.0 cpd00065_c0 -1.0 cpd00001_c0 ==> +1.0 cpd00013_c0 +1.0 cpd00359_c0 +1.0 cpd00020_c0	-1.0 L-Tryptophan_C11H12N2O2 -1.0 H2O_H2O ==> +1.0 NH3_H4N +1.0 indol_C8H7N +1.0 Pyruvate_C3H3O3		FALSE
rxn00474	L-serine hydro-lyase (adding indole; L-tryptophan-forming)	-1.0 cpd00054_c0 -1.0 cpd00359_c0 ==> +1.0 cpd00065_c0 +1.0 cpd00001_c0	-1.0 L-Serine_C3H7NO3 -1.0 indol_C8H7N ==> +1.0 L-Tryptophan_C11H12N2O2 +1.0 H2O_H2O	((fig|282217.8.peg.4080 and fig|282217.8.peg.4079) or fig|282217.8.peg.324)	FALSE
rxn00478	L-tryptophan:oxygen 2,3-oxidoreductase (decyclizing)	-1.0 cpd00007_c0 -1.0 cpd00065_c0 ==> +1.0 cpd01749_c0	-1.0 O2_O2 -1.0 L-Tryptophan_C11H12N2O2 ==> +1.0 N-Formylkynurenine_C11H12N2O4	(fig|282217.8.peg.4048 or fig|282217.8.peg.4048)	FALSE
rxn00484	L-Tryptophan decarboxy-lyase	-1.0 cpd00065_c0 -1.0 cpd00067_c0 ==> +1.0 cpd00318_c0 +1.0 cpd00011_c0	-1.0 L-Tryptophan_C11H12N2O2 -1.0 H+_H ==> +1.0 Tryptamine_C10H13N2 +1.0 CO2_CO2	fig|282217.8.peg.4136	FALSE
rxn00490	L-arogenate hydro-lyase (decarboxylating; L-phenylalanine-forming)	-1.0 cpd00067_c0 -1.0 cpd00616_c0 ==> +1.0 cpd00066_c0 +1.0 cpd00001_c0 +1.0 cpd00011_c0	-1.0 H+_H -1.0 Pretyrosine_C10H12NO5 ==> +1.0 L-Phenylalanine_C9H11NO2 +1.0 H2O_H2O +1.0 CO2_CO2	fig|282217.8.peg.4746	FALSE
rxn00493	L-Phenylalanine:2-oxoglutarate aminotransferase	-1.0 cpd00024_c0 -1.0 cpd00066_c0 <==> +1.0 cpd00143_c0 +1.0 cpd00023_c0	-1.0 2-Oxoglutarate_C5H4O5 -1.0 L-Phenylalanine_C9H11NO2 <==> +1.0 Phenylpyruvate_C9H7O3 +1.0 L-Glutamate_C5H8NO4	((Unknown and (fig|282217.8.peg.1173 or fig|282217.8.peg.4018)) or fig|282217.8.peg.1933)	TRUE
rxn00495	L-phenylalanine ammonia-lyase (trans-cinnamate-forming)	-1.0 cpd00066_c0 <==> +1.0 cpd00013_c0 +1.0 cpd00333_c0	-1.0 L-Phenylalanine_C9H11NO2 <==> +1.0 NH3_H4N +1.0 (E)-Cinnamate_C9H7O2	fig|282217.8.peg.3534	TRUE
rxn00497	L-phenylalanine carboxy-lyase (phenylethylamine-forming)	-1.0 cpd00066_c0 -1.0 cpd00067_c0 ==> +1.0 cpd03161_c0 +1.0 cpd00011_c0	-1.0 L-Phenylalanine_C9H11NO2 -1.0 H+_H ==> +1.0 Phenethylamine_C8H12N +1.0 CO2_CO2	fig|282217.8.peg.4136	FALSE
rxn00498	farnesyl-diphosphate:farnesyl-diphosphate farnesyltransferase	-2.0 cpd00350_c0 <==> +1.0 cpd02169_c0 +1.0 cpd00012_c0 +1.0 cpd00067_c0	-2.0 Farnesyldiphosphate_C15H26O7P2 <==> +1.0 Presqualene diphosphate_C30H50O7P2 +1.0 PPi_HO7P2 +1.0 H+_H		TRUE
rxn00499	(S)-Lactate:NAD+ oxidoreductase	-1.0 cpd00003_c0 -1.0 cpd00159_c0 <==> +1.0 cpd00004_c0 +1.0 cpd00067_c0 +1.0 cpd00020_c0	-1.0 NAD_C21H26N7O14P2 -1.0 L-Lactate_C3H5O3 <==> +1.0 NADH_C21H27N7O14P2 +1.0 H+_H +1.0 Pyruvate_C3H3O3	((fig|282217.8.peg.5449 or fig|282217.8.peg.1647 or fig|282217.8.peg.1381 or fig|282217.8.peg.4164) or (fig|282217.8.peg.4164 or fig|282217.8.peg.1381 or fig|282217.8.peg.1647 or fig|282217.8.peg.5449))	TRUE
rxn00501	3-Oxopropanoate:NAD+ oxidoreductase (decarboxylating, CoA-acetylating)	-1.0 cpd00010_c0 -1.0 cpd00003_c0 -1.0 cpd00191_c0 <==> +1.0 cpd00004_c0 +1.0 cpd00022_c0 +1.0 cpd00011_c0	-1.0 CoA_C21H32N7O16P3S -1.0 NAD_C21H26N7O14P2 -1.0 3-Oxopropanoate_C3H3O3 <==> +1.0 NADH_C21H27N7O14P2 +1.0 Acetyl-CoA_C23H34N7O17P3S +1.0 CO2_CO2	fig|282217.8.peg.2115	TRUE
rxn00503	(S)-1-pyrroline-5-carboxylate:NAD+ oxidoreductase	-1.0 cpd00003_c0 -2.0 cpd00001_c0 -1.0 cpd02431_c0 <==> +1.0 cpd00004_c0 +1.0 cpd00023_c0 +1.0 cpd00067_c0	-1.0 NAD_C21H26N7O14P2 -2.0 H2O_H2O -1.0 1-Pyrroline-5-carboxylate_C5H6NO2 <==> +1.0 NADH_C21H27N7O14P2 +1.0 L-Glutamate_C5H8NO4 +1.0 H+_H	fig|282217.8.peg.576	TRUE
rxn00506	Acetaldehyde:NAD+ oxidoreductase	-1.0 cpd00071_c0 -1.0 cpd00003_c0 -1.0 cpd00001_c0 ==> +1.0 cpd00004_c0 +1.0 cpd00029_c0 +2.0 cpd00067_c0	-1.0 Acetaldehyde_C2H4O -1.0 NAD_C21H26N7O14P2 -1.0 H2O_H2O ==> +1.0 NADH_C21H27N7O14P2 +1.0 Acetate_C2H3O2 +2.0 H+_H	(fig|282217.8.peg.7536 or fig|282217.8.peg.6642 or fig|282217.8.peg.1909 or fig|282217.8.peg.1784 or fig|282217.8.peg.6646 or fig|282217.8.peg.2960 or fig|282217.8.peg.2714 or fig|282217.8.peg.2252 or fig|282217.8.peg.4540 or fig|282217.8.peg.1129 or fig|282217.8.peg.6587)	FALSE
rxn00508	Succinate-semialdehyde:NAD+ oxidoreductase	-1.0 cpd00199_c0 -1.0 cpd00003_c0 -1.0 cpd00001_c0 ==> +1.0 cpd00004_c0 +1.0 cpd00036_c0 +2.0 cpd00067_c0	-1.0 4-Oxobutanoate_C4H5O3 -1.0 NAD_C21H26N7O14P2 -1.0 H2O_H2O ==> +1.0 NADH_C21H27N7O14P2 +1.0 Succinate_C4H4O4 +2.0 H+_H	(fig|282217.8.peg.7318 or fig|282217.8.peg.3528)	FALSE
rxn00509	Succinate-semialdehyde:NADP+ oxidoreductase	-1.0 cpd00199_c0 -1.0 cpd00006_c0 -1.0 cpd00001_c0 ==> +1.0 cpd00005_c0 +1.0 cpd00036_c0 +2.0 cpd00067_c0	-1.0 4-Oxobutanoate_C4H5O3 -1.0 NADP_C21H25N7O17P3 -1.0 H2O_H2O ==> +1.0 NADPH_C21H26N7O17P3 +1.0 Succinate_C4H4O4 +2.0 H+_H	(fig|282217.8.peg.7318 or fig|282217.8.peg.3528)	FALSE
rxn00510	N6-(L-1,3-Dicarboxypropyl)-L-lysine:NAD+ oxidoreductase (L-lysine-forming)	-1.0 cpd00351_c0 -1.0 cpd00003_c0 -1.0 cpd00001_c0 <==> +1.0 cpd00004_c0 +1.0 cpd00039_c0 +1.0 cpd00024_c0 +1.0 cpd00067_c0	-1.0 Saccharopine_C11H19N2O6 -1.0 NAD_C21H26N7O14P2 -1.0 H2O_H2O <==> +1.0 NADH_C21H27N7O14P2 +1.0 L-Lysine_C6H15N2O2 +1.0 2-Oxoglutarate_C5H4O5 +1.0 H+_H	fig|282217.8.peg.597	TRUE
rxn00512	Glycolate:NAD+ oxidoreductase	-1.0 cpd00139_c0 -1.0 cpd00003_c0 <==> +1.0 cpd00040_c0 +1.0 cpd00004_c0 +1.0 cpd00067_c0	-1.0 Glycolate_C2H3O3 -1.0 NAD_C21H26N7O14P2 <==> +1.0 Glyoxalate_C2HO3 +1.0 NADH_C21H27N7O14P2 +1.0 H+_H	(((fig|282217.8.peg.1714 or fig|282217.8.peg.3350) and (fig|282217.8.peg.1714 or fig|282217.8.peg.3350)) or (fig|282217.8.peg.1714 or fig|282217.8.peg.3350))	TRUE
rxn00515	ATP:IDP phosphotransferase	-1.0 cpd00090_c0 -1.0 cpd00002_c0 <==> +1.0 cpd00008_c0 +1.0 cpd00068_c0	-1.0 IDP_C10H12N4O11P2 -1.0 ATP_C10H13N5O13P3 <==> +1.0 ADP_C10H13N5O10P2 +1.0 ITP_C10H12N4O14P3	fig|282217.8.peg.1977	TRUE
rxn00519	ITP:oxaloacetate carboxy-lyase (adding ITP; phosphoenolpyruvate-forming)	-1.0 cpd00032_c0 -1.0 cpd00068_c0 <==> +1.0 cpd00061_c0 +1.0 cpd00090_c0 +1.0 cpd00011_c0	-1.0 Oxaloacetate_C4H2O5 -1.0 ITP_C10H12N4O14P3 <==> +1.0 Phosphoenolpyruvate_C3H2O6P +1.0 IDP_C10H12N4O11P2 +1.0 CO2_CO2	fig|282217.8.peg.3217	TRUE
rxn00521	L-tyrosine phenol-lyase (deaminating; pyruvate-forming)	-1.0 cpd00069_c0 -1.0 cpd00001_c0 ==> +1.0 cpd00013_c0 +1.0 cpd00127_c0 +1.0 cpd00020_c0	-1.0 L-Tyrosine_C9H11NO3 -1.0 H2O_H2O ==> +1.0 NH3_H4N +1.0 Phenol_C6H6O +1.0 Pyruvate_C3H3O3	Unknown	FALSE
rxn00527	L-tyrosine:2-oxoglutarate aminotransferase	-1.0 cpd00024_c0 -1.0 cpd00069_c0 <==> +1.0 cpd00868_c0 +1.0 cpd00023_c0	-1.0 2-Oxoglutarate_C5H4O5 -1.0 L-Tyrosine_C9H11NO3 <==> +1.0 p-hydroxyphenylpyruvate_C9H7O4 +1.0 L-Glutamate_C5H8NO4	((fig|282217.8.peg.5333 or fig|282217.8.peg.4257 or fig|282217.8.peg.2664 or fig|282217.8.peg.3349 or fig|282217.8.peg.3336 or fig|282217.8.peg.3806 or fig|282217.8.peg.3301) or ((fig|282217.8.peg.1173 or fig|282217.8.peg.4018) and Unknown))	TRUE
rxn00529	L-tyrosine carboxy-lyase (tyramine-forming)	-1.0 cpd00069_c0 -1.0 cpd00067_c0 ==> +1.0 cpd00374_c0 +1.0 cpd00011_c0	-1.0 L-Tyrosine_C9H11NO3 -1.0 H+_H ==> +1.0 Tyramine_C8H12NO +1.0 CO2_CO2	fig|282217.8.peg.4136	FALSE
rxn00532	3-oxopropanoate:NADP+ oxidoreductase (CoA-malonylating)	-1.0 cpd00010_c0 -1.0 cpd00006_c0 -1.0 cpd00191_c0 <==> +1.0 cpd00005_c0 +1.0 cpd00070_c0 +1.0 cpd00067_c0	-1.0 CoA_C21H32N7O16P3S -1.0 NADP_C21H25N7O17P3 -1.0 3-Oxopropanoate_C3H3O3 <==> +1.0 NADPH_C21H26N7O17P3 +1.0 Malonyl-CoA_C24H33N7O19P3S +1.0 H+_H	fig|282217.8.peg.4074	TRUE
rxn00533	Acetyl-CoA:carbon-dioxide ligase (ADP-forming)	-1.0 cpd00242_c0 -1.0 cpd00002_c0 -1.0 cpd00022_c0 <==> +1.0 cpd00008_c0 +1.0 cpd00070_c0 +1.0 cpd00009_c0 +1.0 cpd00067_c0	-1.0 H2CO3_CHO3 -1.0 ATP_C10H13N5O13P3 -1.0 Acetyl-CoA_C23H34N7O17P3S <==> +1.0 ADP_C10H13N5O10P2 +1.0 Malonyl-CoA_C24H33N7O19P3S +1.0 Phosphate_HO4P +1.0 H+_H	(fig|282217.8.peg.7370 or fig|282217.8.peg.7449 or fig|282217.8.peg.5412 or fig|282217.8.peg.1094 or fig|282217.8.peg.3097 or fig|282217.8.peg.501)	TRUE
rxn00537	2-Phosphonoacetaldehyde phosphonohydrolase	-1.0 cpd02024_c0 -1.0 cpd00001_c0 <==> +1.0 cpd00071_c0 +1.0 cpd00009_c0 +1.0 cpd00067_c0	-1.0 Phosphonoacetaldehyde_C2H4O4P -1.0 H2O_H2O <==> +1.0 Acetaldehyde_C2H4O +1.0 Phosphate_HO4P +1.0 H+_H		TRUE
rxn00539	ethanolamine ammonia-lyase (acetaldehyde-forming)	-1.0 cpd00162_c0 ==> +1.0 cpd00071_c0 +1.0 cpd00013_c0	-1.0 Aminoethanol_C2H8NO ==> +1.0 Acetaldehyde_C2H4O +1.0 NH3_H4N	(fig|282217.8.peg.2099 or fig|282217.8.peg.2098 or fig|282217.8.peg.5489)	FALSE
rxn00540	4-hydroxy-2-oxopentanoate pyruvate-lyase (acetaldehyde-forming)	-1.0 cpd00071_c0 -1.0 cpd00020_c0 <==> +1.0 cpd02258_c0	-1.0 Acetaldehyde_C2H4O -1.0 Pyruvate_C3H3O3 <==> +1.0 4-Hydroxy-2-oxovalerate_C5H7O4	((fig|282217.8.peg.7489 or fig|282217.8.peg.7549 or fig|282217.8.peg.4854) or (fig|282217.8.peg.7489 or fig|282217.8.peg.7549 or fig|282217.8.peg.4854))	TRUE
rxn00541	L-threonine acetaldehyde-lyase (glycine-forming)	-1.0 cpd00161_c0 <==> +1.0 cpd00071_c0 +1.0 cpd00033_c0	-1.0 L-Threonine_C4H9NO3 <==> +1.0 Acetaldehyde_C2H4O +1.0 Glycine_C2H5NO2	fig|282217.8.peg.5058	TRUE
rxn00543	ethanol:NAD+ oxidoreductase	-1.0 cpd00363_c0 -1.0 cpd00003_c0 <==> +1.0 cpd00071_c0 +1.0 cpd00004_c0 +1.0 cpd00067_c0	-1.0 Ethanol_C2H6O -1.0 NAD_C21H26N7O14P2 <==> +1.0 Acetaldehyde_C2H4O +1.0 NADH_C21H27N7O14P2 +1.0 H+_H	((fig|282217.8.peg.2188 or fig|282217.8.peg.7598 or fig|282217.8.peg.6674 or fig|282217.8.peg.4516 or fig|282217.8.peg.4784 or fig|282217.8.peg.4868 or fig|282217.8.peg.6648) or (fig|282217.8.peg.6648 or fig|282217.8.peg.4868 or fig|282217.8.peg.4784 or fig|282217.8.peg.4516 or fig|282217.8.peg.7598 or fig|282217.8.peg.6674 or fig|282217.8.peg.2188))	TRUE
rxn00547	ATP:D-fructose 6-phosphotransferase	-1.0 cpd00002_c0 -1.0 cpd00082_c0 <==> +1.0 cpd00008_c0 +1.0 cpd00072_c0 +1.0 cpd00067_c0	-1.0 ATP_C10H13N5O13P3 -1.0 D-Fructose_C6H12O6 <==> +1.0 ADP_C10H13N5O10P2 +1.0 D-fructose-6-phosphate_C6H11O9P +1.0 H+_H	(fig|282217.8.peg.2039 or fig|282217.8.peg.6958)	TRUE
rxn00548	D-fructose-6-phosphate D-erythrose-4-phosphate-lyase (adding phosphate; acetyl-phosphate-forming)	-1.0 cpd00009_c0 -1.0 cpd00072_c0 ==> +1.0 cpd00236_c0 +1.0 cpd00196_c0 +1.0 cpd00001_c0	-1.0 Phosphate_HO4P -1.0 D-fructose-6-phosphate_C6H11O9P ==> +1.0 D-Erythrose4-phosphate_C4H7O7P +1.0 Acetylphosphate_C2H3O5P +1.0 H2O_H2O	fig|282217.8.peg.2202	FALSE
rxn00549	D-Fructose-1,6-bisphosphate 1-phosphohydrolase	-1.0 cpd00290_c0 -1.0 cpd00001_c0 ==> +1.0 cpd00009_c0 +1.0 cpd00072_c0	-1.0 D-fructose-1,6-bisphosphate_C6H10O12P2 -1.0 H2O_H2O ==> +1.0 Phosphate_HO4P +1.0 D-fructose-6-phosphate_C6H11O9P	(fig|282217.8.peg.3605 or fig|282217.8.peg.4737)	FALSE
rxn00550	beta-D-fructose-2,6-bisphosphate 2-phosphohydrolase	-1.0 cpd00503_c0 -1.0 cpd00001_c0 -2.0 cpd00067_e0 <==> +1.0 cpd00009_c0 +1.0 cpd00072_c0 +2.0 cpd00067_c0	-1.0 D-Fructose 2,6-bisphosphate_C6H10O12P2 -1.0 H2O_H2O -2.0 H+_H <==> +1.0 Phosphate_HO4P +1.0 D-fructose-6-phosphate_C6H11O9P +2.0 H+_H	(fig|282217.8.peg.1062 or fig|282217.8.peg.6508)	TRUE
rxn00551	diphosphate:D-fructose-6-phosphate 1-phosphotransferase	-1.0 cpd00072_c0 -1.0 cpd00012_c0 <==> +1.0 cpd00290_c0 +1.0 cpd00009_c0 +1.0 cpd00067_c0	-1.0 D-fructose-6-phosphate_C6H11O9P -1.0 PPi_HO7P2 <==> +1.0 D-fructose-1,6-bisphosphate_C6H10O12P2 +1.0 Phosphate_HO4P +1.0 H+_H		TRUE
rxn00555	L-glutamine:D-fructose-6-phosphate isomerase (deaminating)	-1.0 cpd00053_c0 -1.0 cpd00072_c0 <==> +1.0 cpd00288_c0 +1.0 cpd00023_c0	-1.0 L-Glutamine_C5H10N2O3 -1.0 D-fructose-6-phosphate_C6H11O9P <==> +1.0 D-Glucosamine phosphate_C6H13NO8P +1.0 L-Glutamate_C5H8NO4	fig|282217.8.peg.1767	TRUE
rxn00558	D-glucose-6-phosphate aldose-ketose-isomerase	-1.0 cpd00079_c0 <==> +1.0 cpd00072_c0	-1.0 D-glucose-6-phosphate_C6H11O9P <==> +1.0 D-fructose-6-phosphate_C6H11O9P	fig|282217.8.peg.1093	TRUE
rxn00559	D-mannose-6-phosphate aldose-ketose-isomerase	-1.0 cpd00235_c0 <==> +1.0 cpd00072_c0	-1.0 D-mannose-6-phosphate_C6H11O9P <==> +1.0 D-fructose-6-phosphate_C6H11O9P	(fig|282217.8.peg.4121 or fig|282217.8.peg.767 or fig|282217.8.peg.2246)	TRUE
rxn00566	L-Cysteine hydrogen-sulfide-lyase (deaminating; pyruvate-forming)	-1.0 cpd00084_c0 -1.0 cpd00001_c0 ==> +1.0 cpd00239_c0 +1.0 cpd00013_c0 +1.0 cpd00067_c0 +1.0 cpd00020_c0	-1.0 L-Cysteine_C3H7NO2S -1.0 H2O_H2O ==> +1.0 H2S_HS +1.0 NH3_H4N +1.0 H+_H +1.0 Pyruvate_C3H3O3	fig|282217.8.peg.1994	FALSE
rxn00568	NIRBD-RXN.c	-1.0 cpd00075_c0 -3.0 cpd00004_c0 -5.0 cpd00067_c0 ==> +1.0 cpd00013_c0 +3.0 cpd00003_c0 +2.0 cpd00001_c0 +1.0 cpd00067_e0	-1.0 Nitrite_HNO2 -3.0 NADH_C21H27N7O14P2 -5.0 H+_H ==> +1.0 NH3_H4N +3.0 NAD_C21H26N7O14P2 +2.0 H2O_H2O +1.0 H+_H	(fig|282217.8.peg.3312 and fig|282217.8.peg.3311 and Unknown)	FALSE
rxn00569	Nitrite reductase (NAD(P)H)	-3.0 cpd00005_c0 -1.0 cpd00075_c0 -5.0 cpd00067_c0 ==> +1.0 cpd00013_c0 +3.0 cpd00006_c0 +2.0 cpd00001_c0 +1.0 cpd00067_e0	-3.0 NADPH_C21H26N7O17P3 -1.0 Nitrite_HNO2 -5.0 H+_H ==> +1.0 NH3_H4N +3.0 NADP_C21H25N7O17P3 +2.0 H2O_H2O +1.0 H+_H	(fig|282217.8.peg.3311 or fig|282217.8.peg.3312)	FALSE
rxn00572	nitrite:NADP+ oxidoreductase	-1.0 cpd00075_c0 -1.0 cpd00006_c0 -1.0 cpd00001_c0 <==> +1.0 cpd00005_c0 +1.0 cpd00209_c0 +1.0 cpd00067_e0 +1.0 cpd00067_c0	-1.0 Nitrite_HNO2 -1.0 NADP_C21H25N7O17P3 -1.0 H2O_H2O <==> +1.0 NADPH_C21H26N7O17P3 +1.0 Nitrate_NO3 +1.0 H+_H +1.0 H+_H	fig|282217.8.peg.3993	TRUE
rxn00587	Catechol:oxygen 2,3-oxidoreductase (decyclizing)	-1.0 cpd00007_c0 -1.0 cpd00077_c0 <==> +1.0 cpd00518_c0 +1.0 cpd00067_c0	-1.0 O2_O2 -1.0 Catechol_C6H6O2 <==> +1.0 2-Hydroxymuconic semialdehyde_C6H5O4 +1.0 H+_H	fig|282217.8.peg.7494	TRUE
rxn00588	Catechol:oxygen 1,2-oxidoreductase(decyclizing)	-1.0 cpd00007_c0 -1.0 cpd00077_c0 <==> +1.0 cpd01630_c0 +2.0 cpd00067_c0	-1.0 O2_O2 -1.0 Catechol_C6H6O2 <==> +1.0 cis,cis-Muconate_C6H4O4 +2.0 H+_H		TRUE
rxn00602	(R)-Methylmalonyl-CoA CoA-carbonylmutase	-1.0 cpd00891_c0 <==> +1.0 cpd00078_c0	-1.0 L-methylmalonyl-CoA_C25H35N7O19P3S <==> +1.0 Succinyl-CoA_C25H35N7O19P3S	(fig|282217.8.peg.1387 or fig|282217.8.peg.1925)	TRUE
rxn00604	D-glucose-6-phosphate:NADP+ 1-oxidoreductase	-1.0 cpd00006_c0 -1.0 cpd00079_c0 <==> +1.0 cpd00911_c0 +1.0 cpd00005_c0 +1.0 cpd00067_c0	-1.0 NADP_C21H25N7O17P3 -1.0 D-glucose-6-phosphate_C6H11O9P <==> +1.0 6-phospho-D-glucono-1-5-lactone_C6H9O9P +1.0 NADPH_C21H26N7O17P3 +1.0 H+_H	(fig|282217.8.peg.1086 or fig|282217.8.peg.783 or fig|282217.8.peg.6948)	TRUE
rxn00605	UDP-glucose:D-glucose-6-phosphate 1-alpha-D-glucosyltransferase	-1.0 cpd00026_c0 -1.0 cpd00079_c0 <==> +1.0 cpd00523_c0 +1.0 cpd00014_c0	-1.0 UDP-glucose_C15H22N2O17P2 -1.0 D-glucose-6-phosphate_C6H11O9P <==> +1.0 Trehalose 6-phosphate_C12H21O14P +1.0 UDP_C9H12N2O12P2	fig|282217.8.peg.990	TRUE
rxn00611	sn-Glycerol-3-phosphate:NAD+ 2-oxidoreductase	-1.0 cpd00003_c0 -1.0 cpd00080_c0 <==> +1.0 cpd00004_c0 +1.0 cpd00095_c0 +1.0 cpd00067_c0	-1.0 NAD_C21H26N7O14P2 -1.0 Glycerol-3-phosphate_C3H7O6P <==> +1.0 NADH_C21H27N7O14P2 +1.0 Glycerone-phosphate_C3H5O6P +1.0 H+_H	(fig|282217.8.peg.1280 or fig|282217.8.peg.1280)	TRUE
rxn00612	sn-Glycerol-3-phosphate:NADP+ 2-oxidoreductase	-1.0 cpd00006_c0 -1.0 cpd00080_c0 <==> +1.0 cpd00005_c0 +1.0 cpd00095_c0 +1.0 cpd00067_c0	-1.0 NADP_C21H25N7O17P3 -1.0 Glycerol-3-phosphate_C3H7O6P <==> +1.0 NADPH_C21H26N7O17P3 +1.0 Glycerone-phosphate_C3H5O6P +1.0 H+_H	(fig|282217.8.peg.1280 or fig|282217.8.peg.1280)	TRUE
rxn00615	ATP:glycerol 3-phosphotransferase	-1.0 cpd00100_c0 -1.0 cpd00002_c0 <==> +1.0 cpd00008_c0 +1.0 cpd00067_c0 +1.0 cpd00080_c0	-1.0 Glycerol_C3H8O3 -1.0 ATP_C10H13N5O13P3 <==> +1.0 ADP_C10H13N5O10P2 +1.0 H+_H +1.0 Glycerol-3-phosphate_C3H7O6P	fig|282217.8.peg.2017	TRUE
rxn00616	sn-Glycerol-3-phosphate:(acceptor) 2-oxidoreductase	-1.0 cpd00015_c0 -1.0 cpd00067_c0 -1.0 cpd00080_c0 <==> +1.0 cpd00982_c0 +1.0 cpd00067_e0 +1.0 cpd00095_c0	-1.0 FAD_C27H31N9O15P2 -1.0 H+_H -1.0 Glycerol-3-phosphate_C3H7O6P <==> +1.0 FADH2_C27H33N9O15P2 +1.0 H+_H +1.0 Glycerone-phosphate_C3H5O6P	fig|282217.8.peg.2020	TRUE
rxn00623	hydrogen-sulfide:NADP+ oxidoreductase	-1.0 cpd00239_c0 -3.0 cpd00006_c0 -3.0 cpd00001_c0 <==> +1.0 cpd00081_c0 +3.0 cpd00005_c0 +3.0 cpd00067_c0	-1.0 H2S_HS -3.0 NADP_C21H25N7O17P3 -3.0 H2O_H2O <==> +1.0 Sulfite_HO3S +3.0 NADPH_C21H26N7O17P3 +3.0 H+_H	(fig|282217.8.peg.2886 and Unknown)	TRUE
rxn00629	D-Mannitol:NAD+ 2-oxidoreductase	-1.0 cpd00314_c0 -1.0 cpd00003_c0 <==> +1.0 cpd00004_c0 +1.0 cpd00067_c0 +1.0 cpd00082_c0	-1.0 D-Mannitol_C6H14O6 -1.0 NAD_C21H26N7O14P2 <==> +1.0 NADH_C21H27N7O14P2 +1.0 H+_H +1.0 D-Fructose_C6H12O6	fig|282217.8.peg.1879	TRUE
rxn00632	D-Fructose 2-phosphate phosphatase	-1.0 cpd00001_c0 -1.0 cpd02085_c0 ==> +1.0 cpd00009_c0 +1.0 cpd00082_c0	-1.0 H2O_H2O -1.0 beta-D-Fructose 2-phosphate_C6H11O9P ==> +1.0 Phosphate_HO4P +1.0 D-Fructose_C6H12O6		FALSE
rxn00633	D-Glucose:D-fructose oxidoreductase	-1.0 cpd00027_c0 -1.0 cpd00082_c0 <==> +1.0 cpd00588_c0 +1.0 cpd00170_c0	-1.0 D-Glucose_C6H12O6 -1.0 D-Fructose_C6H12O6 <==> +1.0 Sorbitol_C6H14O6 +1.0 Gluconolactone_C6H10O6	fig|282217.8.peg.1800	TRUE
rxn00634	D-Glucitol:NAD+ 2-oxidoreductase	-1.0 cpd00588_c0 -1.0 cpd00003_c0 <==> +1.0 cpd00004_c0 +1.0 cpd00067_c0 +1.0 cpd00082_c0	-1.0 Sorbitol_C6H14O6 -1.0 NAD_C21H26N7O14P2 <==> +1.0 NADH_C21H27N7O14P2 +1.0 H+_H +1.0 D-Fructose_C6H12O6	fig|282217.8.peg.1878	TRUE
rxn00641	GTP:alpha-D-mannose-1-phosphate guanylyltransferase	-1.0 cpd00485_c0 -1.0 cpd00038_c0 <==> +1.0 cpd00083_c0 +1.0 cpd00012_c0	-1.0 D-Mannose1-phosphate_C6H11O9P -1.0 GTP_C10H13N5O14P3 <==> +1.0 GDP-mannose_C16H23N5O16P2 +1.0 PPi_HO7P2	((fig|282217.8.peg.4121 or fig|282217.8.peg.767) or (fig|282217.8.peg.767 or fig|282217.8.peg.4121))	TRUE
rxn00642	GDP-mannose 4,6-hydro-lyase (GDP-4-dehydro-6-deoxy-D-mannose-forming)	-1.0 cpd00083_c0 ==> +1.0 cpd00900_c0 +1.0 cpd00001_c0	-1.0 GDP-mannose_C16H23N5O16P2 ==> +1.0 GDP-4-dehydro-D-rhamnose_C16H21N5O15P2 +1.0 H2O_H2O	fig|282217.8.peg.760	FALSE
rxn00646	L-glutamate:L-cysteine gamma-ligase (ADP-forming)	-1.0 cpd00084_c0 -1.0 cpd00002_c0 -1.0 cpd00023_c0 ==> +1.0 cpd00008_c0 +1.0 cpd00506_c0 +1.0 cpd00009_c0 +1.0 cpd00067_c0	-1.0 L-Cysteine_C3H7NO2S -1.0 ATP_C10H13N5O13P3 -1.0 L-Glutamate_C5H8NO4 ==> +1.0 ADP_C10H13N5O10P2 +1.0 gamma-Glutamylcysteine_C8H13N2O5S +1.0 Phosphate_HO4P +1.0 H+_H	fig|282217.8.peg.3424	FALSE
rxn00649	O3-acetyl-L-serine:hydrogen-sulfide 2-amino-2-carboxyethyltransferase	-1.0 cpd00239_c0 -1.0 cpd00722_c0 ==> +1.0 cpd00084_c0 +1.0 cpd00029_c0	-1.0 H2S_HS -1.0 O-Acetyl-L-serine_C5H9NO4 ==> +1.0 L-Cysteine_C3H7NO2S +1.0 Acetate_C2H3O2	fig|282217.8.peg.4178	FALSE
rxn00650	L-cysteinylglycine dipeptidase	-1.0 cpd01017_c0 -1.0 cpd00001_c0 <==> +1.0 cpd00033_c0 +1.0 cpd00084_c0	-1.0 Cys-Gly_C5H10N2O3S -1.0 H2O_H2O <==> +1.0 Glycine_C2H5NO2 +1.0 L-Cysteine_C3H7NO2S	(fig|282217.8.peg.2846 or fig|282217.8.peg.2669 or fig|282217.8.peg.3604)	TRUE
rxn00653	3-aminopropanal:NAD+ oxidoreductase	-1.0 cpd00004_c0 -1.0 cpd00085_c0 -2.0 cpd00067_c0 <==> +1.0 cpd01504_c0 +1.0 cpd00003_c0 +1.0 cpd00001_c0	-1.0 NADH_C21H27N7O14P2 -1.0 beta-Alanine_C3H7NO2 -2.0 H+_H <==> +1.0 3-Aminopropanal_C3H8NO +1.0 NAD_C21H26N7O14P2 +1.0 H2O_H2O	(fig|282217.8.peg.4540 or fig|282217.8.peg.2252 or fig|282217.8.peg.1129 or fig|282217.8.peg.6587 or fig|282217.8.peg.1909 or fig|282217.8.peg.7536 or fig|282217.8.peg.6642 or fig|282217.8.peg.2714 or fig|282217.8.peg.1784 or fig|282217.8.peg.6646 or fig|282217.8.peg.2960)	TRUE
rxn00655	N-(D-1-carboxyethyl)-beta-alanine:NAD+ oxidoreductase (beta-alanine-forming)	-1.0 cpd00003_c0 -1.0 cpd00001_c0 -1.0 cpd01489_c0 <==> +1.0 cpd00004_c0 +1.0 cpd00085_c0 +1.0 cpd00067_c0 +1.0 cpd00020_c0	-1.0 NAD_C21H26N7O14P2 -1.0 H2O_H2O -1.0 beta-Alanopine_C6H10NO4 <==> +1.0 NADH_C21H27N7O14P2 +1.0 beta-Alanine_C3H7NO2 +1.0 H+_H +1.0 Pyruvate_C3H3O3	(fig|282217.8.peg.5681 or fig|282217.8.peg.3871 or fig|282217.8.peg.604 or fig|282217.8.peg.1603)	TRUE
rxn00656	L-Alanine:3-oxopropanoate aminotransferase	-1.0 cpd00035_c0 -1.0 cpd00191_c0 <==> +1.0 cpd00085_c0 +1.0 cpd00020_c0	-1.0 L-Alanine_C3H7NO2 -1.0 3-Oxopropanoate_C3H3O3 <==> +1.0 beta-Alanine_C3H7NO2 +1.0 Pyruvate_C3H3O3	(fig|282217.8.peg.518 or fig|282217.8.peg.160)	TRUE
rxn00657	beta-alanine:2-oxoglutarate aminotransferase	-1.0 cpd00024_c0 -1.0 cpd00085_c0 <==> +1.0 cpd00191_c0 +1.0 cpd00023_c0	-1.0 2-Oxoglutarate_C5H4O5 -1.0 beta-Alanine_C3H7NO2 <==> +1.0 3-Oxopropanoate_C3H3O3 +1.0 L-Glutamate_C5H8NO4	fig|282217.8.peg.742	TRUE
rxn00669	Propanoate:CoA ligase (ADP-forming)	-1.0 cpd00010_c0 -1.0 cpd00141_c0 -1.0 cpd00002_c0 <==> +1.0 cpd00086_c0 +1.0 cpd00008_c0 +1.0 cpd00009_c0	-1.0 CoA_C21H32N7O16P3S -1.0 Propionate_C3H5O2 -1.0 ATP_C10H13N5O13P3 <==> +1.0 Propionyl-CoA_C24H36N7O17P3S +1.0 ADP_C10H13N5O10P2 +1.0 Phosphate_HO4P	(fig|282217.8.peg.1965 and fig|282217.8.peg.4647)	TRUE
rxn00670	propanoyl-CoA:phosphate propanoyltransferase	-1.0 cpd00086_c0 -1.0 cpd00009_c0 <==> +1.0 cpd00010_c0 +1.0 cpd01844_c0	-1.0 Propionyl-CoA_C24H36N7O17P3S -1.0 Phosphate_HO4P <==> +1.0 CoA_C21H32N7O16P3S +1.0 Propionyl phosphate_C3H5O5P	fig|282217.8.peg.3768	TRUE
rxn00671	2-Methyl-3-oxopropanoate:NAD+ oxidoreductase (CoA-propanoylating)	-1.0 cpd00287_c0 -1.0 cpd00010_c0 -1.0 cpd00003_c0 <==> +1.0 cpd00086_c0 +1.0 cpd00004_c0 +1.0 cpd00011_c0	-1.0 3-Oxo-2-methylpropanoate_C4H5O3 -1.0 CoA_C21H32N7O16P3S -1.0 NAD_C21H26N7O14P2 <==> +1.0 Propionyl-CoA_C24H36N7O17P3S +1.0 NADH_C21H27N7O14P2 +1.0 CO2_CO2	fig|282217.8.peg.2115	TRUE
rxn00674	Propanoate:CoA ligase (AMP-forming)	-1.0 cpd00010_c0 -1.0 cpd00141_c0 -1.0 cpd00002_c0 <==> +1.0 cpd00086_c0 +1.0 cpd00018_c0 +1.0 cpd00012_c0 +1.0 cpd00067_c0	-1.0 CoA_C21H32N7O16P3S -1.0 Propionate_C3H5O2 -1.0 ATP_C10H13N5O13P3 <==> +1.0 Propionyl-CoA_C24H36N7O17P3S +1.0 AMP_C10H12N5O7P +1.0 PPi_HO7P2 +1.0 H+_H	fig|282217.8.peg.1965	TRUE
rxn00675	Propionyladenylate:CoA propionyltransferase	-1.0 cpd00010_c0 -1.0 cpd03560_c0 ==> +1.0 cpd00086_c0 +1.0 cpd00018_c0 +1.0 cpd00067_c0	-1.0 CoA_C21H32N7O16P3S -1.0 Propionyladenylate_C13H17N5O8P ==> +1.0 Propionyl-CoA_C24H36N7O17P3S +1.0 AMP_C10H12N5O7P +1.0 H+_H	fig|282217.8.peg.4647	FALSE
rxn00676	acetyl-CoA:propanoyl-CoA 2-C-acetyltransferase	-1.0 cpd00086_c0 -1.0 cpd00022_c0 <==> +1.0 cpd00010_c0 +1.0 cpd02124_c0	-1.0 Propionyl-CoA_C24H36N7O17P3S -1.0 Acetyl-CoA_C23H34N7O17P3S <==> +1.0 CoA_C21H32N7O16P3S +1.0 2-Methylacetoacetyl-CoA_C26H38N7O18P3S	(fig|282217.8.peg.7282 or fig|282217.8.peg.678 or fig|282217.8.peg.2830 or fig|282217.8.peg.2410 or fig|282217.8.peg.1015 or fig|282217.8.peg.7596 or fig|282217.8.peg.5436 or fig|282217.8.peg.6766 or fig|282217.8.peg.4725)	TRUE
rxn00678	(S)-2-Methyl-3-oxopropanoyl-CoA:pyruvate carboxyltransferase	-1.0 cpd00519_c0 -1.0 cpd00020_c0 <==> +1.0 cpd00086_c0 +1.0 cpd00032_c0	-1.0 D-methylmalonyl-CoA_C25H35N7O19P3S -1.0 Pyruvate_C3H3O3 <==> +1.0 Propionyl-CoA_C24H36N7O17P3S +1.0 Oxaloacetate_C4H2O5	fig|282217.8.peg.4580	TRUE
rxn00679	propanoyl-CoA:oxaloacetate C-propanoyltransferase (thioester-hydrolysing, 1-carboxyethyl-forming)	-1.0 cpd00086_c0 -1.0 cpd00032_c0 -1.0 cpd00001_c0 ==> +1.0 cpd00010_c0 +1.0 cpd01501_c0 +1.0 cpd00067_c0	-1.0 Propionyl-CoA_C24H36N7O17P3S -1.0 Oxaloacetate_C4H2O5 -1.0 H2O_H2O ==> +1.0 CoA_C21H32N7O16P3S +1.0 2-Methylcitrate_C7H7O7 +1.0 H+_H	fig|282217.8.peg.2123	FALSE
rxn00680	propanoyl-CoA:glyoxylate C-propanoyltransferase (thioester-hydrolysing, 2-carboxyethyl-forming)	-1.0 cpd00010_c0 -1.0 cpd01709_c0 -1.0 cpd00067_c0 <==> +1.0 cpd00086_c0 +1.0 cpd00040_c0 +1.0 cpd00001_c0	-1.0 CoA_C21H32N7O16P3S -1.0 2-Hydroxyglutarate_C5H6O5 -1.0 H+_H <==> +1.0 Propionyl-CoA_C24H36N7O17P3S +1.0 Glyoxalate_C2HO3 +1.0 H2O_H2O	fig|282217.8.peg.3769	TRUE
rxn00686	5,6,7,8-tetrahydrofolate:NADP+ oxidoreductase	-1.0 cpd00087_c0 -1.0 cpd00006_c0 <==> +1.0 cpd00005_c0 +1.0 cpd00330_c0 +1.0 cpd00067_c0	-1.0 Tetrahydrofolate_C19H21N7O6 -1.0 NADP_C21H25N7O17P3 <==> +1.0 NADPH_C21H26N7O17P3 +1.0 Dihydrofolate_C19H19N7O6 +1.0 H+_H	(fig|282217.8.peg.980 or (fig|282217.8.peg.1603 or fig|282217.8.peg.604 or fig|282217.8.peg.3871 or fig|282217.8.peg.5681))	TRUE
rxn00689	Tetrahydrofolate:L-glutamate gamma-ligase (ADP-forming)	-1.0 cpd00013_c0 -1.0 cpd00087_c0 -1.0 cpd00002_c0 -1.0 cpd00023_c0 -15.0 cpd00067_c0 -5.0 cpd00011_c0 ==> +1.0 cpd00008_c0 +1.0 cpd00009_c0 +7.0 cpd00001_c0 +1.0 cpd06227_c0	-1.0 NH3_H4N -1.0 Tetrahydrofolate_C19H21N7O6 -1.0 ATP_C10H13N5O13P3 -1.0 L-Glutamate_C5H8NO4 -15.0 H+_H -5.0 CO2_CO2 ==> +1.0 ADP_C10H13N5O10P2 +1.0 Phosphate_HO4P +7.0 H2O_H2O +1.0 THF-L-glutamate_C29H33N9O12	(fig|282217.8.peg.3585 and fig|282217.8.peg.3585)	FALSE
rxn00691	10-Formyltetrahydrofolate amidohydrolase	-1.0 cpd00201_c0 -1.0 cpd00001_c0 ==> +1.0 cpd00087_c0 +1.0 cpd00047_c0 +1.0 cpd00067_c0	-1.0 10-Formyltetrahydrofolate_C20H21N7O7 -1.0 H2O_H2O ==> +1.0 Tetrahydrofolate_C19H21N7O6 +1.0 Formate_CHO2 +1.0 H+_H	fig|282217.8.peg.517	FALSE
rxn00692	5,10-Methylenetetrahydrofolate:glycine hydroxymethyltransferase	-1.0 cpd00033_c0 -1.0 cpd00125_c0 -1.0 cpd00001_c0 <==> +1.0 cpd00087_c0 +1.0 cpd00054_c0	-1.0 Glycine_C2H5NO2 -1.0 5-10-Methylenetetrahydrofolate_C20H21N7O6 -1.0 H2O_H2O <==> +1.0 Tetrahydrofolate_C19H21N7O6 +1.0 L-Serine_C3H7NO3	(fig|282217.8.peg.2290 or fig|282217.8.peg.3076)	TRUE
rxn00693	5-Methyltetrahydrofolate:L-homocysteine S-methyltransferase	-1.0 cpd00345_c0 -1.0 cpd00135_c0 <==> +1.0 cpd00060_c0 +1.0 cpd00087_c0	-1.0 5-Methyltetrahydrofolate_C20H23N7O6 -1.0 Homocysteine_C4H9NO2S <==> +1.0 L-Methionine_C5H11NO2S +1.0 Tetrahydrofolate_C19H21N7O6	(fig|282217.8.peg.190 or fig|282217.8.peg.204)	TRUE
rxn00695	ATP:alpha-D-glucose-1-phosphate adenylyltransferase	-1.0 cpd00089_c0 -1.0 cpd00002_c0 <==> +1.0 cpd00387_c0 +1.0 cpd00012_c0	-1.0 Glucose-1-phosphate_C6H11O9P -1.0 ATP_C10H13N5O13P3 <==> +1.0 ADPglucose_C16H23N5O15P2 +1.0 PPi_HO7P2	(Unknown and fig|282217.8.peg.5247)	TRUE
rxn00700	GTP:alpha-D-glucose-1-phosphate guanylyltransferase	-1.0 cpd00089_c0 -1.0 cpd00038_c0 <==> +1.0 cpd00315_c0 +1.0 cpd00012_c0	-1.0 Glucose-1-phosphate_C6H11O9P -1.0 GTP_C10H13N5O14P3 <==> +1.0 GDP-glucose_C16H23N5O16P2 +1.0 PPi_HO7P2	fig|282217.8.peg.2532	TRUE
rxn00704	alpha-D-Glucose 1-phosphate 1,6-phosphomutase	-1.0 cpd00089_c0 <==> +1.0 cpd00079_c0	-1.0 Glucose-1-phosphate_C6H11O9P <==> +1.0 D-glucose-6-phosphate_C6H11O9P	((fig|282217.8.peg.780 or fig|282217.8.peg.3550) or fig|282217.8.peg.3603)	TRUE
rxn00705	D-Glucose-1-phosphate:D-glucose-1-phosphate 6-phosphotransferase	-2.0 cpd00089_c0 -2.0 cpd00067_c0 <==> +1.0 cpd00027_c0 +1.0 cpd00907_c0	-2.0 Glucose-1-phosphate_C6H11O9P -2.0 H+_H <==> +1.0 D-Glucose_C6H12O6 +1.0 alpha-D-glucose-1,6-biphosphate_C6H12O12P2	fig|282217.8.peg.3186	TRUE
rxn00707	ITP:cytidine 5'-phosphotransferase	-1.0 cpd00367_c0 -1.0 cpd00068_c0 <==> +1.0 cpd00046_c0 +1.0 cpd00090_c0 +1.0 cpd00067_c0	-1.0 Cytidine_C9H13N3O5 -1.0 ITP_C10H12N4O14P3 <==> +1.0 CMP_C9H12N3O8P +1.0 IDP_C10H12N4O11P2 +1.0 H+_H	fig|282217.8.peg.1565	TRUE
rxn00708	Uridine 5'-monophosphate phosphohydrolase	-1.0 cpd00091_c0 -1.0 cpd00001_c0 ==> +1.0 cpd00249_c0 +1.0 cpd00009_c0	-1.0 UMP_C9H11N2O9P -1.0 H2O_H2O ==> +1.0 Uridine_C9H12N2O6 +1.0 Phosphate_HO4P	(fig|282217.8.peg.6508 or fig|282217.8.peg.1062)	FALSE
rxn00710	orotidine-5'-phosphate carboxy-lyase (UMP-forming)	-1.0 cpd00810_c0 -1.0 cpd00067_c0 ==> +1.0 cpd00091_c0 +1.0 cpd00011_c0	-1.0 Orotidylic acid_C10H10N2O11P -1.0 H+_H ==> +1.0 UMP_C9H11N2O9P +1.0 CO2_CO2	fig|282217.8.peg.5377	FALSE
rxn00711	UMP:diphosphate phospho-alpha-D-ribosyltransferase	-1.0 cpd00092_c0 -1.0 cpd00103_c0 ==> +1.0 cpd00091_c0 +1.0 cpd00012_c0 +1.0 cpd00067_c0	-1.0 Uracil_C4H4N2O2 -1.0 PRPP_C5H9O14P3 ==> +1.0 UMP_C9H11N2O9P +1.0 PPi_HO7P2 +1.0 H+_H	(fig|282217.8.peg.2580 and fig|282217.8.peg.4581)	FALSE
rxn00717	Cytosine aminohydrolase	-1.0 cpd00307_c0 -1.0 cpd00001_c0 -1.0 cpd00067_c0 ==> +1.0 cpd00092_c0 +1.0 cpd00013_c0	-1.0 Cytosine_C4H5N3O -1.0 H2O_H2O -1.0 H+_H ==> +1.0 Uracil_C4H4N2O2 +1.0 NH3_H4N	(fig|282217.8.peg.875 or fig|282217.8.peg.5469 or fig|282217.8.peg.4329 or fig|282217.8.peg.2570)	FALSE
rxn00721	ATP:anthranilate N-adenylyltransferase	-1.0 cpd00002_c0 -1.0 cpd00093_c0 <==> +1.0 cpd02102_c0 +1.0 cpd00012_c0 +1.0 cpd00067_c0	-1.0 ATP_C10H13N5O13P3 -1.0 Anthranilate_C7H6NO2 <==> +1.0 N-Adenylylanthranilate_C17H17N6O8P +1.0 PPi_HO7P2 +1.0 H+_H	fig|282217.8.peg.2847	TRUE
rxn00726	chorismate pyruvate-lyase (amino-accepting; anthranilate-forming)	-1.0 cpd00013_c0 -1.0 cpd00216_c0 ==> +1.0 cpd00001_c0 +1.0 cpd00093_c0 +1.0 cpd00067_c0 +1.0 cpd00020_c0	-1.0 NH3_H4N -1.0 Chorismate_C10H8O6 ==> +1.0 H2O_H2O +1.0 Anthranilate_C7H6NO2 +1.0 H+_H +1.0 Pyruvate_C3H3O3	((fig|282217.8.peg.5061 and fig|282217.8.peg.5059) or fig|282217.8.peg.7384)	FALSE
rxn00727	Chorismate pyruvate-lyase (amino-accepting)	-1.0 cpd00216_c0 -1.0 cpd00053_c0 ==> +1.0 cpd00023_c0 +1.0 cpd00093_c0 +1.0 cpd00067_c0 +1.0 cpd00020_c0	-1.0 Chorismate_C10H8O6 -1.0 L-Glutamine_C5H10N2O3 ==> +1.0 L-Glutamate_C5H8NO4 +1.0 Anthranilate_C7H6NO2 +1.0 H+_H +1.0 Pyruvate_C3H3O3	((fig|282217.8.peg.5061 and fig|282217.8.peg.5059) or fig|282217.8.peg.7384)	FALSE
rxn00728	L-Kynurenine hydrolase	-1.0 cpd00001_c0 -1.0 cpd00275_c0 <==> +1.0 cpd00035_c0 +1.0 cpd00093_c0 +1.0 cpd00067_c0	-1.0 H2O_H2O -1.0 L-Kynurenine_C10H12N2O3 <==> +1.0 L-Alanine_C3H7NO2 +1.0 Anthranilate_C7H6NO2 +1.0 H+_H		TRUE
rxn00729	N-Formylanthranilate amidohydrolase	-1.0 cpd03364_c0 -1.0 cpd00001_c0 ==> +1.0 cpd00047_c0 +1.0 cpd00093_c0 +1.0 cpd00067_c0	-1.0 Formylanthranilate_C8H6NO3 -1.0 H2O_H2O ==> +1.0 Formate_CHO2 +1.0 Anthranilate_C7H6NO2 +1.0 H+_H		FALSE
rxn00730	Malonyl-CoA:anthranilate N-malonyltransferase	-1.0 cpd00070_c0 -1.0 cpd00093_c0 <==> +1.0 cpd02014_c0 +1.0 cpd00010_c0	-1.0 Malonyl-CoA_C24H33N7O19P3S -1.0 Anthranilate_C7H6NO2 <==> +1.0 N-Malonylanthranilate_C10H7NO5 +1.0 CoA_C21H32N7O16P3S	fig|282217.8.peg.2658	TRUE
rxn00735	(2R,3S)-3-methylmalate:NAD+ oxidoreductase	-1.0 cpd00094_c0 -1.0 cpd00004_c0 -1.0 cpd00011_c0 <==> +1.0 cpd03593_c0 +1.0 cpd00003_c0	-1.0 2-Oxobutyrate_C4H5O3 -1.0 NADH_C21H27N7O14P2 -1.0 CO2_CO2 <==> +1.0 D-erythro-3-Methylmalate_C5H6O5 +1.0 NAD_C21H26N7O14P2	(fig|282217.8.peg.4073 or fig|282217.8.peg.437)	TRUE
rxn00737	L-threonine ammonia-lyase (2-oxobutanoate-forming)	-1.0 cpd00161_c0 ==> +1.0 cpd00094_c0 +1.0 cpd00013_c0	-1.0 L-Threonine_C4H9NO3 ==> +1.0 2-Oxobutyrate_C4H5O3 +1.0 NH3_H4N	(fig|282217.8.peg.167 or fig|282217.8.peg.1075)	FALSE
rxn00741	2-Hydroxybutyrate:NAD+ oxidoreductase	-1.0 cpd03561_c0 -1.0 cpd00003_c0 <==> +1.0 cpd00094_c0 +1.0 cpd00004_c0 +1.0 cpd00067_c0	-1.0 2-Hydroxybutyrate_C4H7O3 -1.0 NAD_C21H26N7O14P2 <==> +1.0 2-Oxobutyrate_C4H5O3 +1.0 NADH_C21H27N7O14P2 +1.0 H+_H	(fig|282217.8.peg.4164 or fig|282217.8.peg.1381 or fig|282217.8.peg.1647 or fig|282217.8.peg.5449)	TRUE
rxn00743	Glycerone phosphate phosphohydrolase	-1.0 cpd00001_c0 -1.0 cpd00095_c0 ==> +1.0 cpd00157_c0 +1.0 cpd00009_c0	-1.0 H2O_H2O -1.0 Glycerone-phosphate_C3H5O6P ==> +1.0 Glycerone_C3H6O3 +1.0 Phosphate_HO4P	fig|282217.8.peg.5475	FALSE
rxn00744	ATP:glycerone phosphotransferase	-1.0 cpd00157_c0 -1.0 cpd00002_c0 <==> +1.0 cpd00008_c0 +1.0 cpd00095_c0 +1.0 cpd00067_c0	-1.0 Glycerone_C3H6O3 -1.0 ATP_C10H13N5O13P3 <==> +1.0 ADP_C10H13N5O10P2 +1.0 Glycerone-phosphate_C3H5O6P +1.0 H+_H	(fig|282217.8.peg.507 or fig|282217.8.peg.506)	TRUE
rxn00745	Phosphoenolpyruvate:glycerone phosphotransferase	-1.0 cpd00061_c0 -1.0 cpd00157_c0 <==> +1.0 cpd00095_c0 +1.0 cpd00020_c0	-1.0 Phosphoenolpyruvate_C3H2O6P -1.0 Glycerone_C3H6O3 <==> +1.0 Glycerone-phosphate_C3H5O6P +1.0 Pyruvate_C3H3O3		TRUE
rxn00747	D-glyceraldehyde-3-phosphate aldose-ketose-isomerase	-1.0 cpd00102_c0 <==> +1.0 cpd00095_c0	-1.0 Glyceraldehyde3-phosphate_C3H5O6P <==> +1.0 Glycerone-phosphate_C3H5O6P	fig|282217.8.peg.3297	TRUE
rxn00748	glycerone-phosphate phosphate-lyase (methylglyoxal-forming)	-1.0 cpd00095_c0 ==> +1.0 cpd00428_c0 +1.0 cpd00009_c0	-1.0 Glycerone-phosphate_C3H5O6P ==> +1.0 2-Oxopropanal_C3H4O2 +1.0 Phosphate_HO4P	fig|282217.8.peg.3546	FALSE
rxn00749	acetaldehyde:pyrroloquinoline-quinone oxidoreductase	-1.0 cpd00097_c0 -1.0 cpd00071_c0 -1.0 cpd00001_c0 <==> +1.0 cpd00029_c0 +1.0 cpd00986_c0 +1.0 cpd00067_c0	-1.0 Pyrroloquinoline-quinone_C14H3N2O8 -1.0 Acetaldehyde_C2H4O -1.0 H2O_H2O <==> +1.0 Acetate_C2H3O2 +1.0 PQQH2_C14H5N2O8 +1.0 H+_H		TRUE
rxn00756	Choline sulfate sulfohydrolase	-1.0 cpd00681_c0 -1.0 cpd00001_c0 ==> +1.0 cpd00048_c0 +1.0 cpd00098_c0 +1.0 cpd00067_c0	-1.0 Choline sulfate_C5H13NO4S -1.0 H2O_H2O ==> +1.0 Sulfate_O4S +1.0 Choline_C5H14NO +1.0 H+_H	fig|282217.8.peg.7535	FALSE
rxn00758	sn-Glycero-3-phosphocholine glycerophosphohydrolase	-1.0 cpd00507_c0 -1.0 cpd00001_c0 ==> +1.0 cpd00098_c0 +1.0 cpd00067_c0 +1.0 cpd00080_c0	-1.0 Glycerophosphocholine_C8H20NO6P -1.0 H2O_H2O ==> +1.0 Choline_C5H14NO +1.0 H+_H +1.0 Glycerol-3-phosphate_C3H7O6P	(fig|282217.8.peg.3459 or fig|282217.8.peg.7189 or fig|282217.8.peg.1235)	FALSE
rxn00763	Glycerol:NAD+ oxidoreductase	-1.0 cpd00100_c0 -1.0 cpd00003_c0 <==> +1.0 cpd00448_c0 +1.0 cpd00004_c0 +1.0 cpd00067_c0	-1.0 Glycerol_C3H8O3 -1.0 NAD_C21H26N7O14P2 <==> +1.0 D-Glyceraldehyde_C3H6O3 +1.0 NADH_C21H27N7O14P2 +1.0 H+_H	(fig|282217.8.peg.2188 or fig|282217.8.peg.4784 or fig|282217.8.peg.4516 or fig|282217.8.peg.6674 or fig|282217.8.peg.7598 or fig|282217.8.peg.6648 or fig|282217.8.peg.4868)	TRUE
rxn00770	ATP:D-ribose-5-phosphate diphosphotransferase	-1.0 cpd00101_c0 -1.0 cpd00002_c0 <==> +1.0 cpd00103_c0 +1.0 cpd00018_c0 +1.0 cpd00067_c0	-1.0 ribose-5-phosphate_C5H9O8P -1.0 ATP_C10H13N5O13P3 <==> +1.0 PRPP_C5H9O14P3 +1.0 AMP_C10H12N5O7P +1.0 H+_H	fig|282217.8.peg.4424	TRUE
rxn00772	ATP:D-ribose 5-phosphotransferase	-1.0 cpd00002_c0 -1.0 cpd00105_c0 <==> +1.0 cpd00008_c0 +1.0 cpd00101_c0 +1.0 cpd00067_c0	-1.0 ATP_C10H13N5O13P3 -1.0 D-Ribose_C5H10O5 <==> +1.0 ADP_C10H13N5O10P2 +1.0 ribose-5-phosphate_C5H9O8P +1.0 H+_H	fig|282217.8.peg.5197	TRUE
rxn00775	ADP-ribose ribophosphohydrolase	-1.0 cpd00001_c0 -1.0 cpd00251_c0 ==> +1.0 cpd00101_c0 +1.0 cpd00018_c0 +2.0 cpd00067_c0	-1.0 H2O_H2O -1.0 ADPribose_C15H21N5O14P2 ==> +1.0 ribose-5-phosphate_C5H9O8P +1.0 AMP_C10H12N5O7P +2.0 H+_H	(fig|282217.8.peg.3280 or fig|282217.8.peg.6304)	FALSE
rxn00776	uracil hydro-lyase (adding D-ribose 5-phosphate;pseudouridine-5'-phosphate-forming)	-1.0 cpd00092_c0 -1.0 cpd00101_c0 ==> +1.0 cpd00859_c0 +1.0 cpd00001_c0	-1.0 Uracil_C4H4N2O2 -1.0 ribose-5-phosphate_C5H9O8P ==> +1.0 Pseudouridine 5'-phosphate_C9H11N2O9P +1.0 H2O_H2O	(fig|282217.8.peg.1976 and fig|282217.8.peg.4115 and fig|282217.8.peg.1579 and Unknown and fig|282217.8.peg.1974 and Unknown)	FALSE
rxn00777	D-ribose-5-phosphate aldose-ketose-isomerase	-1.0 cpd00101_c0 <==> +1.0 cpd00171_c0	-1.0 ribose-5-phosphate_C5H9O8P <==> +1.0 D-Ribulose5-phosphate_C5H9O8P	fig|282217.8.peg.1947	TRUE
rxn00778	D-Ribose 1,5-phosphomutase	-1.0 cpd00475_c0 <==> +1.0 cpd00101_c0	-1.0 Ribose 1-phosphate_C5H9O8P <==> +1.0 ribose-5-phosphate_C5H9O8P	fig|282217.8.peg.3603	TRUE
rxn00781	D-glyceraldehyde-3-phosphate:NAD+ oxidoreductase (phosphorylating)	-1.0 cpd00102_c0 -1.0 cpd00009_c0 -1.0 cpd00003_c0 <==> +1.0 cpd00004_c0 +1.0 cpd00203_c0 +1.0 cpd00067_c0	-1.0 Glyceraldehyde3-phosphate_C3H5O6P -1.0 Phosphate_HO4P -1.0 NAD_C21H26N7O14P2 <==> +1.0 NADH_C21H27N7O14P2 +1.0 1,3-Bisphospho-D-glycerate_C3H4O10P2 +1.0 H+_H	fig|282217.8.peg.5602	TRUE
rxn00782	D-glyceraldehyde-3-phosphate:NADP+ oxidoreductase (phosphorylating)	-1.0 cpd00005_c0 -1.0 cpd00203_c0 -1.0 cpd00067_c0 ==> +1.0 cpd00102_c0 +1.0 cpd00009_c0 +1.0 cpd00006_c0	-1.0 NADPH_C21H26N7O17P3 -1.0 1,3-Bisphospho-D-glycerate_C3H4O10P2 -1.0 H+_H ==> +1.0 Glyceraldehyde3-phosphate_C3H5O6P +1.0 Phosphate_HO4P +1.0 NADP_C21H25N7O17P3	(fig|282217.8.peg.627 or fig|282217.8.peg.446 or fig|282217.8.peg.3775 or fig|282217.8.peg.6603)	FALSE
rxn00783	2-dehydro-3-deoxy-D-galactonate-6-phosphate D-glyceraldehyde-3-phosphate-lyase (pyruvate-forming)	-1.0 cpd00945_c0 <==> +1.0 cpd00102_c0 +1.0 cpd00020_c0	-1.0 2-Dehydro-3-deoxy-D-galactonate 6-phosphate_C6H8O9P <==> +1.0 Glyceraldehyde3-phosphate_C3H5O6P +1.0 Pyruvate_C3H3O3	(fig|282217.8.peg.3473 or fig|282217.8.peg.979)	TRUE
rxn00785	D-Fructose 6-phosphate:D-glyceraldehyde-3-phosphate glycolaldehyde transferase	-1.0 cpd00102_c0 -1.0 cpd00072_c0 <==> +1.0 cpd00236_c0 +1.0 cpd00198_c0	-1.0 Glyceraldehyde3-phosphate_C3H5O6P -1.0 D-fructose-6-phosphate_C6H11O9P <==> +1.0 D-Erythrose4-phosphate_C4H7O7P +1.0 D-Xylulose5-phosphate_C5H9O8P	fig|282217.8.peg.5603	TRUE
rxn00786	D-fructose-1,6-bisphosphate D-glyceraldehyde-3-phosphate-lyase (glycerone-phosphate-forming)	-1.0 cpd00290_c0 <==> +1.0 cpd00102_c0 +1.0 cpd00095_c0	-1.0 D-fructose-1,6-bisphosphate_C6H10O12P2 <==> +1.0 Glyceraldehyde3-phosphate_C3H5O6P +1.0 Glycerone-phosphate_C3H5O6P	(fig|282217.8.peg.5389 or fig|282217.8.peg.403)	TRUE
rxn00787	D-tagatose 1,6-bisphosphate D-glyceraldehyde-3-phosphate-lyase (glycerone-phosphate-forming)	-1.0 cpd02371_c0 <==> +1.0 cpd00102_c0 +1.0 cpd00095_c0	-1.0 D-Tagatose 1,6-biphosphate_C6H10O12P2 <==> +1.0 Glyceraldehyde3-phosphate_C3H5O6P +1.0 Glycerone-phosphate_C3H5O6P	fig|282217.8.peg.65	TRUE
rxn00789	1-(5-phospho-D-ribosyl)-ATP:diphosphate phospho-alpha-D-ribosyl-transferase	-1.0 cpd00103_c0 -1.0 cpd00002_c0 ==> +1.0 cpd00012_c0 +1.0 cpd01775_c0 +1.0 cpd00067_c0	-1.0 PRPP_C5H9O14P3 -1.0 ATP_C10H13N5O13P3 ==> +1.0 PPi_HO7P2 +1.0 Phosphoribosyl-ATP_C15H20N5O20P4 +1.0 H+_H	(Unknown and fig|282217.8.peg.1991)	FALSE
rxn00790	5-phosphoribosylamine:diphosphate phospho-alpha-D-ribosyltransferase (glutamate-amidating)	-1.0 cpd00053_c0 -1.0 cpd00103_c0 -1.0 cpd00001_c0 ==> +1.0 cpd01982_c0 +1.0 cpd00023_c0 +1.0 cpd00012_c0 +1.0 cpd00067_c0	-1.0 L-Glutamine_C5H10N2O3 -1.0 PRPP_C5H9O14P3 -1.0 H2O_H2O ==> +1.0 5-Phosphoribosylamine_C5H11NO7P +1.0 L-Glutamate_C5H8NO4 +1.0 PPi_HO7P2 +1.0 H+_H	(fig|282217.8.peg.3582 or fig|282217.8.peg.5056)	FALSE
rxn00791	N-(5-Phospho-D-ribosyl)anthranilate:pyrophosphate phosphoribosyl-transferase	-1.0 cpd00103_c0 -1.0 cpd00093_c0 ==> +1.0 cpd02642_c0 +1.0 cpd00012_c0 +1.0 cpd00067_c0	-1.0 PRPP_C5H9O14P3 -1.0 Anthranilate_C7H6NO2 ==> +1.0 N-5-phosphoribosyl-anthranilate_C12H13NO9P +1.0 PPi_HO7P2 +1.0 H+_H	fig|282217.8.peg.5056	FALSE
rxn00792	biotin:CoA ligase (AMP-forming)	-1.0 cpd03517_c0 -1.0 cpd00012_c0 ==> +1.0 cpd00104_c0 +1.0 cpd00002_c0	-1.0 Biotinyl-5-AMP_C20H27N7O9PS -1.0 PPi_HO7P2 ==> +1.0 BIOT_C10H15N2O3S +1.0 ATP_C10H13N5O13P3	(fig|282217.8.peg.1094 or fig|282217.8.peg.501 or fig|282217.8.peg.3097 or fig|282217.8.peg.7449 or fig|282217.8.peg.5412 or fig|282217.8.peg.7370)	FALSE
rxn00794	Biotin-amide amidohydrolase	-1.0 cpd00001_c0 -1.0 cpd01301_c0 <==> +1.0 cpd00013_c0 +1.0 cpd00104_c0	-1.0 H2O_H2O -1.0 Biotin amide_C10H17N3O2S <==> +1.0 NH3_H4N +1.0 BIOT_C10H15N2O3S	(fig|282217.8.peg.716 or fig|282217.8.peg.1524 or fig|282217.8.peg.6848 or fig|282217.8.peg.6967 or fig|282217.8.peg.2964)	TRUE
rxn00795	N6-D-Biotinyl-L-lysine amidohydrolase	-1.0 cpd03293_c0 -1.0 cpd00001_c0 <==> +1.0 cpd00104_c0 +1.0 cpd00039_c0	-1.0 Biocytin_C16H28N4O4S -1.0 H2O_H2O <==> +1.0 BIOT_C10H15N2O3S +1.0 L-Lysine_C6H15N2O2	(fig|282217.8.peg.716 or fig|282217.8.peg.2964 or fig|282217.8.peg.6967 or fig|282217.8.peg.6848 or fig|282217.8.peg.1524)	TRUE
rxn00796	biotin synthase	-1.0 cpd01311_c0 -2.0 cpd00074_c0 <==> +1.0 cpd00239_c0 +1.0 cpd00104_c0 +1.0 cpd00067_c0	-1.0 Dethiobiotin_C10H17N2O3 -2.0 S_S <==> +1.0 H2S_HS +1.0 BIOT_C10H15N2O3S +1.0 H+_H		TRUE
rxn00798	D-ribose aldose-ketose-isomerase	-1.0 cpd00105_c0 <==> +1.0 cpd00258_c0	-1.0 D-Ribose_C5H10O5 <==> +1.0 D-Ribulose_C5H10O5	fig|282217.8.peg.4078	TRUE
rxn00799	(S)-malate hydro-lyase (fumarate-forming)	-1.0 cpd00130_c0 <==> +1.0 cpd00106_c0 +1.0 cpd00001_c0	-1.0 L-Malate_C4H4O5 <==> +1.0 Fumarate_C4H2O4 +1.0 H2O_H2O	(fig|282217.8.peg.2432 or fig|282217.8.peg.2434)	TRUE
rxn00800	N6-(1,2-dicarboxyethyl)AMP AMP-lyase (fumarate-forming)	-1.0 cpd02375_c0 <==> +1.0 cpd00106_c0 +1.0 cpd00018_c0	-1.0 Adenylosuccinate_C14H14N5O11P <==> +1.0 Fumarate_C4H2O4 +1.0 AMP_C10H12N5O7P	(fig|282217.8.peg.5489 or fig|282217.8.peg.5489)	TRUE
rxn00802	2-(Nomega-L-arginino)succinate arginine-lyase (fumarate-forming)	-1.0 cpd02152_c0 <==> +1.0 cpd00106_c0 +1.0 cpd00051_c0	-1.0 L-Argininosuccinate_C10H17N4O6 <==> +1.0 Fumarate_C4H2O4 +1.0 L-Arginine_C6H15N4O2	(fig|282217.8.peg.7312 or fig|282217.8.peg.4142)	TRUE
rxn00806	L-Leucine:2-oxoglutarate aminotransferase	-1.0 cpd00024_c0 -1.0 cpd00107_c0 <==> +1.0 cpd00200_c0 +1.0 cpd00023_c0	-1.0 2-Oxoglutarate_C5H4O5 -1.0 L-Leucine_C6H13NO2 <==> +1.0 4MOP_C6H9O3 +1.0 L-Glutamate_C5H8NO4	fig|282217.8.peg.269	TRUE
rxn00831	Inosine 5'-monophosphate phosphohydrolase	-1.0 cpd00114_c0 -1.0 cpd00001_c0 <==> +1.0 cpd00246_c0 +1.0 cpd00009_c0	-1.0 IMP_C10H11N4O8P -1.0 H2O_H2O <==> +1.0 Inosine_C10H12N4O5 +1.0 Phosphate_HO4P	(fig|282217.8.peg.1062 or fig|282217.8.peg.6508)	TRUE
rxn00832	IMP 1,2-hydrolase (decyclizing)	-1.0 cpd00114_c0 -1.0 cpd00001_c0 <==> +1.0 cpd02884_c0	-1.0 IMP_C10H11N4O8P -1.0 H2O_H2O <==> +1.0 FAICAR_C10H13N4O9P	(fig|282217.8.peg.4594 and fig|282217.8.peg.4594)	TRUE
rxn00834	IMP:NAD+ oxidoreductase	-1.0 cpd00114_c0 -1.0 cpd00003_c0 -1.0 cpd00001_c0 <==> +1.0 cpd00497_c0 +1.0 cpd00004_c0 +1.0 cpd00067_c0	-1.0 IMP_C10H11N4O8P -1.0 NAD_C21H26N7O14P2 -1.0 H2O_H2O <==> +1.0 XMP_C10H11N4O9P +1.0 NADH_C21H27N7O14P2 +1.0 H+_H	fig|282217.8.peg.2703	TRUE
rxn00837	inosine-5'-phosphate:NADP+ oxidoreductase (aminating)	-1.0 cpd00005_c0 -1.0 cpd00126_c0 -2.0 cpd00067_c0 ==> +1.0 cpd00013_c0 +1.0 cpd00114_c0 +1.0 cpd00006_c0	-1.0 NADPH_C21H26N7O17P3 -1.0 GMP_C10H12N5O8P -2.0 H+_H ==> +1.0 NH3_H4N +1.0 IMP_C10H11N4O8P +1.0 NADP_C21H25N7O17P3	fig|282217.8.peg.3993	FALSE
rxn00838	IMP:L-aspartate ligase (GDP-forming)	-1.0 cpd00041_c0 -1.0 cpd00114_c0 -1.0 cpd00038_c0 ==> +1.0 cpd00009_c0 +1.0 cpd02375_c0 +1.0 cpd00031_c0 +2.0 cpd00067_c0	-1.0 L-Aspartate_C4H6NO4 -1.0 IMP_C10H11N4O8P -1.0 GTP_C10H13N5O14P3 ==> +1.0 Phosphate_HO4P +1.0 Adenylosuccinate_C14H14N5O11P +1.0 GDP_C10H13N5O11P2 +2.0 H+_H	fig|282217.8.peg.1992	FALSE
rxn00839	ATP:dADP phosphotransferase	-1.0 cpd00177_c0 -1.0 cpd00002_c0 <==> +1.0 cpd00008_c0 +1.0 cpd00115_c0	-1.0 dADP_C10H13N5O9P2 -1.0 ATP_C10H13N5O13P3 <==> +1.0 ADP_C10H13N5O10P2 +1.0 dATP_C10H13N5O12P3	fig|282217.8.peg.1977	TRUE
rxn00849	D-Alanine:2-oxoglutarate aminotransferase	-1.0 cpd00024_c0 -1.0 cpd00117_c0 <==> +1.0 cpd00186_c0 +1.0 cpd00020_c0	-1.0 2-Oxoglutarate_C5H4O5 -1.0 D-Alanine_C3H7NO2 <==> +1.0 D-Glutamate_C5H8NO4 +1.0 Pyruvate_C3H3O3	fig|282217.8.peg.381	TRUE
rxn00851	D-alanine:D-alanine ligase (ADP-forming)	-2.0 cpd00117_c0 -1.0 cpd00002_c0 ==> +1.0 cpd00008_c0 +1.0 cpd00009_c0 +1.0 cpd00731_c0 +1.0 cpd00067_c0	-2.0 D-Alanine_C3H7NO2 -1.0 ATP_C10H13N5O13P3 ==> +1.0 ADP_C10H13N5O10P2 +1.0 Phosphate_HO4P +1.0 Ala-Ala_C6H12N2O3 +1.0 H+_H	Unknown	FALSE
rxn00859	L-Histidinol:NAD+ oxidoreductase	-1.0 cpd00641_c0 -2.0 cpd00003_c0 -1.0 cpd00001_c0 <==> +2.0 cpd00004_c0 +1.0 cpd00119_c0 +3.0 cpd00067_c0	-1.0 L-Histidinol_C6H12N3O -2.0 NAD_C21H26N7O14P2 -1.0 H2O_H2O <==> +2.0 NADH_C21H27N7O14P2 +1.0 L-Histidine_C6H9N3O2 +3.0 H+_H	fig|282217.8.peg.1171	TRUE
rxn00860	S-adenosyl-L-methionine:L-histidine N-methyltransferase	-1.0 cpd00848_c0 -1.0 cpd00019_c0 -1.0 cpd00067_c0 ==> +1.0 cpd00017_c0 +1.0 cpd00119_c0	-1.0 1-Methylhistidine_C7H11N3O2 -1.0 S-Adenosyl-homocysteine_C14H20N6O5S -1.0 H+_H ==> +1.0 S-Adenosyl-L-methionine_C15H23N6O5S +1.0 L-Histidine_C6H9N3O2		FALSE
rxn00863	L-histidinal:NAD+ oxidoreductase	-1.0 cpd01324_c0 -1.0 cpd00003_c0 -1.0 cpd00001_c0 ==> +1.0 cpd00004_c0 +1.0 cpd00119_c0 +2.0 cpd00067_c0	-1.0 L-Histidinal_C6H10N3O -1.0 NAD_C21H26N7O14P2 -1.0 H2O_H2O ==> +1.0 NADH_C21H27N7O14P2 +1.0 L-Histidine_C6H9N3O2 +2.0 H+_H	(fig|282217.8.peg.1171 or fig|282217.8.peg.1171)	FALSE
rxn00866	L-histidine carboxy-lyase (histamine-forming)	-1.0 cpd00119_c0 -1.0 cpd00067_c0 <==> +1.0 cpd00312_c0 +1.0 cpd00011_c0	-1.0 L-Histidine_C6H9N3O2 -1.0 H+_H <==> +1.0 Histamine_C5H10N3 +1.0 CO2_CO2	fig|282217.8.peg.4136	TRUE
rxn00867	L-histidine ammonia-lyase (urocanate-forming)	-1.0 cpd00119_c0 ==> +1.0 cpd00013_c0 +1.0 cpd00581_c0	-1.0 L-Histidine_C6H9N3O2 ==> +1.0 NH3_H4N +1.0 Urocanate_C6H5N2O2	fig|282217.8.peg.3534	FALSE
rxn00868	Butanoyl-CoA:(acceptor) 2,3-oxidoreductase	-1.0 cpd00004_c0 -1.0 cpd00650_c0 -1.0 cpd00067_c0 ==> +1.0 cpd00120_c0 +1.0 cpd00003_c0	-1.0 NADH_C21H27N7O14P2 -1.0 Crotonyl-CoA_C25H36N7O17P3S -1.0 H+_H ==> +1.0 Butyryl-CoA_C25H38N7O17P3S +1.0 NAD_C21H26N7O14P2	((fig|282217.8.peg.3132 or fig|282217.8.peg.4724) or (fig|282217.8.peg.7160 or fig|282217.8.peg.7152 or fig|282217.8.peg.4640 or fig|282217.8.peg.7465 or fig|282217.8.peg.6800))	FALSE
rxn00872	Butanoyl-CoA:oxygen 2-oxidoreductase	-1.0 cpd00982_c0 -1.0 cpd00650_c0 -1.0 cpd00067_e0 ==> +1.0 cpd00015_c0 +1.0 cpd00120_c0 +1.0 cpd00067_c0	-1.0 FADH2_C27H33N9O15P2 -1.0 Crotonyl-CoA_C25H36N7O17P3S -1.0 H+_H ==> +1.0 FAD_C27H31N9O15P2 +1.0 Butyryl-CoA_C25H38N7O17P3S +1.0 H+_H	fig|282217.8.peg.4715	FALSE
rxn00874	butanoyl-CoA:acetyl-CoA C-butanoyltransferase	-1.0 cpd00120_c0 -1.0 cpd00022_c0 <==> +1.0 cpd00010_c0 +1.0 cpd03123_c0	-1.0 Butyryl-CoA_C25H38N7O17P3S -1.0 Acetyl-CoA_C23H34N7O17P3S <==> +1.0 CoA_C21H32N7O16P3S +1.0 3-Oxohexanoyl-CoA_C27H40N7O18P3S	((fig|282217.8.peg.4725 or fig|282217.8.peg.6766 or fig|282217.8.peg.5436 or fig|282217.8.peg.7596 or fig|282217.8.peg.1015 or fig|282217.8.peg.2410 or fig|282217.8.peg.2830 or fig|282217.8.peg.678 or fig|282217.8.peg.7282) or (fig|282217.8.peg.5436 or fig|282217.8.peg.1867 or fig|282217.8.peg.7201 or fig|282217.8.peg.2723 or fig|282217.8.peg.1015 or fig|282217.8.peg.2830 or fig|282217.8.peg.7596…	TRUE
rxn00881	1D-myo-Inositol 1-phosphate phosphohydrolase	-1.0 cpd00867_c0 -1.0 cpd00001_c0 ==> +1.0 cpd00121_c0 +1.0 cpd00009_c0	-1.0 Inositol 1-phosphate_C6H11O9P -1.0 H2O_H2O ==> +1.0 L-Inositol_C6H12O6 +1.0 Phosphate_HO4P	fig|282217.8.peg.3356	FALSE
rxn00882	1D-myo-Inositol 4-phosphate phosphohydrolase	-1.0 cpd00001_c0 -1.0 cpd02230_c0 ==> +1.0 cpd00121_c0 +1.0 cpd00009_c0	-1.0 H2O_H2O -1.0 Inositol 4-phosphate_C6H11O9P ==> +1.0 L-Inositol_C6H12O6 +1.0 Phosphate_HO4P	fig|282217.8.peg.3356	FALSE
rxn00883	1D-myo-Inositol 3-phosphate phosphohydrolase	-1.0 cpd02484_c0 -1.0 cpd00001_c0 ==> +1.0 cpd00121_c0 +1.0 cpd00009_c0	-1.0 Inositol 3-phosphate_C6H11O9P -1.0 H2O_H2O ==> +1.0 L-Inositol_C6H12O6 +1.0 Phosphate_HO4P	fig|282217.8.peg.3356	FALSE
rxn00897	N-acetyl-D-glucosamine 2-epimerase	-1.0 cpd00122_c0 <==> +1.0 cpd00492_c0	-1.0 N-Acetyl-D-glucosamine_C8H15NO6 <==> +1.0 N-Acetyl-D-mannosamine_C8H15NO6	fig|282217.8.peg.1519	TRUE
rxn00898	2,3-Dihydroxy-3-methylbutanoate hydro-lyase	-1.0 cpd02498_c0 ==> +1.0 cpd00123_c0 +1.0 cpd00001_c0	-1.0 2,3-Dihydroxy-isovalerate_C5H9O4 ==> +1.0 3-Methyl-2-oxobutanoate_C5H7O3 +1.0 H2O_H2O	(fig|282217.8.peg.3921 or fig|282217.8.peg.1036 or fig|282217.8.peg.251 or fig|282217.8.peg.2440 or fig|282217.8.peg.5548)	FALSE
rxn00902	acetyl-CoA:3-methyl-2-oxobutanoate C-acetyltransferase (thioester-hydrolysing, carboxymethyl-forming)	-1.0 cpd00123_c0 -1.0 cpd00022_c0 -1.0 cpd00001_c0 ==> +1.0 cpd00010_c0 +1.0 cpd01646_c0 +1.0 cpd00067_c0	-1.0 3-Methyl-2-oxobutanoate_C5H7O3 -1.0 Acetyl-CoA_C23H34N7O17P3S -1.0 H2O_H2O ==> +1.0 CoA_C21H32N7O16P3S +1.0 2-Isopropylmalate_C7H10O5 +1.0 H+_H	(fig|282217.8.peg.2936 or fig|282217.8.peg.2937 or fig|282217.8.peg.1918)	FALSE
rxn00903	L-Valine:2-oxoglutarate aminotransferase	-1.0 cpd00156_c0 -1.0 cpd00024_c0 <==> +1.0 cpd00123_c0 +1.0 cpd00023_c0	-1.0 L-Valine_C5H11NO2 -1.0 2-Oxoglutarate_C5H4O5 <==> +1.0 3-Methyl-2-oxobutanoate_C5H7O3 +1.0 L-Glutamate_C5H8NO4	fig|282217.8.peg.269	TRUE
rxn00904	L-Valine:pyruvate aminotransferase	-1.0 cpd00156_c0 -1.0 cpd00020_c0 <==> +1.0 cpd00035_c0 +1.0 cpd00123_c0	-1.0 L-Valine_C5H11NO2 -1.0 Pyruvate_C3H3O3 <==> +1.0 L-Alanine_C3H7NO2 +1.0 3-Methyl-2-oxobutanoate_C5H7O3	fig|282217.8.peg.2277	TRUE
rxn00905	2-dehydropantoate formaldehyde-lyase (3-methyl-2-oxobutanoate-forming)	-1.0 cpd00712_c0 <==> +1.0 cpd00123_c0 +1.0 cpd00055_c0	-1.0 2-Dehydropantoate_C6H9O4 <==> +1.0 3-Methyl-2-oxobutanoate_C5H7O3 +1.0 Formaldehyde_CH2O	fig|282217.8.peg.4594	TRUE
rxn00907	5,10-methylenetetrahydrofolate:NADP+ oxidoreductase	-1.0 cpd00125_c0 -1.0 cpd00006_c0 <==> +1.0 cpd00005_c0 +1.0 cpd00347_c0	-1.0 5-10-Methylenetetrahydrofolate_C20H21N7O6 -1.0 NADP_C21H25N7O17P3 <==> +1.0 NADPH_C21H26N7O17P3 +1.0 5-10-Methenyltetrahydrofolate_C20H20N7O6	(fig|282217.8.peg.1950 and fig|282217.8.peg.1950)	TRUE
rxn00908	glycine synthase	-1.0 cpd00033_c0 -1.0 cpd00087_c0 -1.0 cpd00003_c0 <==> +1.0 cpd00013_c0 +1.0 cpd00004_c0 +1.0 cpd00125_c0 +1.0 cpd00011_c0	-1.0 Glycine_C2H5NO2 -1.0 Tetrahydrofolate_C19H21N7O6 -1.0 NAD_C21H26N7O14P2 <==> +1.0 NH3_H4N +1.0 NADH_C21H27N7O14P2 +1.0 5-10-Methylenetetrahydrofolate_C20H21N7O6 +1.0 CO2_CO2	fig|282217.8.peg.4222	TRUE
rxn00909	methylenetetrahydrofolate reductase 1 (MTHFR1)	-1.0 cpd00982_c0 -1.0 cpd00125_c0 <==> +1.0 cpd00345_c0 +1.0 cpd00015_c0	-1.0 FADH2_C27H33N9O15P2 -1.0 5-10-Methylenetetrahydrofolate_C20H21N7O6 <==> +1.0 5-Methyltetrahydrofolate_C20H23N7O6 +1.0 FAD_C27H31N9O15P2		TRUE
rxn00910	5-methyltetrahydrofolate:NADP+ oxidoreductase	-1.0 cpd00345_c0 -1.0 cpd00006_c0 <==> +1.0 cpd00005_c0 +1.0 cpd00125_c0 +1.0 cpd00067_c0	-1.0 5-Methyltetrahydrofolate_C20H23N7O6 -1.0 NADP_C21H25N7O17P3 <==> +1.0 NADPH_C21H26N7O17P3 +1.0 5-10-Methylenetetrahydrofolate_C20H21N7O6 +1.0 H+_H	fig|282217.8.peg.4681	TRUE
rxn00912	5,10-Methylenetetrahydrofolate:3-methyl-2-oxobutanoate hydroxymethyltransferase	-1.0 cpd00123_c0 -1.0 cpd00125_c0 -1.0 cpd00001_c0 <==> +1.0 cpd00087_c0 +1.0 cpd00712_c0	-1.0 3-Methyl-2-oxobutanoate_C5H7O3 -1.0 5-10-Methylenetetrahydrofolate_C20H21N7O6 -1.0 H2O_H2O <==> +1.0 Tetrahydrofolate_C19H21N7O6 +1.0 2-Dehydropantoate_C6H9O4	(fig|282217.8.peg.1285 or fig|282217.8.peg.4594)	TRUE
rxn00913	Guanosine 5'-monophosphate phosphohydrolase	-1.0 cpd00126_c0 -1.0 cpd00001_c0 ==> +1.0 cpd00311_c0 +1.0 cpd00009_c0	-1.0 GMP_C10H12N5O8P -1.0 H2O_H2O ==> +1.0 Guanosine_C10H13N5O5 +1.0 Phosphate_HO4P	(fig|282217.8.peg.1062 or fig|282217.8.peg.6508)	FALSE
rxn00915	GMP:diphosphate 5-phospho-alpha-D-ribosyltransferase	-1.0 cpd00207_c0 -1.0 cpd00103_c0 ==> +1.0 cpd00126_c0 +1.0 cpd00012_c0 +1.0 cpd00067_c0	-1.0 Guanine_C5H5N5O -1.0 PRPP_C5H9O14P3 ==> +1.0 GMP_C10H12N5O8P +1.0 PPi_HO7P2 +1.0 H+_H	fig|282217.8.peg.1993	FALSE
rxn00920	Guanosine 3',5'-cyclic phosphate 5'-nucleotidohydrolase	-1.0 cpd00697_c0 -1.0 cpd00001_c0 <==> +1.0 cpd00126_c0 +1.0 cpd00067_c0	-1.0 cGMP_C10H11N5O7P -1.0 H2O_H2O <==> +1.0 GMP_C10H12N5O8P +1.0 H+_H	fig|282217.8.peg.4234	TRUE
rxn00921	4-hydroxybenzoate carboxy-lyase (phenol-forming)	-1.0 cpd00136_c0 -1.0 cpd00067_c0 <==> +1.0 cpd00127_c0 +1.0 cpd00011_c0	-1.0 4-Hydroxybenzoate_C7H5O3 -1.0 H+_H <==> +1.0 Phenol_C6H6O +1.0 CO2_CO2	fig|282217.8.peg.1658	TRUE
rxn00927	Adenosine ribohydrolase	-1.0 cpd00182_c0 -1.0 cpd00001_c0 <==> +1.0 cpd00128_c0 +1.0 cpd00105_c0	-1.0 Adenosine_C10H13N5O4 -1.0 H2O_H2O <==> +1.0 Adenine_C5H5N5 +1.0 D-Ribose_C5H10O5	(fig|282217.8.peg.4455 or fig|282217.8.peg.4683)	TRUE
rxn00929	L-Proline:NAD+ 5-oxidoreductase	-1.0 cpd00129_c0 -1.0 cpd00003_c0 <==> +1.0 cpd00004_c0 +1.0 cpd02431_c0 +2.0 cpd00067_c0	-1.0 L-Proline_C5H9NO2 -1.0 NAD_C21H26N7O14P2 <==> +1.0 NADH_C21H27N7O14P2 +1.0 1-Pyrroline-5-carboxylate_C5H6NO2 +2.0 H+_H	fig|282217.8.peg.557	TRUE
rxn00931	L-Proline:NADP+ 5-oxidoreductase	-1.0 cpd00129_c0 -1.0 cpd00006_c0 <==> +1.0 cpd00005_c0 +1.0 cpd02431_c0 +2.0 cpd00067_c0	-1.0 L-Proline_C5H9NO2 -1.0 NADP_C21H25N7O17P3 <==> +1.0 NADPH_C21H26N7O17P3 +1.0 1-Pyrroline-5-carboxylate_C5H6NO2 +2.0 H+_H	fig|282217.8.peg.557	TRUE
rxn00932	L-Proline,2-oxoglutarate:oxygen oxidoreductase (4-hydroxylating)	-1.0 cpd00007_c0 -1.0 cpd00129_c0 -1.0 cpd00024_c0 ==> +1.0 cpd00036_c0 +1.0 cpd00851_c0 +1.0 cpd00011_c0	-1.0 O2_O2 -1.0 L-Proline_C5H9NO2 -1.0 2-Oxoglutarate_C5H4O5 ==> +1.0 Succinate_C4H4O4 +1.0 trans-4-Hydroxy-L-proline_C5H9NO3 +1.0 CO2_CO2	(fig|282217.8.peg.5586 or fig|282217.8.peg.4171)	FALSE
rxn00938	Nicotinamide amidohydrolase	-1.0 cpd00001_c0 -1.0 cpd00133_c0 ==> +1.0 cpd00218_c0 +1.0 cpd00013_c0	-1.0 H2O_H2O -1.0 Nicotinamide_C6H6N2O ==> +1.0 Niacin_C6H4NO2 +1.0 NH3_H4N	(fig|282217.8.peg.219 or fig|282217.8.peg.3052 or fig|282217.8.peg.6349)	FALSE
rxn00943	Palmitoyl-CoA hydrolase	-1.0 cpd00134_c0 -1.0 cpd00001_c0 <==> +1.0 cpd00010_c0 +1.0 cpd00214_c0 +1.0 cpd00067_c0	-1.0 Palmitoyl-CoA_C37H62N7O17P3S -1.0 H2O_H2O <==> +1.0 CoA_C21H32N7O16P3S +1.0 Palmitate_C16H31O2 +1.0 H+_H	fig|282217.8.peg.1533	TRUE
rxn00947	Palmitate:CoA ligase (AMP-forming)	-1.0 cpd00010_c0 -1.0 cpd00214_c0 -1.0 cpd00002_c0 ==> +1.0 cpd00134_c0 +1.0 cpd00018_c0 +1.0 cpd00012_c0 +1.0 cpd00067_c0	-1.0 CoA_C21H32N7O16P3S -1.0 Palmitate_C16H31O2 -1.0 ATP_C10H13N5O13P3 ==> +1.0 Palmitoyl-CoA_C37H62N7O17P3S +1.0 AMP_C10H12N5O7P +1.0 PPi_HO7P2 +1.0 H+_H	((fig|282217.8.peg.2344 or fig|282217.8.peg.5413 or fig|282217.8.peg.1119 or fig|282217.8.peg.376 or fig|282217.8.peg.2330 or fig|282217.8.peg.2911 or fig|282217.8.peg.3114 or fig|282217.8.peg.3456 or fig|282217.8.peg.640 or fig|282217.8.peg.6746 or fig|282217.8.peg.3776 or fig|282217.8.peg.7272 or fig|282217.8.peg.5294 or fig|282217.8.peg.7600 or fig|282217.8.peg.5286 or fig|282217.8.peg.6807 or…	FALSE
rxn00950	Cystathionine L-homocysteine-lyase (deaminating)	-1.0 cpd00001_c0 -1.0 cpd00424_c0 ==> +1.0 cpd00013_c0 +1.0 cpd00135_c0 +1.0 cpd00020_c0	-1.0 H2O_H2O -1.0 Cystathionine_C7H14N2O4S ==> +1.0 NH3_H4N +1.0 Homocysteine_C4H9NO2S +1.0 Pyruvate_C3H3O3	fig|282217.8.peg.1994	FALSE
rxn00952	O-acetyl-L-homoserine:hydrogen sulfide S-(3-amino-3-carboxypropyl)transferase	-1.0 cpd00239_c0 -1.0 cpd00790_c0 <==> +1.0 cpd00135_c0 +1.0 cpd00029_c0	-1.0 H2S_HS -1.0 O-Acetyl-L-homoserine_C6H11NO4 <==> +1.0 Homocysteine_C4H9NO2S +1.0 Acetate_C2H3O2	(fig|282217.8.peg.1612 or fig|282217.8.peg.2473 or fig|282217.8.peg.2795 or fig|282217.8.peg.3581)	TRUE
rxn00973	citrate hydroxymutase	-1.0 cpd00137_c0 <==> +1.0 cpd00260_c0	-1.0 Citrate_C6H5O7 <==> +1.0 Isocitrate_C6H5O7	(Unknown and Unknown and Unknown and fig|282217.8.peg.4058 and fig|282217.8.peg.4055)	TRUE
rxn00974	citrate hydro-lyase (cis-aconitate-forming)	-1.0 cpd00137_c0 <==> +1.0 cpd00331_c0 +1.0 cpd00001_c0	-1.0 Citrate_C6H5O7 <==> +1.0 cis-Aconitate_C6H3O6 +1.0 H2O_H2O	(fig|282217.8.peg.4058 or (Unknown and fig|282217.8.peg.4055))	TRUE
rxn00980	2-Phosphoglycolate phosphohydrolase	-1.0 cpd00727_c0 -1.0 cpd00001_c0 ==> +1.0 cpd00139_c0 +1.0 cpd00009_c0	-1.0 2-Phosphoglycolate_C2H2O6P -1.0 H2O_H2O ==> +1.0 Glycolate_C2H3O3 +1.0 Phosphate_HO4P	fig|282217.8.peg.5064	FALSE
rxn00985	ATP:propanoate phosphotransferase	-1.0 cpd00141_c0 -1.0 cpd00002_c0 <==> +1.0 cpd00008_c0 +1.0 cpd01844_c0	-1.0 Propionate_C3H5O2 -1.0 ATP_C10H13N5O13P3 <==> +1.0 ADP_C10H13N5O10P2 +1.0 Propionyl phosphate_C3H5O5P	fig|282217.8.peg.2203	TRUE
rxn00986	ATP:propanoate adenylyltransferase	-1.0 cpd03560_c0 -1.0 cpd00012_c0 ==> +1.0 cpd00141_c0 +1.0 cpd00002_c0	-1.0 Propionyladenylate_C13H17N5O8P -1.0 PPi_HO7P2 ==> +1.0 Propionate_C3H5O2 +1.0 ATP_C10H13N5O13P3	fig|282217.8.peg.4647	FALSE
rxn00988	Acetoacetate:CoA ligase (AMP-forming)	-1.0 cpd00010_c0 -1.0 cpd00142_c0 -1.0 cpd00002_c0 ==> +1.0 cpd00279_c0 +1.0 cpd00018_c0 +1.0 cpd00012_c0 +1.0 cpd00067_c0	-1.0 CoA_C21H32N7O16P3S -1.0 Acetoacetate_C4H5O3 -1.0 ATP_C10H13N5O13P3 ==> +1.0 Acetoacetyl-CoA_C25H36N7O18P3S +1.0 AMP_C10H12N5O7P +1.0 PPi_HO7P2 +1.0 H+_H	((fig|282217.8.peg.139 or fig|282217.8.peg.1598) or (fig|282217.8.peg.4714 and (fig|282217.8.peg.2330 or fig|282217.8.peg.2911 or fig|282217.8.peg.376 or fig|282217.8.peg.1119 or fig|282217.8.peg.5413 or fig|282217.8.peg.2344 or fig|282217.8.peg.6734 or fig|282217.8.peg.6807 or fig|282217.8.peg.5294 or fig|282217.8.peg.7600 or fig|282217.8.peg.5286 or fig|282217.8.peg.3776 or fig|282217.8.peg.727…	FALSE
rxn00991	(S)-3-hydroxy-3-methylglutaryl-CoA acetoacetate-lyase (acetyl-CoA-forming)	-1.0 cpd00292_c0 <==> +1.0 cpd00142_c0 +1.0 cpd00022_c0	-1.0 HMG-CoA_C27H39N7O20P3S <==> +1.0 Acetoacetate_C4H5O3 +1.0 Acetyl-CoA_C23H34N7O17P3S	(fig|282217.8.peg.3384 or fig|282217.8.peg.4707 or fig|282217.8.peg.1847 or fig|282217.8.peg.4612)	TRUE
rxn00992	(R)-3-Hydroxybutanoate:NAD+ oxidoreductase	-1.0 cpd00003_c0 -1.0 cpd00797_c0 <==> +1.0 cpd00004_c0 +1.0 cpd00142_c0 +1.0 cpd00067_c0	-1.0 NAD_C21H26N7O14P2 -1.0 (R)-3-Hydroxybutanoate_C4H7O3 <==> +1.0 NADH_C21H27N7O14P2 +1.0 Acetoacetate_C4H5O3 +1.0 H+_H	((fig|282217.8.peg.2345 or fig|282217.8.peg.3158 or fig|282217.8.peg.6825 or fig|282217.8.peg.2379) or fig|282217.8.peg.2087)	TRUE
rxn00993	4-fumarylacetoacetate fumarylhydrolase	-1.0 cpd00106_c0 -1.0 cpd00142_c0 -1.0 cpd00067_c0 <==> +1.0 cpd00780_c0 +1.0 cpd00001_c0	-1.0 Fumarate_C4H2O4 -1.0 Acetoacetate_C4H5O3 -1.0 H+_H <==> +1.0 Fumarylacetoacetate_C8H6O6 +1.0 H2O_H2O		TRUE
rxn00999	Phenylpyruvate:oxygen oxidoreductase (hydroxylating,decarboxylating)	-1.0 cpd00007_c0 -1.0 cpd00143_c0 ==> +1.0 cpd03480_c0 +1.0 cpd00011_c0	-1.0 O2_O2 -1.0 Phenylpyruvate_C9H7O3 ==> +1.0 2-Hydroxyphenylacetate_C8H7O3 +1.0 CO2_CO2	((fig|282217.8.peg.4745 or fig|282217.8.peg.2043) or (fig|282217.8.peg.2043 or fig|282217.8.peg.4745))	FALSE
rxn01000	prephenate hydro-lyase (decarboxylating; phenylpyruvate-forming)	-1.0 cpd00219_c0 -1.0 cpd00067_c0 ==> +1.0 cpd00143_c0 +1.0 cpd00001_c0 +1.0 cpd00011_c0	-1.0 Prephenate_C10H8O6 -1.0 H+_H ==> +1.0 Phenylpyruvate_C9H7O3 +1.0 H2O_H2O +1.0 CO2_CO2	(fig|282217.8.peg.4746 or fig|282217.8.peg.1567)	FALSE
rxn01008	UDP-glucuronate 4-epimerase	-1.0 cpd00144_c0 <==> +1.0 cpd00472_c0	-1.0 UDPglucuronate_C15H19N2O18P2 <==> +1.0 UDPgalacturonate_C15H19N2O18P2	fig|282217.8.peg.1929	TRUE
rxn01011	D-Glycerate:NAD+ 2-oxidoreductase	-1.0 cpd00223_c0 -1.0 cpd00003_c0 <==> +1.0 cpd00145_c0 +1.0 cpd00004_c0 +1.0 cpd00067_c0	-1.0 Glycerate_C3H5O4 -1.0 NAD_C21H26N7O14P2 <==> +1.0 Hydroxypyruvate_C3H3O4 +1.0 NADH_C21H27N7O14P2 +1.0 H+_H	((fig|282217.8.peg.1714 or fig|282217.8.peg.3350) or (fig|282217.8.peg.1714 or fig|282217.8.peg.3350) or (fig|282217.8.peg.1714 or fig|282217.8.peg.3350))	TRUE
rxn01013	D-Glycerate:NADP+ 2-oxidoreductase	-1.0 cpd00223_c0 -1.0 cpd00006_c0 <==> +1.0 cpd00005_c0 +1.0 cpd00145_c0 +1.0 cpd00067_c0	-1.0 Glycerate_C3H5O4 -1.0 NADP_C21H25N7O17P3 <==> +1.0 NADPH_C21H26N7O17P3 +1.0 Hydroxypyruvate_C3H3O4 +1.0 H+_H	((fig|282217.8.peg.3350 or fig|282217.8.peg.1714) or (fig|282217.8.peg.3350 or fig|282217.8.peg.1714))	TRUE
rxn01014	hydroxypyruvate carboxy-lyase (glycolaldehyde-forming)	-1.0 cpd00145_c0 -1.0 cpd00067_c0 <==> +1.0 cpd00229_c0 +1.0 cpd00011_c0	-1.0 Hydroxypyruvate_C3H3O4 -1.0 H+_H <==> +1.0 Glycolaldehyde_C2H4O2 +1.0 CO2_CO2	(fig|282217.8.peg.426 or fig|282217.8.peg.2046 or fig|282217.8.peg.6658 or fig|282217.8.peg.6823 or fig|282217.8.peg.7198 or fig|282217.8.peg.1844)	TRUE
rxn01015	hydroxypyruvate aldose-ketose-isomerase	-1.0 cpd00145_c0 <==> +1.0 cpd00843_c0	-1.0 Hydroxypyruvate_C3H3O4 <==> +1.0 Tartronate semialdehyde_C3H3O4	(fig|282217.8.peg.5470 or fig|282217.8.peg.1458)	TRUE
rxn01018	carbamoyl-phosphate:L-aspartate carbamoyltransferase	-1.0 cpd00041_c0 -1.0 cpd00146_c0 ==> +1.0 cpd00343_c0 +1.0 cpd00009_c0 +1.0 cpd00067_c0	-1.0 L-Aspartate_C4H6NO4 -1.0 Carbamoylphosphate_CH2NO5P ==> +1.0 N-Carbamoyl-L-aspartate_C5H6N2O5 +1.0 Phosphate_HO4P +1.0 H+_H	fig|282217.8.peg.4580	FALSE
rxn01019	Carbamoyl-phosphate:L-ornithine carbamoyltransferase	-1.0 cpd00064_c0 -1.0 cpd00146_c0 ==> +1.0 cpd00009_c0 +1.0 cpd00274_c0 +1.0 cpd00067_c0	-1.0 Ornithine_C5H13N2O2 -1.0 Carbamoylphosphate_CH2NO5P ==> +1.0 Phosphate_HO4P +1.0 Citrulline_C6H13N3O3 +1.0 H+_H	(fig|282217.8.peg.4043 or fig|282217.8.peg.2177)	FALSE
rxn01021	Methylthioadenosine methylthioribohydrolase	-1.0 cpd00001_c0 -1.0 cpd00147_c0 <==> +1.0 cpd00128_c0 +1.0 cpd01981_c0	-1.0 H2O_H2O -1.0 5-Methylthioadenosine_C11H15N5O3S <==> +1.0 Adenine_C5H5N5 +1.0 5-Methylthio-D-ribose_C6H12O4S	(fig|282217.8.peg.5280 and fig|282217.8.peg.5280)	TRUE
rxn01023	formamide hydro-lyase (cyanide-forming)	-1.0 cpd00378_c0 <==> +1.0 cpd00001_c0 +1.0 cpd00150_c0	-1.0 Formamide_CH3NO <==> +1.0 H2O_H2O +1.0 HCN_CHN	(fig|282217.8.peg.802 or fig|282217.8.peg.223 or fig|282217.8.peg.224 or fig|282217.8.peg.7454 or fig|282217.8.peg.7453)	TRUE
rxn01025	5-Methylcytosine aminohydrolase	-1.0 cpd01587_c0 -1.0 cpd00001_c0 -1.0 cpd00067_c0 ==> +1.0 cpd00013_c0 +1.0 cpd00151_c0	-1.0 5-Methylcytosine_C5H7N3O -1.0 H2O_H2O -1.0 H+_H ==> +1.0 NH3_H4N +1.0 Thymine_C5H6N2O2	(fig|282217.8.peg.5469 or fig|282217.8.peg.875 or fig|282217.8.peg.2570 or fig|282217.8.peg.4329)	FALSE
rxn01029	Agmatine iminohydrolase	-1.0 cpd00001_c0 -1.0 cpd00152_c0 <==> +1.0 cpd00013_c0 +1.0 cpd00341_c0	-1.0 H2O_H2O -1.0 Agmatine_C5H16N4 <==> +1.0 NH3_H4N +1.0 N-Carbamoylputrescine_C5H14N3O		TRUE
rxn01044	D-xylose aldose-ketose-isomerase	-1.0 cpd00154_c0 <==> +1.0 cpd00259_c0	-1.0 Xylose_C5H10O5 <==> +1.0 D-Lyxulose_C5H10O5	fig|282217.8.peg.1093	TRUE
rxn01046	L-valine carboxy-lyase (2-methylpropanamine-forming)	-1.0 cpd00156_c0 -1.0 cpd00067_c0 <==> +1.0 cpd01799_c0 +1.0 cpd00011_c0	-1.0 L-Valine_C5H11NO2 -1.0 H+_H <==> +1.0 Isobutylamine_C4H12N +1.0 CO2_CO2	fig|282217.8.peg.2679	TRUE
rxn01053	(S)-lactaldehyde:NAD+ oxidoreductase	-1.0 cpd00334_c0 -1.0 cpd00003_c0 -1.0 cpd00001_c0 <==> +1.0 cpd00004_c0 +1.0 cpd00159_c0 +2.0 cpd00067_c0	-1.0 L-Lactaldehyde_C3H6O2 -1.0 NAD_C21H26N7O14P2 -1.0 H2O_H2O <==> +1.0 NADH_C21H27N7O14P2 +1.0 L-Lactate_C3H5O3 +2.0 H+_H	(fig|282217.8.peg.3181 or fig|282217.8.peg.1669 or fig|282217.8.peg.3983)	TRUE
rxn01066	cholesterol ester acylhydrolase	-1.0 cpd01664_c0 -1.0 cpd00001_c0 <==> +1.0 cpd00160_c0 +1.0 cpd00067_c0 +1.0 cpd00049_c0	-1.0 Cholesterol ester_C28H45O2R -1.0 H2O_H2O <==> +1.0 Cholesterol_C27H46O +1.0 H+_H +1.0 Carboxylic acid_CO2R	(fig|282217.8.peg.7357 or fig|282217.8.peg.7252 or fig|282217.8.peg.1374 or fig|282217.8.peg.6859)	TRUE
rxn01069	O-phospho-L-homoserine phosphate-lyase (adding water;L-threonine-forming)	-1.0 cpd00809_c0 -1.0 cpd00001_c0 ==> +1.0 cpd00009_c0 +1.0 cpd00161_c0	-1.0 O-Phospho-L-homoserine_C4H8NO6P -1.0 H2O_H2O ==> +1.0 Phosphate_HO4P +1.0 L-Threonine_C4H9NO3	(fig|282217.8.peg.1769 or fig|282217.8.peg.5010)	FALSE
rxn01073	sn-Glycero-3-phosphoethanolamine glycerophosphohydrolase	-1.0 cpd00908_c0 -1.0 cpd00001_c0 ==> +1.0 cpd00162_c0 +1.0 cpd00067_c0 +1.0 cpd00080_c0	-1.0 Glycerophosphoethanolamine_C5H14NO6P -1.0 H2O_H2O ==> +1.0 Aminoethanol_C2H8NO +1.0 H+_H +1.0 Glycerol-3-phosphate_C3H7O6P	(fig|282217.8.peg.1235 or fig|282217.8.peg.7189 or fig|282217.8.peg.3459)	FALSE
rxn01100	ATP:3-phospho-D-glycerate 1-phosphotransferase	-1.0 cpd00169_c0 -1.0 cpd00002_c0 <==> +1.0 cpd00008_c0 +1.0 cpd00203_c0	-1.0 3-Phosphoglycerate_C3H4O7P -1.0 ATP_C10H13N5O13P3 <==> +1.0 ADP_C10H13N5O10P2 +1.0 1,3-Bisphospho-D-glycerate_C3H4O10P2	fig|282217.8.peg.5392	TRUE
rxn01101	3-Phospho-D-glycerate:NAD+ 2-oxidoreductase	-1.0 cpd00169_c0 -1.0 cpd00003_c0 <==> +1.0 cpd00004_c0 +1.0 cpd02069_c0 +1.0 cpd00067_c0	-1.0 3-Phosphoglycerate_C3H4O7P -1.0 NAD_C21H26N7O14P2 <==> +1.0 NADH_C21H27N7O14P2 +1.0 3-Phosphonooxypyruvate_C3H2O7P +1.0 H+_H	(fig|282217.8.peg.5300 or fig|282217.8.peg.1316 or fig|282217.8.peg.7452 or fig|282217.8.peg.5429 or fig|282217.8.peg.4866 or fig|282217.8.peg.1644 or fig|282217.8.peg.4708 or fig|282217.8.peg.4848 or fig|282217.8.peg.6593 or fig|282217.8.peg.882 or fig|282217.8.peg.4316 or fig|282217.8.peg.6570 or fig|282217.8.peg.5448 or fig|282217.8.peg.1240 or fig|282217.8.peg.2527 or fig|282217.8.peg.7352 or…	TRUE
rxn01102	ATP:(R)-glycerate 3-phosphotransferase	-1.0 cpd00223_c0 -1.0 cpd00002_c0 <==> +1.0 cpd00008_c0 +1.0 cpd00169_c0 +1.0 cpd00067_c0	-1.0 Glycerate_C3H5O4 -1.0 ATP_C10H13N5O13P3 <==> +1.0 ADP_C10H13N5O10P2 +1.0 3-Phosphoglycerate_C3H4O7P +1.0 H+_H	fig|282217.8.peg.1532	TRUE
rxn01103	3-Phospho-D-glyceroyl phosphate phosphohydrolase	-1.0 cpd00203_c0 -1.0 cpd00001_c0 ==> +1.0 cpd00169_c0 +1.0 cpd00009_c0 +1.0 cpd00067_c0	-1.0 1,3-Bisphospho-D-glycerate_C3H4O10P2 -1.0 H2O_H2O ==> +1.0 3-Phosphoglycerate_C3H4O7P +1.0 Phosphate_HO4P +1.0 H+_H	fig|282217.8.peg.1007	FALSE
rxn01106	2-Phospho-D-glycerate 2,3-phosphomutase	-1.0 cpd00482_c0 <==> +1.0 cpd00169_c0	-1.0 2-Phospho-D-glycerate_C3H4O7P <==> +1.0 3-Phosphoglycerate_C3H4O7P	(fig|282217.8.peg.1276 or fig|282217.8.peg.4456)	TRUE
rxn01107	D-Glucono-1,5-lactone lactonohydrolase	-1.0 cpd00001_c0 -1.0 cpd00170_c0 ==> +1.0 cpd00222_c0 +1.0 cpd00067_c0	-1.0 H2O_H2O -1.0 Gluconolactone_C6H10O6 ==> +1.0 GLCN_C6H11O7 +1.0 H+_H	(fig|282217.8.peg.7357 or fig|282217.8.peg.7252 or fig|282217.8.peg.6859 or fig|282217.8.peg.1374)	FALSE
rxn01108	beta-D-Glucose:NAD+ 1-oxoreductase	-1.0 cpd00190_c0 -1.0 cpd00003_c0 <==> +1.0 cpd00004_c0 +1.0 cpd00170_c0 +1.0 cpd00067_c0	-1.0 beta-D-Glucose_C6H12O6 -1.0 NAD_C21H26N7O14P2 <==> +1.0 NADH_C21H27N7O14P2 +1.0 Gluconolactone_C6H10O6 +1.0 H+_H	(fig|282217.8.peg.7230 or fig|282217.8.peg.7230)	TRUE
rxn01109	beta-D-Glucose:NADP+ 1-oxoreductase	-1.0 cpd00190_c0 -1.0 cpd00006_c0 <==> +1.0 cpd00005_c0 +1.0 cpd00170_c0 +1.0 cpd00067_c0	-1.0 beta-D-Glucose_C6H12O6 -1.0 NADP_C21H25N7O17P3 <==> +1.0 NADPH_C21H26N7O17P3 +1.0 Gluconolactone_C6H10O6 +1.0 H+_H	(fig|282217.8.peg.7230 or fig|282217.8.peg.7230)	TRUE
rxn01111	ATP:D-ribulose-5-phosphate 1-phosphotransferase	-1.0 cpd00171_c0 -1.0 cpd00002_c0 <==> +1.0 cpd00008_c0 +1.0 cpd00871_c0 +1.0 cpd00067_c0	-1.0 D-Ribulose5-phosphate_C5H9O8P -1.0 ATP_C10H13N5O13P3 <==> +1.0 ADP_C10H13N5O10P2 +1.0 D-Ribulose 1,5-bisphosphate_C5H8O11P2 +1.0 H+_H	fig|282217.8.peg.3223	TRUE
rxn01115	6-phospho-D-gluconate:NADP+ 2-oxidoreductase (decarboxylating)	-1.0 cpd00284_c0 -1.0 cpd00006_c0 ==> +1.0 cpd00005_c0 +1.0 cpd00171_c0 +1.0 cpd00011_c0	-1.0 6-Phospho-D-gluconate_C6H10O10P -1.0 NADP_C21H25N7O17P3 ==> +1.0 NADPH_C21H26N7O17P3 +1.0 D-Ribulose5-phosphate_C5H9O8P +1.0 CO2_CO2	(fig|282217.8.peg.3478 or fig|282217.8.peg.784)	FALSE
rxn01116	D-Ribulose-5-phosphate 3-epimerase	-1.0 cpd00171_c0 <==> +1.0 cpd00198_c0	-1.0 D-Ribulose5-phosphate_C5H9O8P <==> +1.0 D-Xylulose5-phosphate_C5H9O8P	(fig|282217.8.peg.5140 or (fig|282217.8.peg.2059 or fig|282217.8.peg.732))	TRUE
rxn01117	D-arabinose-5-phosphate aldose-ketose-isomerase	-1.0 cpd00171_c0 ==> +1.0 cpd00817_c0	-1.0 D-Ribulose5-phosphate_C5H9O8P ==> +1.0 D-Arabinose5-phosphate_C5H9O8P	Unknown	FALSE
rxn01119	UDP-galactose:undecaprenyl-phosphate galactose phosphotransferase	-1.0 cpd00043_c0 -1.0 cpd00286_c0 <==> +1.0 cpd00091_c0 +1.0 cpd02745_c0	-1.0 UDP-galactose_C15H22N2O17P2 -1.0 Undecaprenylphosphate_C55H89O4P <==> +1.0 UMP_C9H11N2O9P +1.0 alpha-D-Galactosyl-diphosphoundecaprenol_C61H100O12P2	(fig|282217.8.peg.5510 or fig|282217.8.peg.1334 or fig|282217.8.peg.1903 or fig|282217.8.peg.4120)	TRUE
rxn01121	D-gluconate hydro-lyase (2-dehydro-3-deoxy-D-gluconate-forming)	-1.0 cpd00222_c0 ==> +1.0 cpd00001_c0 +1.0 cpd00176_c0	-1.0 GLCN_C6H11O7 ==> +1.0 H2O_H2O +1.0 2-keto-3-deoxygluconate_C6H9O6	fig|282217.8.peg.7266	FALSE
rxn01124	2-Dehydro-3-deoxy-D-gluconate:NAD+ 5-oxidoreductase	-1.0 cpd00003_c0 -1.0 cpd00176_c0 <==> +1.0 cpd02663_c0 +1.0 cpd00004_c0 +1.0 cpd00067_c0	-1.0 NAD_C21H26N7O14P2 -1.0 2-keto-3-deoxygluconate_C6H9O6 <==> +1.0 2,5-Diketo-3-deoxy-D-gluconate_C6H7O6 +1.0 NADH_C21H27N7O14P2 +1.0 H+_H	((fig|282217.8.peg.4734 or fig|282217.8.peg.7030) or (fig|282217.8.peg.7030 or fig|282217.8.peg.4734))	TRUE
rxn01127	ATP:dAMP phosphotransferase	-1.0 cpd00294_c0 -1.0 cpd00002_c0 -1.0 cpd00067_c0 <==> +1.0 cpd00008_c0 +1.0 cpd00177_c0	-1.0 dAMP_C10H12N5O6P -1.0 ATP_C10H13N5O13P3 -1.0 H+_H <==> +1.0 ADP_C10H13N5O10P2 +1.0 dADP_C10H13N5O9P2	fig|282217.8.peg.2531	TRUE
rxn01134	Maltose alpha-D-glucosylmutase	-1.0 cpd00179_c0 <==> +1.0 cpd00794_c0	-1.0 Maltose_C12H22O11 <==> +1.0 TRHL_C12H22O11	(fig|282217.8.peg.3101 or (fig|282217.8.peg.1925 or fig|282217.8.peg.1387))	TRUE
rxn01135	Oxalate:CoA ligase (AMP-forming)	-1.0 cpd00010_c0 -1.0 cpd00002_c0 -1.0 cpd00180_c0 <==> +1.0 cpd00067_e0 +1.0 cpd00018_c0 +1.0 cpd00262_c0 +1.0 cpd00012_c0	-1.0 CoA_C21H32N7O16P3S -1.0 ATP_C10H13N5O13P3 -1.0 Oxalate_C2O4 <==> +1.0 H+_H +1.0 AMP_C10H12N5O7P +1.0 Oxalyl-CoA_C23H31N7O19P3S +1.0 PPi_HO7P2	fig|282217.8.peg.2456	TRUE
rxn01137	Adenosine aminohydrolase	-1.0 cpd00182_c0 -1.0 cpd00001_c0 -1.0 cpd00067_c0 ==> +1.0 cpd00246_c0 +1.0 cpd00013_c0	-1.0 Adenosine_C10H13N5O4 -1.0 H2O_H2O -1.0 H+_H ==> +1.0 Inosine_C10H12N4O5 +1.0 NH3_H4N	(fig|282217.8.peg.4454 or fig|282217.8.peg.3835)	FALSE
rxn01139	adenosine 3'-phosphate phosphohydrolase	-1.0 cpd00001_c0 -1.0 cpd00988_c0 ==> +1.0 cpd00182_c0 +1.0 cpd00009_c0	-1.0 H2O_H2O -1.0 3'-AMP_C10H12N5O7P ==> +1.0 Adenosine_C10H13N5O4 +1.0 Phosphate_HO4P		FALSE
rxn01145	Thymidylate 5'-phosphohydrolase	-1.0 cpd00298_c0 -1.0 cpd00001_c0 ==> +1.0 cpd00184_c0 +1.0 cpd00009_c0	-1.0 dTMP_C10H13N2O8P -1.0 H2O_H2O ==> +1.0 Thymidine_C10H14N2O5 +1.0 Phosphate_HO4P	(fig|282217.8.peg.6508 or fig|282217.8.peg.1062)	FALSE
rxn01146	thymidine:phosphate deoxy-alpha-D-ribosyltransferase	-1.0 cpd00184_c0 -1.0 cpd00009_c0 <==> +1.0 cpd00509_c0 +1.0 cpd00151_c0	-1.0 Thymidine_C10H14N2O5 -1.0 Phosphate_HO4P <==> +1.0 deoxyribose-1-phosphate_C5H9O7P +1.0 Thymine_C5H6N2O2	fig|282217.8.peg.5401	TRUE
rxn01148	ATP:D-arabinose 5-phosphotransferase	-1.0 cpd00185_c0 -1.0 cpd00002_c0 <==> +1.0 cpd00008_c0 +1.0 cpd00817_c0 +1.0 cpd00067_c0	-1.0 D-Arabinose_C5H10O5 -1.0 ATP_C10H13N5O13P3 <==> +1.0 ADP_C10H13N5O10P2 +1.0 D-Arabinose5-phosphate_C5H9O8P +1.0 H+_H	fig|282217.8.peg.3472	TRUE
rxn01153	D-Glutamine amidohydrolase	-1.0 cpd00001_c0 -1.0 cpd00610_c0 <==> +1.0 cpd00013_c0 +1.0 cpd00186_c0	-1.0 H2O_H2O -1.0 D-Glutamine_C5H10N2O3 <==> +1.0 NH3_H4N +1.0 D-Glutamate_C5H8NO4		TRUE
rxn01157	D-glutamate hydro-lyase (cyclizing; 5-oxo-D-proline-forming)	-1.0 cpd00186_c0 <==> +1.0 cpd01512_c0 +1.0 cpd00001_c0	-1.0 D-Glutamate_C5H8NO4 <==> +1.0 5-Oxo-D-proline_C5H6NO3 +1.0 H2O_H2O	(fig|282217.8.peg.1567 or fig|282217.8.peg.4746)	TRUE
rxn01161	N-Methyl-2-oxoglutaramate methylamidohydrolase	-1.0 cpd02277_c0 -1.0 cpd00001_c0 <==> +1.0 cpd00187_c0 +1.0 cpd00024_c0	-1.0 N-Methyl-2-oxoglutaramate_C6H8NO4 -1.0 H2O_H2O <==> +1.0 Methanamine_CH6N +1.0 2-Oxoglutarate_C5H4O5	fig|282217.8.peg.5118	TRUE
rxn01171	D-glucose 1-epimerase	-1.0 cpd00027_c0 <==> +1.0 cpd00190_c0	-1.0 D-Glucose_C6H12O6 <==> +1.0 beta-D-Glucose_C6H12O6	(fig|282217.8.peg.1574 or fig|282217.8.peg.1180)	TRUE
rxn01176	2-Deoxy-5-keto-D-gluconic acid 6-phosphate Dihydroxyacetone phosphate-lyase	-1.0 cpd02721_c0 <==> +1.0 cpd00191_c0 +1.0 cpd00095_c0	-1.0 DKHP_C6H8O9P <==> +1.0 3-Oxopropanoate_C3H3O3 +1.0 Glycerone-phosphate_C3H5O6P		TRUE
rxn01187	D-Xylulose 5-phosphate D-glyceraldehyde-3-phosphate-lyase (adding phosphate; acetyl-phosphate-forming)	-1.0 cpd00009_c0 -1.0 cpd00198_c0 ==> +1.0 cpd00102_c0 +1.0 cpd00196_c0 +1.0 cpd00001_c0	-1.0 Phosphate_HO4P -1.0 D-Xylulose5-phosphate_C5H9O8P ==> +1.0 Glyceraldehyde3-phosphate_C3H5O6P +1.0 Acetylphosphate_C2H3O5P +1.0 H2O_H2O	fig|282217.8.peg.2202	FALSE
rxn01188	3-dehydroshikimate hydro-lyase	-1.0 cpd01716_c0 <==> +1.0 cpd00197_c0 +1.0 cpd00001_c0	-1.0 3-Dehydroshikimate_C7H7O5 <==> +1.0 Protocatechuate_C7H5O4 +1.0 H2O_H2O		TRUE
rxn01192	Protocatechuate:oxygen 3,4-oxidoreductase (decyclizing)	-1.0 cpd00007_c0 -1.0 cpd00197_c0 ==> +1.0 cpd00856_c0 +2.0 cpd00067_c0	-1.0 O2_O2 -1.0 Protocatechuate_C7H5O4 ==> +1.0 3-Carboxy-cis,cis-muconate_C7H3O6 +2.0 H+_H	(fig|282217.8.peg.4551 or fig|282217.8.peg.4550)	FALSE
rxn01193	Protocatechuate:oxygen 4,5-oxidoreductase (decyclizing)	-1.0 cpd00007_c0 -1.0 cpd00197_c0 <==> +1.0 cpd02734_c0 +1.0 cpd00067_c0	-1.0 O2_O2 -1.0 Protocatechuate_C7H5O4 <==> +1.0 4-Carboxy-2-hydroxymuconate semialdehyde_C7H4O6 +1.0 H+_H		TRUE
rxn01199	ATP:D-xylulose 5-phosphotransferase	-1.0 cpd00259_c0 -1.0 cpd00002_c0 <==> +1.0 cpd00008_c0 +1.0 cpd00198_c0 +1.0 cpd00067_c0	-1.0 D-Lyxulose_C5H10O5 -1.0 ATP_C10H13N5O13P3 <==> +1.0 ADP_C10H13N5O10P2 +1.0 D-Xylulose5-phosphate_C5H9O8P +1.0 H+_H	(fig|282217.8.peg.2308 or fig|282217.8.peg.1876)	TRUE
rxn01200	Sedoheptulose-7-phosphate:D-glyceraldehyde-3-phosphate glycolaldehyde transferase	-1.0 cpd00102_c0 -1.0 cpd00238_c0 <==> +1.0 cpd00101_c0 +1.0 cpd00198_c0	-1.0 Glyceraldehyde3-phosphate_C3H5O6P -1.0 Sedoheptulose7-phosphate_C7H13O10P <==> +1.0 ribose-5-phosphate_C5H9O8P +1.0 D-Xylulose5-phosphate_C5H9O8P	fig|282217.8.peg.5603	TRUE
rxn01202	4-hydroxy-2-oxo-heptandioate succinate semialdehyde-lyase (pyruvate-forming)	-1.0 cpd03327_c0 <==> +1.0 cpd00199_c0 +1.0 cpd00020_c0	-1.0 4-Hydroxy-2-ketopimelate_C7H8O6 <==> +1.0 4-Oxobutanoate_C4H5O3 +1.0 Pyruvate_C3H3O3		TRUE
rxn01203	R01647	-1.0 cpd03708_c0 ==> +1.0 cpd00199_c0 +1.0 cpd00020_c0	-1.0 2,4-Dihydroxyhept-2-enedioate_C7H8O6 ==> +1.0 4-Oxobutanoate_C4H5O3 +1.0 Pyruvate_C3H3O3	(fig|282217.8.peg.391 or fig|282217.8.peg.3907 or fig|282217.8.peg.252)	FALSE
rxn01204	4-aminobutanoate:2-oxoglutarate aminotransferase	-1.0 cpd00024_c0 -1.0 cpd00281_c0 <==> +1.0 cpd00199_c0 +1.0 cpd00023_c0	-1.0 2-Oxoglutarate_C5H4O5 -1.0 GABA_C4H9NO2 <==> +1.0 4-Oxobutanoate_C4H5O3 +1.0 L-Glutamate_C5H8NO4	fig|282217.8.peg.1328	TRUE
rxn01208	R01652	-1.0 cpd02605_c0 -1.0 cpd00067_c0 ==> +1.0 cpd00200_c0 +1.0 cpd00011_c0	-1.0 2-isopropyl-3-oxosuccinate_C7H8O5 -1.0 H+_H ==> +1.0 4MOP_C6H9O3 +1.0 CO2_CO2	(fig|282217.8.peg.4073 or fig|282217.8.peg.437)	FALSE
rxn01210	10-Formyltetrahydrofolate:L-glutamate ligase (ADP-forming)	-1.0 cpd00201_c0 -1.0 cpd00002_c0 -1.0 cpd00023_c0 ==> +1.0 cpd00008_c0 +1.0 cpd00009_c0 +1.0 cpd03524_c0 +1.0 cpd00067_c0	-1.0 10-Formyltetrahydrofolate_C20H21N7O7 -1.0 ATP_C10H13N5O13P3 -1.0 L-Glutamate_C5H8NO4 ==> +1.0 ADP_C10H13N5O10P2 +1.0 Phosphate_HO4P +1.0 10-Formyl-THF-L-glutamate_C25H27N8O10 +1.0 H+_H	(fig|282217.8.peg.3585 and fig|282217.8.peg.3585)	FALSE
rxn01211	5,10-Methenyltetrahydrofolate 5-hydrolase (decyclizing)	-1.0 cpd00347_c0 -1.0 cpd00001_c0 <==> +1.0 cpd00201_c0 +1.0 cpd00067_c0	-1.0 5-10-Methenyltetrahydrofolate_C20H20N7O6 -1.0 H2O_H2O <==> +1.0 10-Formyltetrahydrofolate_C20H21N7O7 +1.0 H+_H	(fig|282217.8.peg.1950 and fig|282217.8.peg.1950)	TRUE
rxn01213	GPPSYN-RXN	-1.0 cpd00202_c0 -1.0 cpd00113_c0 ==> +1.0 cpd00283_c0 +1.0 cpd00012_c0 +1.0 cpd00067_c0	-1.0 DMAPP_C5H10O7P2 -1.0 Isopentenyldiphosphate_C5H10O7P2 ==> +1.0 Geranyldiphosphate_C10H18O7P2 +1.0 PPi_HO7P2 +1.0 H+_H	(Unknown and fig|282217.8.peg.3962 and fig|282217.8.peg.1218 and Unknown)	FALSE
rxn01216	3-phospho-D-glycerate 1,2-phosphomutase	-1.0 cpd00203_c0 -1.0 cpd00067_c0 <==> +2.0 cpd00067_e0 +1.0 cpd00853_c0	-1.0 1,3-Bisphospho-D-glycerate_C3H4O10P2 -1.0 H+_H <==> +2.0 H+_H +1.0 DPG_C3H3O10P2	fig|282217.8.peg.3550	TRUE
rxn01218	2'-Deoxycytidine 5'-monophosphate phosphohydrolase	-1.0 cpd00001_c0 -1.0 cpd00206_c0 ==> +1.0 cpd00654_c0 +1.0 cpd00009_c0	-1.0 H2O_H2O -1.0 dCMP_C9H12N3O7P ==> +1.0 Deoxycytidine_C9H13N3O4 +1.0 Phosphate_HO4P	(fig|282217.8.peg.1062 or fig|282217.8.peg.6508)	FALSE
rxn01219	ATP:dCMP phosphotransferase	-1.0 cpd00002_c0 -1.0 cpd00067_c0 -1.0 cpd00206_c0 <==> +1.0 cpd00008_c0 +1.0 cpd00533_c0	-1.0 ATP_C10H13N5O13P3 -1.0 H+_H -1.0 dCMP_C9H12N3O7P <==> +1.0 ADP_C10H13N5O10P2 +1.0 dCDP_C9H13N3O10P2	fig|282217.8.peg.1565	TRUE
rxn01225	Guanine aminohydrolase	-1.0 cpd00207_c0 -1.0 cpd00001_c0 -1.0 cpd00067_c0 ==> +1.0 cpd00013_c0 +1.0 cpd00309_c0	-1.0 Guanine_C5H5N5O -1.0 H2O_H2O -1.0 H+_H ==> +1.0 NH3_H4N +1.0 XAN_C5H4N4O2	(fig|282217.8.peg.3830 or (fig|282217.8.peg.4454 or fig|282217.8.peg.3835))	FALSE
rxn01226	Guanosine ribohydrolase	-1.0 cpd00311_c0 -1.0 cpd00001_c0 <==> +1.0 cpd00207_c0 +1.0 cpd00105_c0	-1.0 Guanosine_C10H13N5O5 -1.0 H2O_H2O <==> +1.0 Guanine_C5H5N5O +1.0 D-Ribose_C5H10O5	fig|282217.8.peg.4455	TRUE
rxn01231	3-Sulfo-L-alanine carboxy-lyase (taurine-forming)	-1.0 cpd00395_c0 -1.0 cpd00067_c0 <==> +1.0 cpd00210_c0 +1.0 cpd00011_c0	-1.0 L-Cysteate_C3H6NO5S -1.0 H+_H <==> +1.0 Taurine_C2H7NO3S +1.0 CO2_CO2	fig|282217.8.peg.2679	TRUE
rxn01233	taurine:2-oxoglutarate aminotransferase	-1.0 cpd00024_c0 -1.0 cpd00210_c0 <==> +1.0 cpd00460_c0 +1.0 cpd00023_c0	-1.0 2-Oxoglutarate_C5H4O5 -1.0 Taurine_C2H7NO3S <==> +1.0 Sulfoacetaldehyde_C2H3O4S +1.0 L-Glutamate_C5H8NO4	fig|282217.8.peg.742	TRUE
rxn01241	Dihydrolipoamide:NAD+ oxidoreductase	-1.0 cpd00449_c0 -1.0 cpd00003_c0 <==> +1.0 cpd00004_c0 +1.0 cpd00213_c0 +1.0 cpd00067_c0	-1.0 Dihydrolipoamide_C8H17NOS2 -1.0 NAD_C21H26N7O14P2 <==> +1.0 NADH_C21H27N7O14P2 +1.0 Lipoamide_C8H15NOS2 +1.0 H+_H	(fig|282217.8.peg.4575 or fig|282217.8.peg.1127 or fig|282217.8.peg.1968 or (fig|282217.8.peg.357 or fig|282217.8.peg.1956))	TRUE
rxn01251	Pyridoxamine:oxygen oxidoreductase (deaminating)	-1.0 cpd00007_c0 -1.0 cpd00419_c0 -1.0 cpd00001_c0 <==> +1.0 cpd00215_c0 +1.0 cpd00025_c0 +1.0 cpd00013_c0	-1.0 O2_O2 -1.0 PM_C8H13N2O2 -1.0 H2O_H2O <==> +1.0 Pyridoxal_C8H9NO3 +1.0 H2O2_H2O2 +1.0 NH3_H4N		TRUE
rxn01252	Pyridoxine:oxygen oxidoreductase (deaminating)	-1.0 cpd00007_c0 -1.0 cpd00263_c0 <==> +1.0 cpd00215_c0 +1.0 cpd00025_c0	-1.0 O2_O2 -1.0 Pyridoxol_C8H11NO3 <==> +1.0 Pyridoxal_C8H9NO3 +1.0 H2O2_H2O2		TRUE
rxn01255	5-O-(1-Carboxyvinyl)-3-phosphoshikimate phosphate-lyase (chorismate-forming)	-1.0 cpd00932_c0 ==> +1.0 cpd00216_c0 +1.0 cpd00009_c0	-1.0 5-O--1-Carboxyvinyl-3-phosphoshikimate_C10H9O10P ==> +1.0 Chorismate_C10H8O6 +1.0 Phosphate_HO4P	fig|282217.8.peg.2036	FALSE
rxn01256	Chorismate pyruvatemutase	-1.0 cpd00216_c0 <==> +1.0 cpd00219_c0	-1.0 Chorismate_C10H8O6 <==> +1.0 Prephenate_C10H8O6		TRUE
rxn01257	chorismate:L-glutamine aminotransferase	-1.0 cpd00216_c0 -1.0 cpd00053_c0 <==> +1.0 cpd08210_c0 +1.0 cpd00023_c0	-1.0 Chorismate_C10H8O6 -1.0 L-Glutamine_C5H10N2O3 <==> +1.0 ADC_C10H10NO5 +1.0 L-Glutamate_C5H8NO4	(fig|282217.8.peg.5059 or fig|282217.8.peg.5059 or fig|282217.8.peg.1283)	TRUE
rxn01258	chorismate hydroxymutase	-1.0 cpd00216_c0 <==> +1.0 cpd00658_c0	-1.0 Chorismate_C10H8O6 <==> +1.0 Isochorismate_C10H8O6		TRUE
rxn01265	Nicotinate D-ribonucleotide:diphosphate phosphoribosyltransferase	-1.0 cpd00873_c0 -1.0 cpd00012_c0 <==> +1.0 cpd00218_c0 +1.0 cpd00103_c0	-1.0 Nicotinate ribonucleotide_C11H12NO9P -1.0 PPi_HO7P2 <==> +1.0 Niacin_C6H4NO2 +1.0 PRPP_C5H9O14P3	(fig|282217.8.peg.1712 or fig|282217.8.peg.6318)	TRUE
rxn01268	Prephenate:NAD+ oxidoreductase(decarboxylating)	-1.0 cpd00219_c0 -1.0 cpd00003_c0 ==> +1.0 cpd00868_c0 +1.0 cpd00004_c0 +1.0 cpd00011_c0	-1.0 Prephenate_C10H8O6 -1.0 NAD_C21H26N7O14P2 ==> +1.0 p-hydroxyphenylpyruvate_C9H7O4 +1.0 NADH_C21H27N7O14P2 +1.0 CO2_CO2	fig|282217.8.peg.1566	FALSE
rxn01269	Prephenate:NADP+ oxidoreductase(decarboxylating)	-1.0 cpd00219_c0 -1.0 cpd00006_c0 ==> +1.0 cpd00868_c0 +1.0 cpd00005_c0 +1.0 cpd00011_c0	-1.0 Prephenate_C10H8O6 -1.0 NADP_C21H25N7O17P3 ==> +1.0 p-hydroxyphenylpyruvate_C9H7O4 +1.0 NADPH_C21H26N7O17P3 +1.0 CO2_CO2	fig|282217.8.peg.1566	FALSE
rxn01271	Riboflavin hydrolase	-1.0 cpd00220_c0 -1.0 cpd00001_c0 -1.0 cpd00067_c0 <==> +1.0 cpd01191_c0 +1.0 cpd00366_c0	-1.0 Riboflavin_C17H19N4O6 -1.0 H2O_H2O -1.0 H+_H <==> +1.0 Lumichrome_C12H10N4O2 +1.0 Ribitol_C5H12O5	fig|282217.8.peg.7546	TRUE
rxn01274	(R)-S-Lactoylglutathione hydrolase	-1.0 cpd02182_c0 -1.0 cpd00001_c0 ==> +1.0 cpd00042_c0 +1.0 cpd00221_c0 +1.0 cpd00067_c0	-1.0 (R)-S-Lactoylglutathione_C13H20N3O8S -1.0 H2O_H2O ==> +1.0 GSH_C10H16N3O6S +1.0 D-Lactate_C3H5O3 +1.0 H+_H	fig|282217.8.peg.5360	FALSE
rxn01275	ATP:D-Gluconate 6-phosphotransferase	-1.0 cpd00222_c0 -1.0 cpd00002_c0 <==> +1.0 cpd00008_c0 +1.0 cpd00284_c0 +1.0 cpd00067_c0	-1.0 GLCN_C6H11O7 -1.0 ATP_C10H13N5O13P3 <==> +1.0 ADP_C10H13N5O10P2 +1.0 6-Phospho-D-gluconate_C6H10O10P +1.0 H+_H	((fig|282217.8.peg.3351 or fig|282217.8.peg.5149) or (fig|282217.8.peg.5149 or fig|282217.8.peg.3351))	TRUE
rxn01276	D-Gluconate:NAD+ 5-oxidoreductase	-1.0 cpd00222_c0 -1.0 cpd00003_c0 <==> +1.0 cpd00004_c0 +1.0 cpd00067_c0 +1.0 cpd00781_c0	-1.0 GLCN_C6H11O7 -1.0 NAD_C21H26N7O14P2 <==> +1.0 NADH_C21H27N7O14P2 +1.0 H+_H +1.0 5-Dehydrogluconate_C6H9O7	fig|282217.8.peg.7192	TRUE
rxn01278	D-Gluconate:NADP+ 5-oxidoreductase	-1.0 cpd00222_c0 -1.0 cpd00006_c0 <==> +1.0 cpd00005_c0 +1.0 cpd00067_c0 +1.0 cpd00781_c0	-1.0 GLCN_C6H11O7 -1.0 NADP_C21H25N7O17P3 <==> +1.0 NADPH_C21H26N7O17P3 +1.0 H+_H +1.0 5-Dehydrogluconate_C6H9O7	(fig|282217.8.peg.3352 or fig|282217.8.peg.7192)	TRUE
rxn01279	D-Gluconate:(acceptor) 2-oxidoreductase	-1.0 cpd00222_c0 -1.0 cpd00015_c0 -1.0 cpd00067_c0 <==> +1.0 cpd00982_c0 +1.0 cpd00480_c0 +1.0 cpd00067_e0	-1.0 GLCN_C6H11O7 -1.0 FAD_C27H31N9O15P2 -1.0 H+_H <==> +1.0 FADH2_C27H33N9O15P2 +1.0 2-Dehydro-D-gluconate_C6H9O7 +1.0 H+_H	((fig|282217.8.peg.2096 or fig|282217.8.peg.1646) or (fig|282217.8.peg.2095 or fig|282217.8.peg.1645))	TRUE
rxn01280	(R)-Glycerate:NAD+ oxidoreductase	-1.0 cpd00223_c0 -1.0 cpd00003_c0 <==> +1.0 cpd00004_c0 +1.0 cpd00843_c0 +1.0 cpd00067_c0	-1.0 Glycerate_C3H5O4 -1.0 NAD_C21H26N7O14P2 <==> +1.0 NADH_C21H27N7O14P2 +1.0 Tartronate semialdehyde_C3H3O4 +1.0 H+_H	((fig|282217.8.peg.487 or fig|282217.8.peg.1457 or fig|282217.8.peg.3908) or (fig|282217.8.peg.3908 or fig|282217.8.peg.1457 or fig|282217.8.peg.487))	TRUE
rxn01281	(R)-Glycerate:NADP+ oxidoreductase	-1.0 cpd00223_c0 -1.0 cpd00006_c0 <==> +1.0 cpd00005_c0 +1.0 cpd00843_c0 +1.0 cpd00067_c0	-1.0 Glycerate_C3H5O4 -1.0 NADP_C21H25N7O17P3 <==> +1.0 NADPH_C21H26N7O17P3 +1.0 Tartronate semialdehyde_C3H3O4 +1.0 H+_H	((fig|282217.8.peg.1457 or fig|282217.8.peg.3908 or fig|282217.8.peg.487) or (fig|282217.8.peg.3908 or fig|282217.8.peg.1457 or fig|282217.8.peg.487))	TRUE
rxn01285	(R,R)-tartrate carboxy-lyase (D-glycerate-forming)	-1.0 cpd00666_c0 -1.0 cpd00067_c0 ==> +1.0 cpd00223_c0 +1.0 cpd00011_c0	-1.0 Tartrate_C4H4O6 -1.0 H+_H ==> +1.0 Glycerate_C3H5O4 +1.0 CO2_CO2	(fig|282217.8.peg.7488 or fig|282217.8.peg.4857 or fig|282217.8.peg.7548)	FALSE
rxn01286	D-Glyceraldehyde:NAD+ oxidoreductase	-1.0 cpd00448_c0 -1.0 cpd00003_c0 -1.0 cpd00001_c0 ==> +1.0 cpd00004_c0 +1.0 cpd00223_c0 +2.0 cpd00067_c0	-1.0 D-Glyceraldehyde_C3H6O3 -1.0 NAD_C21H26N7O14P2 -1.0 H2O_H2O ==> +1.0 NADH_C21H27N7O14P2 +1.0 Glycerate_C3H5O4 +2.0 H+_H	(fig|282217.8.peg.6587 or fig|282217.8.peg.2252 or fig|282217.8.peg.1129 or fig|282217.8.peg.4540 or fig|282217.8.peg.6646 or fig|282217.8.peg.1784 or fig|282217.8.peg.2960 or fig|282217.8.peg.2714 or fig|282217.8.peg.6642 or fig|282217.8.peg.7536 or fig|282217.8.peg.1909)	FALSE
rxn01292	L-Arabinose aldose-ketose-isomerase	-1.0 cpd00224_c0 <==> +1.0 cpd00397_c0	-1.0 L-Arabinose_C5H10O5 <==> +1.0 L-Ribulose_C5H10O5	(fig|282217.8.peg.767 or fig|282217.8.peg.4121 or fig|282217.8.peg.2246)	TRUE
rxn01297	hypoxanthine:NAD+ oxidoreductase	-1.0 cpd00226_c0 -1.0 cpd00003_c0 -1.0 cpd00001_c0 <==> +1.0 cpd00004_c0 +1.0 cpd00309_c0 +1.0 cpd00067_c0	-1.0 HYXN_C5H4N4O -1.0 NAD_C21H26N7O14P2 -1.0 H2O_H2O <==> +1.0 NADH_C21H27N7O14P2 +1.0 XAN_C5H4N4O2 +1.0 H+_H	((fig|282217.8.peg.1451 or fig|282217.8.peg.3842 or fig|282217.8.peg.76) or (fig|282217.8.peg.1453 or fig|282217.8.peg.3843 or fig|282217.8.peg.77) or (fig|282217.8.peg.3843 or fig|282217.8.peg.6979 or fig|282217.8.peg.1452 or fig|282217.8.peg.78))	TRUE
rxn01299	Inosine ribohydrolase	-1.0 cpd00246_c0 -1.0 cpd00001_c0 <==> +1.0 cpd00226_c0 +1.0 cpd00105_c0	-1.0 Inosine_C10H12N4O5 -1.0 H2O_H2O <==> +1.0 HYXN_C5H4N4O +1.0 D-Ribose_C5H10O5	fig|282217.8.peg.4455	TRUE
rxn01300	ATP:L-homoserine O-phosphotransferase	-1.0 cpd00002_c0 -1.0 cpd00227_c0 <==> +1.0 cpd00008_c0 +1.0 cpd00809_c0 +1.0 cpd00067_c0	-1.0 ATP_C10H13N5O13P3 -1.0 L-Homoserine_C4H9NO3 <==> +1.0 ADP_C10H13N5O10P2 +1.0 O-Phospho-L-homoserine_C4H8NO6P +1.0 H+_H	fig|282217.8.peg.3981	TRUE
rxn01301	L-Homoserine:NAD+ oxidoreductase	-1.0 cpd00003_c0 -1.0 cpd00227_c0 <==> +1.0 cpd00004_c0 +1.0 cpd00346_c0 +1.0 cpd00067_c0	-1.0 NAD_C21H26N7O14P2 -1.0 L-Homoserine_C4H9NO3 <==> +1.0 NADH_C21H27N7O14P2 +1.0 L-Aspartate4-semialdehyde_C4H7NO3 +1.0 H+_H	(fig|282217.8.peg.1768 or fig|282217.8.peg.1768)	TRUE
rxn01302	L-homoserine:NADP+ oxidoreductase	-1.0 cpd00006_c0 -1.0 cpd00227_c0 <==> +1.0 cpd00005_c0 +1.0 cpd00346_c0 +1.0 cpd00067_c0	-1.0 NADP_C21H25N7O17P3 -1.0 L-Homoserine_C4H9NO3 <==> +1.0 NADPH_C21H26N7O17P3 +1.0 L-Aspartate4-semialdehyde_C4H7NO3 +1.0 H+_H	(fig|282217.8.peg.1768 or fig|282217.8.peg.1768)	TRUE
rxn01303	Acetyl-CoA:L-homoserine O-acetyltransferase	-1.0 cpd00022_c0 -1.0 cpd00227_c0 <==> +1.0 cpd00010_c0 +1.0 cpd00790_c0	-1.0 Acetyl-CoA_C23H34N7O17P3S -1.0 L-Homoserine_C4H9NO3 <==> +1.0 CoA_C21H32N7O16P3S +1.0 O-Acetyl-L-homoserine_C6H11NO4	(fig|282217.8.peg.5631 or fig|282217.8.peg.1206)	TRUE
rxn01308	L-xylulose 1-phosphate glycolaldehyde-lyase (glycerone-phosphate-forming)	-1.0 cpd03861_c0 <==> +1.0 cpd00229_c0 +1.0 cpd00095_c0	-1.0 L-Xylulose 1-phosphate_C5H9O8P <==> +1.0 Glycolaldehyde_C2H4O2 +1.0 Glycerone-phosphate_C3H5O6P	fig|282217.8.peg.2202	TRUE
rxn01315	L-Phenylalanine,tetrahydrobiopterin:oxygen oxidoreductase (4-hydroxylating)	-1.0 cpd00007_c0 -1.0 cpd00066_c0 -1.0 cpd00233_c0 ==> +1.0 cpd00069_c0 +1.0 cpd00001_c0 +1.0 cpd00231_c0	-1.0 O2_O2 -1.0 L-Phenylalanine_C9H11NO2 -1.0 Tetrahydrobiopterin_C9H15N5O3 ==> +1.0 L-Tyrosine_C9H11NO3 +1.0 H2O_H2O +1.0 Dihydrobiopterin_C9H13N5O3	fig|282217.8.peg.4747	FALSE
rxn01316	phosphoenolpyruvate:N-acetyl-D-mannosamine C-(1-carboxyvinyl)transferase (phosphate-hydrolysing, 2-carboxy-2-oxoethyl-forming)	-1.0 cpd00232_c0 -1.0 cpd00009_c0 ==> +1.0 cpd00061_c0 +1.0 cpd00492_c0 +1.0 cpd00001_c0	-1.0 Neu5Ac_C11H18NO9 -1.0 Phosphate_HO4P ==> +1.0 Phosphoenolpyruvate_C3H2O6P +1.0 N-Acetyl-D-mannosamine_C8H15NO6 +1.0 H2O_H2O		FALSE
rxn01329	D-mannose 6-phosphate 1,6-phosphomutase	-1.0 cpd00235_c0 <==> +1.0 cpd00485_c0	-1.0 D-mannose-6-phosphate_C6H11O9P <==> +1.0 D-Mannose1-phosphate_C6H11O9P	fig|282217.8.peg.3550	TRUE
rxn01331	D-erythrose 4-phosphate:NAD+ oxidoreductase	-1.0 cpd00236_c0 -1.0 cpd00003_c0 -1.0 cpd00001_c0 ==> +1.0 cpd00004_c0 +1.0 cpd02147_c0 +2.0 cpd00067_c0	-1.0 D-Erythrose4-phosphate_C4H7O7P -1.0 NAD_C21H26N7O14P2 -1.0 H2O_H2O ==> +1.0 NADH_C21H27N7O14P2 +1.0 4-Phosphoerythronate_C4H6O8P +2.0 H+_H	fig|282217.8.peg.5602	FALSE
rxn01332	Phosphoenolpyruvate:D-erythrose-4-phosphate C-(1-carboxyvinyl)transferase (phosphate hydrolysing, 2-carboxy-2-oxoethyl-forming)	-1.0 cpd00061_c0 -1.0 cpd00236_c0 -1.0 cpd00001_c0 ==> +1.0 cpd00009_c0 +1.0 cpd02857_c0	-1.0 Phosphoenolpyruvate_C3H2O6P -1.0 D-Erythrose4-phosphate_C4H7O7P -1.0 H2O_H2O ==> +1.0 Phosphate_HO4P +1.0 DAHP_C7H10O10P	(Unknown and (fig|282217.8.peg.941 or fig|282217.8.peg.7256) and Unknown)	FALSE
rxn01333	sedoheptulose-7-phosphate:D-glyceraldehyde-3-phosphate glyceronetransferase	-1.0 cpd00102_c0 -1.0 cpd00238_c0 <==> +1.0 cpd00236_c0 +1.0 cpd00072_c0	-1.0 Glyceraldehyde3-phosphate_C3H5O6P -1.0 Sedoheptulose7-phosphate_C7H13O10P <==> +1.0 D-Erythrose4-phosphate_C4H7O7P +1.0 D-fructose-6-phosphate_C6H11O9P	(fig|282217.8.peg.781 or fig|282217.8.peg.1092)	TRUE
rxn01334	Sedoheptulose 1,7-bisphosphate D-glyceraldehyde-3-phosphate-lyase	-1.0 cpd00349_c0 <==> +1.0 cpd00236_c0 +1.0 cpd00095_c0	-1.0 Sedoheptulose 1,7-bisphosphate_C7H12O13P2 <==> +1.0 D-Erythrose4-phosphate_C4H7O7P +1.0 Glycerone-phosphate_C3H5O6P	(fig|282217.8.peg.5389 or fig|282217.8.peg.403)	TRUE
rxn01345	Sedoheptulose 1,7-bisphosphate 1-phosphohydrolase	-1.0 cpd00349_c0 -1.0 cpd00001_c0 ==> +1.0 cpd00238_c0 +1.0 cpd00009_c0	-1.0 Sedoheptulose 1,7-bisphosphate_C7H12O13P2 -1.0 H2O_H2O ==> +1.0 Sedoheptulose7-phosphate_C7H13O10P +1.0 Phosphate_HO4P	fig|282217.8.peg.4737	FALSE
rxn01352	dGTP triphosphohydrolase	-1.0 cpd00241_c0 -1.0 cpd00001_c0 <==> +1.0 cpd00067_e0 +1.0 cpd00421_c0 +1.0 cpd00277_c0	-1.0 dGTP_C10H13N5O13P3 -1.0 H2O_H2O <==> +1.0 H+_H +1.0 Triphosphate_HO10P3 +1.0 Deoxyguanosine_C10H13N5O4	fig|282217.8.peg.1153	TRUE
rxn01353	ATP:dGDP phosphotransferase	-1.0 cpd00295_c0 -1.0 cpd00002_c0 <==> +1.0 cpd00241_c0 +1.0 cpd00008_c0	-1.0 dGDP_C10H13N5O10P2 -1.0 ATP_C10H13N5O13P3 <==> +1.0 dGTP_C10H13N5O13P3 +1.0 ADP_C10H13N5O10P2	fig|282217.8.peg.1977	TRUE
rxn01355	Propanoyl-CoA:carbon-dioxide ligase (ADP-forming)	-1.0 cpd00086_c0 -1.0 cpd00242_c0 -1.0 cpd00002_c0 ==> +1.0 cpd00008_c0 +1.0 cpd00519_c0 +1.0 cpd00009_c0 +1.0 cpd00067_c0	-1.0 Propionyl-CoA_C24H36N7O17P3S -1.0 H2CO3_CHO3 -1.0 ATP_C10H13N5O13P3 ==> +1.0 ADP_C10H13N5O10P2 +1.0 D-methylmalonyl-CoA_C25H35N7O19P3S +1.0 Phosphate_HO4P +1.0 H+_H	(fig|282217.8.peg.1928 or fig|282217.8.peg.1927)	FALSE
rxn01360	(S)-dihydroorotate:fumarate oxidoreductase	-1.0 cpd00007_c0 -1.0 cpd00282_c0 <==> +1.0 cpd00025_c0 +1.0 cpd00247_c0	-1.0 O2_O2 -1.0 S-Dihydroorotate_C5H5N2O4 <==> +1.0 H2O2_H2O2 +1.0 Orotate_C5H3N2O4		TRUE
rxn01362	Orotidine-5'-phosphate:diphosphate phospho-alpha-D-ribosyl-transferase	-1.0 cpd00103_c0 -1.0 cpd00247_c0 ==> +1.0 cpd00810_c0 +1.0 cpd00012_c0 +1.0 cpd00067_c0	-1.0 PRPP_C5H9O14P3 -1.0 Orotate_C5H3N2O4 ==> +1.0 Orotidylic acid_C10H10N2O11P +1.0 PPi_HO7P2 +1.0 H+_H	(fig|282217.8.peg.300 or fig|282217.8.peg.3582)	FALSE
rxn01366	Uridine:phosphate alpha-D-ribosyltransferase	-1.0 cpd00249_c0 -1.0 cpd00009_c0 <==> +1.0 cpd00092_c0 +1.0 cpd00475_c0	-1.0 Uridine_C9H12N2O6 -1.0 Phosphate_HO4P <==> +1.0 Uracil_C4H4N2O2 +1.0 Ribose 1-phosphate_C5H9O8P	fig|282217.8.peg.7505	TRUE
rxn01367	Uridine 3'-monophosphate phosphohydrolase	-1.0 cpd00989_c0 -1.0 cpd00001_c0 ==> +1.0 cpd00249_c0 +1.0 cpd00009_c0	-1.0 3'-UMP_C9H11N2O9P -1.0 H2O_H2O ==> +1.0 Uridine_C9H12N2O6 +1.0 Phosphate_HO4P		FALSE
rxn01368	Cytidine aminohydrolase	-1.0 cpd00001_c0 -1.0 cpd00367_c0 -1.0 cpd00067_c0 ==> +1.0 cpd00249_c0 +1.0 cpd00013_c0	-1.0 H2O_H2O -1.0 Cytidine_C9H13N3O5 -1.0 H+_H ==> +1.0 Uridine_C9H12N2O6 +1.0 NH3_H4N	fig|282217.8.peg.1950	FALSE
rxn01385	Xylitol:NAD+ 2-oxidoreductase (D-xylulose-forming)	-1.0 cpd00003_c0 -1.0 cpd00306_c0 <==> +1.0 cpd00004_c0 +1.0 cpd00259_c0 +1.0 cpd00067_c0	-1.0 NAD_C21H26N7O14P2 -1.0 Xylitol_C5H12O5 <==> +1.0 NADH_C21H27N7O14P2 +1.0 D-Lyxulose_C5H10O5 +1.0 H+_H	fig|282217.8.peg.2307	TRUE
rxn01387	Isocitrate:NADP+ oxidoreductase	-1.0 cpd00260_c0 -1.0 cpd00006_c0 <==> +1.0 cpd00005_c0 +1.0 cpd00067_c0 +1.0 cpd03187_c0	-1.0 Isocitrate_C6H5O7 -1.0 NADP_C21H25N7O17P3 <==> +1.0 NADPH_C21H26N7O17P3 +1.0 H+_H +1.0 Oxalosuccinate_C6H3O7	(fig|282217.8.peg.7541 or fig|282217.8.peg.2541)	TRUE
rxn01388	isocitrate hydro-lyase (cis-aconitate-forming)	-1.0 cpd00260_c0 <==> +1.0 cpd00331_c0 +1.0 cpd00001_c0	-1.0 Isocitrate_C6H5O7 <==> +1.0 cis-Aconitate_C6H3O6 +1.0 H2O_H2O	(fig|282217.8.peg.4058 or (fig|282217.8.peg.4055 and Unknown))	TRUE
rxn01394	L-lyxose aldose-ketose-isomerase	-1.0 cpd00261_c0 <==> +1.0 cpd01067_c0	-1.0 L-Lyxulose_C5H10O5 <==> +1.0 L-Lyxose_C5H10O5		TRUE
rxn01396	ATP:pyridoxine 5'-phosphotransferase	-1.0 cpd00002_c0 -1.0 cpd00263_c0 <==> +1.0 cpd00008_c0 +1.0 cpd00478_c0 +1.0 cpd00067_c0	-1.0 ATP_C10H13N5O13P3 -1.0 Pyridoxol_C8H11NO3 <==> +1.0 ADP_C10H13N5O10P2 +1.0 Pyridoxine phosphate_C8H10NO6P +1.0 H+_H	fig|282217.8.peg.3981	TRUE
rxn01404	gamma-L-glutamyl-L-cysteinyl-glycine:spermidine amidase	-1.0 cpd03411_c0 -1.0 cpd00001_c0 <==> +1.0 cpd00042_c0 +1.0 cpd00264_c0	-1.0 Glutathionylspermidine_C17H36N6O5S -1.0 H2O_H2O <==> +1.0 GSH_C10H16N3O6S +1.0 Spermidine_C7H22N3	(fig|282217.8.peg.2148 or fig|282217.8.peg.6922 or fig|282217.8.peg.4262)	TRUE
rxn01406	S-adenosylmethioninamine:putrescine 3-aminopropyltransferase	-1.0 cpd00837_c0 -1.0 cpd00118_c0 ==> +1.0 cpd00264_c0 +1.0 cpd00147_c0 +1.0 cpd00067_c0	-1.0 S-Adenosylmethioninamine_C14H24N6O3S -1.0 Putrescine_C4H14N2 ==> +1.0 Spermidine_C7H22N3 +1.0 5-Methylthioadenosine_C11H15N5O3S +1.0 H+_H	fig|282217.8.peg.5610	FALSE
rxn01416	thiosulfate:cyanide sulfurtranserase	-1.0 cpd00268_c0 -1.0 cpd00150_c0 <==> +1.0 cpd00081_c0 +1.0 cpd01211_c0 +1.0 cpd00067_c0	-1.0 H2S2O3_HO3S2 -1.0 HCN_CHN <==> +1.0 Sulfite_HO3S +1.0 Thiocyanate_CNS +1.0 H+_H		TRUE
rxn01423	L-2-aminoadipate:2-oxoglutarate aminotransferase	-1.0 cpd00705_c0 -1.0 cpd00024_c0 <==> +1.0 cpd00269_c0 +1.0 cpd00023_c0	-1.0 L-2-Aminoadipate_C6H10NO4 -1.0 2-Oxoglutarate_C5H4O5 <==> +1.0 2-Oxoadipate_C6H6O5 +1.0 L-Glutamate_C5H8NO4	fig|282217.8.peg.4755	TRUE
rxn01424	2-Oxoadipate:lipoamde 2-oxidoreductase(decarboxylating and	-1.0 cpd00269_c0 -1.0 cpd00213_c0 -1.0 cpd00067_c0 ==> +1.0 cpd03672_c0 +1.0 cpd00011_c0	-1.0 2-Oxoadipate_C6H6O5 -1.0 Lipoamide_C8H15NOS2 -1.0 H+_H ==> +1.0 S-Glutaryldihydrolipoamide_C13H22NO4S2 +1.0 CO2_CO2		FALSE
rxn01429	Caffeoyl-CoA:quinate O-(3,4-dihydroxycinnamoyl)transferase	-1.0 cpd00248_c0 -1.0 cpd00270_c0 <==> +1.0 cpd00010_c0 +1.0 cpd00634_c0	-1.0 Quinate_C7H11O6 -1.0 Caffeoyl-CoA_C30H38N7O19P3S <==> +1.0 CoA_C21H32N7O16P3S +1.0 Chlorogenate_C16H17O9	fig|282217.8.peg.3960	TRUE
rxn01434	L-Citrulline:L-aspartate ligase (AMP-forming)	-1.0 cpd00041_c0 -1.0 cpd00002_c0 -1.0 cpd00274_c0 <==> +1.0 cpd00018_c0 +1.0 cpd02152_c0 +1.0 cpd00012_c0 +2.0 cpd00067_c0	-1.0 L-Aspartate_C4H6NO4 -1.0 ATP_C10H13N5O13P3 -1.0 Citrulline_C6H13N3O3 <==> +1.0 AMP_C10H12N5O7P +1.0 L-Argininosuccinate_C10H17N4O6 +1.0 PPi_HO7P2 +2.0 H+_H	fig|282217.8.peg.3589	TRUE
rxn01437	N-Formyl-L-kynurenine amidohydrolase	-1.0 cpd01749_c0 -1.0 cpd00001_c0 <==> +1.0 cpd00047_c0 +1.0 cpd00067_c0 +1.0 cpd00275_c0	-1.0 N-Formylkynurenine_C11H12N2O4 -1.0 H2O_H2O <==> +1.0 Formate_CHO2 +1.0 H+_H +1.0 L-Kynurenine_C10H12N2O3	fig|282217.8.peg.4046	TRUE
rxn01445	2'-Deoxyguanosine 5'-monophosphate phosphohydrolase	-1.0 cpd00296_c0 -1.0 cpd00001_c0 ==> +1.0 cpd00009_c0 +1.0 cpd00277_c0	-1.0 dGMP_C10H12N5O7P -1.0 H2O_H2O ==> +1.0 Phosphate_HO4P +1.0 Deoxyguanosine_C10H13N5O4	(fig|282217.8.peg.6508 or fig|282217.8.peg.1062)	FALSE
rxn01451	(S)-3-Hydroxybutanoyl-CoA:NAD+ oxidoreductase	-1.0 cpd00842_c0 -1.0 cpd00003_c0 <==> +1.0 cpd00004_c0 +1.0 cpd00279_c0 +1.0 cpd00067_c0	-1.0 (S)-3-Hydroxybutyryl-CoA_C25H38N7O18P3S -1.0 NAD_C21H26N7O14P2 <==> +1.0 NADH_C21H27N7O14P2 +1.0 Acetoacetyl-CoA_C25H36N7O18P3S +1.0 H+_H	((Unknown and (fig|282217.8.peg.5439 or fig|282217.8.peg.3752 or fig|282217.8.peg.1707 or fig|282217.8.peg.2319 or fig|282217.8.peg.2524 or fig|282217.8.peg.2832 or fig|282217.8.peg.5420 or fig|282217.8.peg.7288)) or (fig|282217.8.peg.7288 or fig|282217.8.peg.5420 or fig|282217.8.peg.2524 or fig|282217.8.peg.2832 or fig|282217.8.peg.3752 or fig|282217.8.peg.5439 or fig|282217.8.peg.1707 or fig|28…	TRUE
rxn01452	(S)-3-Hydroxybutanoyl-CoA:NADP+ oxidoreductase	-1.0 cpd00842_c0 -1.0 cpd00006_c0 <==> +1.0 cpd00005_c0 +1.0 cpd00279_c0 +1.0 cpd00067_c0	-1.0 (S)-3-Hydroxybutyryl-CoA_C25H38N7O18P3S -1.0 NADP_C21H25N7O17P3 <==> +1.0 NADPH_C21H26N7O17P3 +1.0 Acetoacetyl-CoA_C25H36N7O18P3S +1.0 H+_H	((fig|282217.8.peg.684 or fig|282217.8.peg.2319) or (fig|282217.8.peg.684 or fig|282217.8.peg.2319))	TRUE
rxn01453	(R)-3-Hydroxybutanoyl-CoA:NADP+ oxidoreductase	-1.0 cpd00006_c0 -1.0 cpd02234_c0 <==> +1.0 cpd00005_c0 +1.0 cpd00279_c0 +1.0 cpd00067_c0	-1.0 NADP_C21H25N7O17P3 -1.0 (R)-3-Hydroxybutanoyl-CoA_C25H38N7O18P3S <==> +1.0 NADPH_C21H26N7O17P3 +1.0 Acetoacetyl-CoA_C25H36N7O18P3S +1.0 H+_H	((fig|282217.8.peg.365 or fig|282217.8.peg.1870) or (fig|282217.8.peg.365 or fig|282217.8.peg.1870))	TRUE
rxn01459	4-Aminobutyraldehyde:NAD+ oxidoreductase	-1.0 cpd00434_c0 -1.0 cpd00006_c0 -1.0 cpd00001_c0 ==> +1.0 cpd00005_c0 +1.0 cpd00281_c0 +2.0 cpd00067_c0	-1.0 4-Aminobutanal_C4H10NO -1.0 NADP_C21H25N7O17P3 -1.0 H2O_H2O ==> +1.0 NADPH_C21H26N7O17P3 +1.0 GABA_C4H9NO2 +2.0 H+_H	(fig|282217.8.peg.2714 or fig|282217.8.peg.6646 or fig|282217.8.peg.1784 or fig|282217.8.peg.2960 or fig|282217.8.peg.1909 or fig|282217.8.peg.7536 or fig|282217.8.peg.6642 or fig|282217.8.peg.6587 or fig|282217.8.peg.2252 or fig|282217.8.peg.1129 or fig|282217.8.peg.4540)	FALSE
rxn01461	L-Arginine:4-aminobutanoate amidinotransferase	-1.0 cpd00281_c0 -1.0 cpd00051_c0 <==> +1.0 cpd00762_c0 +1.0 cpd00064_c0	-1.0 GABA_C4H9NO2 -1.0 L-Arginine_C6H15N4O2 <==> +1.0 4-Guanidinobutanoate_C5H11N3O2 +1.0 Ornithine_C5H13N2O2	(fig|282217.8.peg.1092 or fig|282217.8.peg.781)	TRUE
rxn01462	4-Guanidinobutanoate amidinohydrolase	-1.0 cpd00762_c0 -1.0 cpd00001_c0 <==> +1.0 cpd00073_c0 +1.0 cpd00281_c0	-1.0 4-Guanidinobutanoate_C5H11N3O2 -1.0 H2O_H2O <==> +1.0 Urea_CH4N2O +1.0 GABA_C4H9NO2	(fig|282217.8.peg.4329 or fig|282217.8.peg.2570 or fig|282217.8.peg.875 or fig|282217.8.peg.5469)	TRUE
rxn01465	(S)-dihydroorotate amidohydrolase	-1.0 cpd00282_c0 -1.0 cpd00001_c0 <==> +1.0 cpd00343_c0 +1.0 cpd00067_c0	-1.0 S-Dihydroorotate_C5H5N2O4 -1.0 H2O_H2O <==> +1.0 N-Carbamoyl-L-aspartate_C5H6N2O5 +1.0 H+_H	((fig|282217.8.peg.4579 or fig|282217.8.peg.4334 or fig|282217.8.peg.7480 or fig|282217.8.peg.858) or fig|282217.8.peg.182)	TRUE
rxn01466	Geranyl-diphosphate:isopentenyl-diphosphate geranyltrans-transferase	-1.0 cpd00283_c0 -1.0 cpd00113_c0 ==> +1.0 cpd00350_c0 +1.0 cpd00012_c0 +1.0 cpd00067_c0	-1.0 Geranyldiphosphate_C10H18O7P2 -1.0 Isopentenyldiphosphate_C5H10O7P2 ==> +1.0 Farnesyldiphosphate_C15H26O7P2 +1.0 PPi_HO7P2 +1.0 H+_H	((fig|282217.8.peg.3962 and fig|282217.8.peg.1218 and Unknown and Unknown) or fig|282217.8.peg.3962)	FALSE
rxn01476	6-Phospho-D-glucono-1,5-lactone lactonohydrolase	-1.0 cpd00911_c0 -1.0 cpd00001_c0 ==> +1.0 cpd00284_c0 +1.0 cpd00067_c0	-1.0 6-phospho-D-glucono-1-5-lactone_C6H9O9P -1.0 H2O_H2O ==> +1.0 6-Phospho-D-gluconate_C6H10O10P +1.0 H+_H	fig|282217.8.peg.1661	FALSE
rxn01477	6-Phospho-D-gluconate hydro-lyase(2-dehydro-3-deoxy-6-phospho-D-gluconate-forming)	-1.0 cpd00284_c0 ==> +1.0 cpd02711_c0 +1.0 cpd00001_c0	-1.0 6-Phospho-D-gluconate_C6H10O10P ==> +1.0 2-Keto-3-deoxy-6-phosphogluconate_C6H8O9P +1.0 H2O_H2O	(fig|282217.8.peg.3517 or fig|282217.8.peg.6950)	FALSE
rxn01479	CTP:ethanolamine-phosphate cytidylyltransferase	-1.0 cpd00052_c0 -1.0 cpd00285_c0 <==> +1.0 cpd00444_c0 +1.0 cpd00012_c0	-1.0 CTP_C9H13N3O14P3 -1.0 Phosphoethanolamine_C2H7NO4P <==> +1.0 CDPethanolamine_C11H19N4O11P2 +1.0 PPi_HO7P2	fig|282217.8.peg.2602	TRUE
rxn01480	3-Hydroxy-2-methylpropanoate:NAD+ oxidoreductase	-1.0 cpd00876_c0 -1.0 cpd00003_c0 <==> +1.0 cpd00287_c0 +1.0 cpd00004_c0 +1.0 cpd00067_c0	-1.0 3-Hydroxyisobutyrate_C4H7O3 -1.0 NAD_C21H26N7O14P2 <==> +1.0 3-Oxo-2-methylpropanoate_C4H5O3 +1.0 NADH_C21H27N7O14P2 +1.0 H+_H	((fig|282217.8.peg.2118 or fig|282217.8.peg.7537 or fig|282217.8.peg.4646) or (fig|282217.8.peg.7288 or fig|282217.8.peg.5420 or fig|282217.8.peg.2832 or fig|282217.8.peg.2524 or fig|282217.8.peg.2319 or fig|282217.8.peg.1707 or fig|282217.8.peg.5439 or fig|282217.8.peg.3752) or (fig|282217.8.peg.4646 or fig|282217.8.peg.2118 or fig|282217.8.peg.7537))	TRUE
rxn01485	D-Glucosamine 1-phosphate 1,6-phosphomutase	-1.0 cpd03671_c0 <==> +1.0 cpd00288_c0	-1.0 D-Glucosamine1-phosphate_C6H13NO8P <==> +1.0 D-Glucosamine phosphate_C6H13NO8P	fig|282217.8.peg.2518	TRUE
rxn01486	trans,trans-Farnesyl-diphosphate:isopentenyl-diphosphate farnesyltranstransferase	-1.0 cpd00350_c0 -1.0 cpd00113_c0 ==> +1.0 cpd00289_c0 +1.0 cpd00012_c0 +1.0 cpd00067_c0	-1.0 Farnesyldiphosphate_C15H26O7P2 -1.0 Isopentenyldiphosphate_C5H10O7P2 ==> +1.0 Geranylgeranyl diphosphate_C20H34O7P2 +1.0 PPi_HO7P2 +1.0 H+_H	(fig|282217.8.peg.1218 or fig|282217.8.peg.2419)	FALSE
rxn01489	Geranylgeranyl-diphosphate:geranylgeranyl-diphosphate geranylgeranyltransferase	-2.0 cpd00289_c0 ==> +1.0 cpd02168_c0 +1.0 cpd00012_c0 +1.0 cpd00067_c0	-2.0 Geranylgeranyl diphosphate_C20H34O7P2 ==> +1.0 Prephytoene diphosphate_C40H66O7P2 +1.0 PPi_HO7P2 +1.0 H+_H	fig|282217.8.peg.2419	FALSE
rxn01499	3,4-Dihydroxy-L-phenylalanine carboxy-lyase	-1.0 cpd00291_c0 -1.0 cpd00067_c0 <==> +1.0 cpd02357_c0 +1.0 cpd00011_c0	-1.0 L-Dopa_C9H11NO4 -1.0 H+_H <==> +1.0 Dopamine_C8H12NO2 +1.0 CO2_CO2	fig|282217.8.peg.4136	TRUE
rxn01504	(S)-3-Hydroxy-3-methylglutaryl-CoA hydro-lyase (trans-3-methylglutaconyl-CoA-forming)	-1.0 cpd00292_c0 <==> +1.0 cpd02068_c0 +1.0 cpd00001_c0	-1.0 HMG-CoA_C27H39N7O20P3S <==> +1.0 3-Methylglutaconyl-CoA_C27H37N7O19P3S +1.0 H2O_H2O	(fig|282217.8.peg.4711 or fig|282217.8.peg.4711)	TRUE
rxn01506	N-Acetyl-D-glucosamine 6-phosphate 2-epimerase	-1.0 cpd00293_c0 <==> +1.0 cpd02612_c0	-1.0 N-Acetyl-D-glucosamine 6-phosphate_C8H14NO9P <==> +1.0 N-Acetylmannosamine 6-phosphate_C8H14NO9P	(fig|282217.8.peg.4638 or fig|282217.8.peg.7147 or fig|282217.8.peg.6622 or fig|282217.8.peg.6662 or fig|282217.8.peg.6808 or fig|282217.8.peg.1117 or fig|282217.8.peg.4825 or fig|282217.8.peg.6753 or fig|282217.8.peg.2726 or fig|282217.8.peg.3862 or fig|282217.8.peg.2923 or fig|282217.8.peg.5422)	TRUE
rxn01507	2'-Deoxyadenosine 5'-monophosphate phosphohydrolase	-1.0 cpd00294_c0 -1.0 cpd00001_c0 ==> +1.0 cpd00438_c0 +1.0 cpd00009_c0	-1.0 dAMP_C10H12N5O6P -1.0 H2O_H2O ==> +1.0 Deoxyadenosine_C10H13N5O3 +1.0 Phosphate_HO4P	(fig|282217.8.peg.1062 or fig|282217.8.peg.6508)	FALSE
rxn01509	ATP:dGMP phosphotransferase	-1.0 cpd00296_c0 -1.0 cpd00002_c0 -1.0 cpd00067_c0 <==> +1.0 cpd00008_c0 +1.0 cpd00295_c0	-1.0 dGMP_C10H12N5O7P -1.0 ATP_C10H13N5O13P3 -1.0 H+_H <==> +1.0 ADP_C10H13N5O10P2 +1.0 dGDP_C10H13N5O10P2	(fig|282217.8.peg.4400 or fig|282217.8.peg.4400)	TRUE
rxn01512	ATP:dTDP phosphotransferase	-1.0 cpd00297_c0 -1.0 cpd00002_c0 <==> +1.0 cpd00008_c0 +1.0 cpd00357_c0	-1.0 dTDP_C10H14N2O11P2 -1.0 ATP_C10H13N5O13P3 <==> +1.0 ADP_C10H13N5O10P2 +1.0 TTP_C10H14N2O14P3	fig|282217.8.peg.1977	TRUE
rxn01513	ATP:dTMP phosphotransferase	-1.0 cpd00002_c0 -1.0 cpd00298_c0 -1.0 cpd00067_c0 <==> +1.0 cpd00008_c0 +1.0 cpd00297_c0	-1.0 ATP_C10H13N5O13P3 -1.0 dTMP_C10H13N2O8P -1.0 H+_H <==> +1.0 ADP_C10H13N5O10P2 +1.0 dTDP_C10H14N2O11P2	fig|282217.8.peg.2772	TRUE
rxn01517	ATP:dUMP phosphotransferase	-1.0 cpd00299_c0 -1.0 cpd00002_c0 -1.0 cpd00067_c0 <==> +1.0 cpd00008_c0 +1.0 cpd00978_c0	-1.0 dUMP_C9H11N2O8P -1.0 ATP_C10H13N5O13P3 -1.0 H+_H <==> +1.0 ADP_C10H13N5O10P2 +1.0 dUDP_C9H12N2O11P2	fig|282217.8.peg.4400	TRUE
rxn01519	dUTP nucleotidohydrolase	-1.0 cpd00358_c0 -1.0 cpd00001_c0 ==> +1.0 cpd00299_c0 +1.0 cpd00012_c0 +2.0 cpd00067_c0	-1.0 dUTP_C9H12N2O14P3 -1.0 H2O_H2O ==> +1.0 dUMP_C9H11N2O8P +1.0 PPi_HO7P2 +2.0 H+_H	(fig|282217.8.peg.1854 or fig|282217.8.peg.3379)	FALSE
rxn01520	5,10-Methylenetetrahydrofolate:dUMP C-methyltransferase	-1.0 cpd00299_c0 -1.0 cpd00125_c0 ==> +1.0 cpd00330_c0 +1.0 cpd00298_c0	-1.0 dUMP_C9H11N2O8P -1.0 5-10-Methylenetetrahydrofolate_C20H21N7O6 ==> +1.0 Dihydrofolate_C19H19N7O6 +1.0 dTMP_C10H13N2O8P	(fig|282217.8.peg.6524 or fig|282217.8.peg.1604)	FALSE
rxn01521	2'-Deoxyuridine 5'-monophosphate phosphohydrolase	-1.0 cpd00299_c0 -1.0 cpd00001_c0 ==> +1.0 cpd00009_c0 +1.0 cpd00412_c0	-1.0 dUMP_C9H11N2O8P -1.0 H2O_H2O ==> +1.0 Phosphate_HO4P +1.0 Deoxyuridine_C9H12N2O5	(fig|282217.8.peg.6508 or fig|282217.8.peg.1062)	FALSE
rxn01522	xanthine:NAD+ oxidoreductase	-1.0 cpd00309_c0 -1.0 cpd00003_c0 -1.0 cpd00001_c0 ==> +1.0 cpd00004_c0 +1.0 cpd00300_c0 +1.0 cpd00067_c0	-1.0 XAN_C5H4N4O2 -1.0 NAD_C21H26N7O14P2 -1.0 H2O_H2O ==> +1.0 NADH_C21H27N7O14P2 +1.0 Urate_C5H4N4O3 +1.0 H+_H	((fig|282217.8.peg.1452 or fig|282217.8.peg.78 or fig|282217.8.peg.3843 or fig|282217.8.peg.6979) and (fig|282217.8.peg.1453 or fig|282217.8.peg.3843 or fig|282217.8.peg.77) and (fig|282217.8.peg.1451 or fig|282217.8.peg.76 or fig|282217.8.peg.3842))	FALSE
rxn01530	retinol:NAD+ oxidoreductase	-1.0 cpd00365_c0 -1.0 cpd00003_c0 <==> +1.0 cpd00304_c0 +1.0 cpd00004_c0 +1.0 cpd00067_c0	-1.0 Retinol_C20H30O -1.0 NAD_C21H26N7O14P2 <==> +1.0 Retinal_C20H28O +1.0 NADH_C21H27N7O14P2 +1.0 H+_H	(fig|282217.8.peg.7598 or fig|282217.8.peg.6674 or fig|282217.8.peg.4784 or fig|282217.8.peg.4516 or fig|282217.8.peg.2188 or fig|282217.8.peg.4868 or fig|282217.8.peg.6648)	TRUE
rxn01539	thiamin monophosphate phosphohydrolase	-1.0 cpd00001_c0 -1.0 cpd00793_c0 ==> +1.0 cpd00305_c0 +1.0 cpd00009_c0 +1.0 cpd00067_c0	-1.0 H2O_H2O -1.0 Thiamine phosphate_C12H17N4O4PS ==> +1.0 Thiamin_C12H17N4OS +1.0 Phosphate_HO4P +1.0 H+_H		FALSE
rxn01543	R02141	-1.0 cpd00309_c0 -1.0 cpd00001_c0 <==> +1.0 cpd03280_c0 +1.0 cpd00067_c0	-1.0 XAN_C5H4N4O2 -1.0 H2O_H2O <==> +1.0 5-Ureido-4-imidazole carboxylate_C5H5N4O3 +1.0 H+_H	fig|282217.8.peg.7667	TRUE
rxn01544	XMP:pyrophosphate phosphoribosyltransferase	-1.0 cpd00309_c0 -1.0 cpd00103_c0 ==> +1.0 cpd00497_c0 +1.0 cpd00012_c0 +1.0 cpd00067_c0	-1.0 XAN_C5H4N4O2 -1.0 PRPP_C5H9O14P3 ==> +1.0 XMP_C10H11N4O9P +1.0 PPi_HO7P2 +1.0 H+_H	fig|282217.8.peg.1993	FALSE
rxn01545	Xanthosine ribohydrolase	-1.0 cpd00001_c0 -1.0 cpd01217_c0 <==> +1.0 cpd00309_c0 +1.0 cpd00105_c0	-1.0 H2O_H2O -1.0 Xanthosine_C10H12N4O6 <==> +1.0 XAN_C5H4N4O2 +1.0 D-Ribose_C5H10O5	fig|282217.8.peg.4455	TRUE
rxn01547	Guanosine aminohydrolase	-1.0 cpd00311_c0 -1.0 cpd00001_c0 -1.0 cpd00067_c0 <==> +1.0 cpd00013_c0 +1.0 cpd01217_c0	-1.0 Guanosine_C10H13N5O5 -1.0 H2O_H2O -1.0 H+_H <==> +1.0 NH3_H4N +1.0 Xanthosine_C10H12N4O6	fig|282217.8.peg.1182	TRUE
rxn01549	Guanosine 3'-phosphate phosphohydrolase	-1.0 cpd03701_c0 -1.0 cpd00001_c0 ==> +1.0 cpd00311_c0 +1.0 cpd00009_c0	-1.0 Gp_C10H12N5O8P -1.0 H2O_H2O ==> +1.0 Guanosine_C10H13N5O5 +1.0 Phosphate_HO4P		FALSE
rxn01572	Feruloyl-CoA:quinate O-(hydroxycinnamoyl)transferase	-1.0 cpd00248_c0 -1.0 cpd00321_c0 <==> +1.0 cpd00010_c0 +1.0 cpd01683_c0	-1.0 Quinate_C7H11O6 -1.0 Feruloyl-CoA_C31H40N7O19P3S <==> +1.0 CoA_C21H32N7O16P3S +1.0 O-Feruloylquinate_C17H19O9	fig|282217.8.peg.3960	TRUE
rxn01575	L-Isoleucine:2-oxoglutarate aminotransferase	-1.0 cpd00322_c0 -1.0 cpd00024_c0 <==> +1.0 cpd00508_c0 +1.0 cpd00023_c0	-1.0 L-Isoleucine_C6H13NO2 -1.0 2-Oxoglutarate_C5H4O5 <==> +1.0 3MOP_C6H9O3 +1.0 L-Glutamate_C5H8NO4	fig|282217.8.peg.269	TRUE
rxn01588	3-Oxo-5beta-steroid:NADP+ delta4-oxidoreductase	-1.0 cpd00325_c0 -1.0 cpd00005_c0 -1.0 cpd00067_c0 <==> +1.0 cpd00006_c0 +1.0 cpd03260_c0	-1.0 Progesterone_C21H30O2 -1.0 NADPH_C21H26N7O17P3 -1.0 H+_H <==> +1.0 NADP_C21H25N7O17P3 +1.0 5beta-Pregnane-3,20-dione_C21H32O2	fig|282217.8.peg.5991	TRUE
rxn01599	(1-Hydroxycyclohexan-1-yl)acetyl-CoA cyclohexanone-lyase	-1.0 cpd02648_c0 -1.0 cpd00067_e0 <==> +1.0 cpd00329_c0 +1.0 cpd00022_c0 +1.0 cpd00067_c0	-1.0 (1-Hydroxycyclohexan-1-yl)acetyl-CoA_C29H44N7O18P3S -1.0 H+_H <==> +1.0 Cyclohexanone_C6H10O +1.0 Acetyl-CoA_C23H34N7O17P3S +1.0 H+_H	(fig|282217.8.peg.7489 or fig|282217.8.peg.7549 or fig|282217.8.peg.4854)	TRUE
rxn01600	Cyclohexylamine:oxygen oxidoreductase (deaminating)	-1.0 cpd00007_c0 -1.0 cpd00001_c0 -1.0 cpd00445_c0 <==> +1.0 cpd00025_c0 +1.0 cpd00013_c0 +1.0 cpd00329_c0	-1.0 O2_O2 -1.0 H2O_H2O -1.0 Cyclohexanamine_C6H14N <==> +1.0 H2O2_H2O2 +1.0 NH3_H4N +1.0 Cyclohexanone_C6H10O	(fig|282217.8.peg.2373 or fig|282217.8.peg.1287)	TRUE
rxn01602	dihydrofolate:NADP+ oxidoreductase	-1.0 cpd00330_c0 -1.0 cpd00006_c0 <==> +1.0 cpd00005_c0 +1.0 cpd00393_c0 +1.0 cpd00067_c0	-1.0 Dihydrofolate_C19H19N7O6 -1.0 NADP_C21H25N7O17P3 <==> +1.0 NADPH_C21H26N7O17P3 +1.0 Folate_C19H17N7O6 +1.0 H+_H	(fig|282217.8.peg.980 or (fig|282217.8.peg.604 or fig|282217.8.peg.1603 or fig|282217.8.peg.5681 or fig|282217.8.peg.3871))	TRUE
rxn01603	7,8-dihydropteroate:L-glutamate ligase (ADP-forming)	-1.0 cpd00683_c0 -1.0 cpd00002_c0 -1.0 cpd00023_c0 ==> +1.0 cpd00008_c0 +1.0 cpd00330_c0 +1.0 cpd00009_c0 +1.0 cpd00067_c0	-1.0 Dihydropteroate_C14H13N6O3 -1.0 ATP_C10H13N5O13P3 -1.0 L-Glutamate_C5H8NO4 ==> +1.0 ADP_C10H13N5O10P2 +1.0 Dihydrofolate_C19H19N7O6 +1.0 Phosphate_HO4P +1.0 H+_H	(fig|282217.8.peg.3585 and fig|282217.8.peg.3585)	FALSE
rxn01604	Formate:dihydrofolate ligase (ADP-forming)	-1.0 cpd00330_c0 -1.0 cpd00002_c0 -1.0 cpd00047_c0 <==> +1.0 cpd00008_c0 +1.0 cpd00009_c0 +1.0 cpd02046_c0	-1.0 Dihydrofolate_C19H19N7O6 -1.0 ATP_C10H13N5O13P3 -1.0 Formate_CHO2 <==> +1.0 ADP_C10H13N5O10P2 +1.0 Phosphate_HO4P +1.0 10-Formyldihydrofolate_C20H19N7O7	fig|282217.8.peg.1060	TRUE
rxn01607	ATP:(R)-mevalonate 5-phosphotransferase	-1.0 cpd00002_c0 -1.0 cpd00332_c0 <==> +1.0 cpd00008_c0 +1.0 cpd00812_c0 +1.0 cpd00067_c0	-1.0 ATP_C10H13N5O13P3 -1.0 Mevalonic acid_C6H11O4 <==> +1.0 ADP_C10H13N5O10P2 +1.0 5-phosphomevalonate_C6H10O7P +1.0 H+_H	(fig|282217.8.peg.2039 or fig|282217.8.peg.6958)	TRUE
rxn01619	R02261	-1.0 cpd02467_c0 <==> +1.0 cpd00334_c0 +1.0 cpd00020_c0	-1.0 2-Dehydro-3-deoxy-L-rhamnonate_C6H9O5 <==> +1.0 L-Lactaldehyde_C3H6O2 +1.0 Pyruvate_C3H3O3		TRUE
rxn01621	L-Rhamnulose-1-phosphate lactaldehyde-lyase	-1.0 cpd00831_c0 <==> +1.0 cpd00334_c0 +1.0 cpd00095_c0	-1.0 L-Rhamnulose 1-phosphate_C6H11O8P <==> +1.0 L-Lactaldehyde_C3H6O2 +1.0 Glycerone-phosphate_C3H5O6P	fig|282217.8.peg.2202	TRUE
rxn01629	(S)-4-Amino-5-oxopentanoate 4,5-aminomutase	-1.0 cpd00338_c0 <==> +1.0 cpd02345_c0	-1.0 5-Aminolevulinate_C5H9NO3 <==> +1.0 L-Glutamate1-semialdehyde_C5H9NO3	fig|282217.8.peg.4436	TRUE
rxn01633	2-Dehydro-3-deoxy-L-arabinonate hydro-lyase	-1.0 cpd00520_c0 ==> +1.0 cpd00340_c0 +1.0 cpd00001_c0	-1.0 2-Dehydro-3-deoxy-L-pentonate_C5H7O5 ==> +1.0 2,5-Dioxopentanoate_C5H5O4 +1.0 H2O_H2O	((fig|282217.8.peg.1051 or fig|282217.8.peg.7244) or fig|282217.8.peg.760)	FALSE
rxn01634	5-Dehydro-4-deoxy-D-glucarate hydro-lyase (decarboxylating)	-1.0 cpd00515_c0 -1.0 cpd00067_c0 ==> +1.0 cpd00340_c0 +1.0 cpd00001_c0 +1.0 cpd00011_c0	-1.0 5-Dehydro-4-deoxy-D-glucarate_C6H6O7 -1.0 H+_H ==> +1.0 2,5-Dioxopentanoate_C5H5O4 +1.0 H2O_H2O +1.0 CO2_CO2	fig|282217.8.peg.1668	FALSE
rxn01635	1-Pyrroline-4-hydroxy-2-carboxylate aminohydrolase (decyclizing)	-1.0 cpd00013_c0 -1.0 cpd00340_c0 ==> +1.0 cpd02626_c0 +1.0 cpd00001_c0 +1.0 cpd00067_c0	-1.0 NH3_H4N -1.0 2,5-Dioxopentanoate_C5H5O4 ==> +1.0 1-Pyrroline-4-hydroxy-2-carboxylate_C5H6NO3 +1.0 H2O_H2O +1.0 H+_H	fig|282217.8.peg.2282	FALSE
rxn01636	N2-Acetyl-L-ornithine:L-glutamate N-acetyltransferase	-1.0 cpd00342_c0 -1.0 cpd00023_c0 <==> +1.0 cpd00064_c0 +1.0 cpd00477_c0	-1.0 N-Acetylornithine_C7H14N2O3 -1.0 L-Glutamate_C5H8NO4 <==> +1.0 Ornithine_C5H13N2O2 +1.0 N-Acetyl-L-glutamate_C7H9NO5	fig|282217.8.peg.1206	TRUE
rxn01637	N2-Acetyl-L-ornithine:2-oxoglutarate aminotransferase	-1.0 cpd00024_c0 -1.0 cpd00342_c0 <==> +1.0 cpd00918_c0 +1.0 cpd00023_c0	-1.0 2-Oxoglutarate_C5H4O5 -1.0 N-Acetylornithine_C7H14N2O3 <==> +1.0 2-Acetamido-5-oxopentanoate_C7H10NO4 +1.0 L-Glutamate_C5H8NO4	(fig|282217.8.peg.228 or fig|282217.8.peg.4042)	TRUE
rxn01639	N-Formimino-L-glutamate formiminohydrolase	-1.0 cpd00378_c0 -1.0 cpd00023_c0 ==> +1.0 cpd00344_c0 +1.0 cpd00001_c0	-1.0 Formamide_CH3NO -1.0 L-Glutamate_C5H8NO4 ==> +1.0 N-Formimino-L-glutamate_C6H9N2O4 +1.0 H2O_H2O	fig|282217.8.peg.4594	FALSE
rxn01640	N-Formimino-L-glutamate iminohydrolase	-1.0 cpd00344_c0 -1.0 cpd00001_c0 <==> +1.0 cpd00013_c0 +1.0 cpd00770_c0	-1.0 N-Formimino-L-glutamate_C6H9N2O4 -1.0 H2O_H2O <==> +1.0 NH3_H4N +1.0 N-Formyl-L-glutamate_C6H7NO5	fig|282217.8.peg.183	TRUE
rxn01641	5-Formiminotetrahydrofolate:L-glutamate N-formiminotransferase	-1.0 cpd00502_c0 -1.0 cpd00023_c0 <==> +1.0 cpd00344_c0 +1.0 cpd00087_c0	-1.0 5-Formiminotetrahydrofolate_C20H22N8O6 -1.0 L-Glutamate_C5H8NO4 <==> +1.0 N-Formimino-L-glutamate_C6H9N2O4 +1.0 Tetrahydrofolate_C19H21N7O6	fig|282217.8.peg.5395	TRUE
rxn01642	4-imidazolone-5-propanoate amidohydrolase	-1.0 cpd02311_c0 -1.0 cpd00001_c0 -1.0 cpd00067_c0 ==> +1.0 cpd00344_c0 +1.0 cpd00067_e0	-1.0 4-Imidazolone-5-propanoate_C6H7N2O3 -1.0 H2O_H2O -1.0 H+_H ==> +1.0 N-Formimino-L-glutamate_C6H9N2O4 +1.0 H+_H	(fig|282217.8.peg.182 or fig|282217.8.peg.494)	FALSE
rxn01643	L-Aspartate-4-semialdehyde:NADP+ oxidoreductase (phosphorylating)	-1.0 cpd01977_c0 -1.0 cpd00005_c0 -1.0 cpd00067_c0 ==> +1.0 cpd00346_c0 +1.0 cpd00009_c0 +1.0 cpd00006_c0	-1.0 4-Phospho-L-aspartate_C4H6NO7P -1.0 NADPH_C21H26N7O17P3 -1.0 H+_H ==> +1.0 L-Aspartate4-semialdehyde_C4H7NO3 +1.0 Phosphate_HO4P +1.0 NADP_C21H25N7O17P3	(fig|282217.8.peg.4074 or fig|282217.8.peg.4074)	FALSE
rxn01648	Cytidine:orthophosphate alpha-D-ribosyltransferase	-1.0 cpd00009_c0 -1.0 cpd00367_c0 <==> +1.0 cpd00307_c0 +1.0 cpd00475_c0	-1.0 Phosphate_HO4P -1.0 Cytidine_C9H13N3O5 <==> +1.0 Cytosine_C4H5N3O +1.0 Ribose 1-phosphate_C5H9O8P	fig|282217.8.peg.7505	TRUE
rxn01652	S-Aminomethyldihydrolipoylprotein:(6S)-tetrahydrofolate aminomethyltransferase (ammonia-forming)	-1.0 cpd00347_c0 -1.0 cpd00001_c0 <==> +1.0 cpd02197_c0 +1.0 cpd00067_c0	-1.0 5-10-Methenyltetrahydrofolate_C20H20N7O6 -1.0 H2O_H2O <==> +1.0 5-Formyltetrahydrofolate_C20H21N7O7 +1.0 H+_H	fig|282217.8.peg.4222	TRUE
rxn01653	5-Formyltetrahydrofolate cyclo-ligase (ADP-forming)	-1.0 cpd00002_c0 -1.0 cpd02197_c0 ==> +1.0 cpd00008_c0 +1.0 cpd00009_c0 +1.0 cpd00347_c0	-1.0 ATP_C10H13N5O13P3 -1.0 5-Formyltetrahydrofolate_C20H21N7O7 ==> +1.0 ADP_C10H13N5O10P2 +1.0 Phosphate_HO4P +1.0 5-10-Methenyltetrahydrofolate_C20H20N7O6	fig|282217.8.peg.995	FALSE
rxn01670	Nicotinamide ribonucleotide phosphohydrolase	-1.0 cpd00355_c0 -1.0 cpd00001_c0 ==> +1.0 cpd00009_c0 +1.0 cpd02016_c0	-1.0 Nicotinamide ribonucleotide_C11H14N2O8P -1.0 H2O_H2O ==> +1.0 Phosphate_HO4P +1.0 N-Ribosylnicotinamide_C11H15N2O5	(fig|282217.8.peg.6508 or fig|282217.8.peg.1062)	FALSE
rxn01671	ATP:N-ribosylnicotinamide 5'-phosphotransferase	-1.0 cpd00002_c0 -1.0 cpd02016_c0 <==> +1.0 cpd00355_c0 +1.0 cpd00008_c0 +1.0 cpd00067_c0	-1.0 ATP_C10H13N5O13P3 -1.0 N-Ribosylnicotinamide_C11H15N2O5 <==> +1.0 Nicotinamide ribonucleotide_C11H14N2O8P +1.0 ADP_C10H13N5O10P2 +1.0 H+_H	(fig|282217.8.peg.3223 or (fig|282217.8.peg.4231 or fig|282217.8.peg.6608))	TRUE
rxn01672	dCTP aminohydrolase	-1.0 cpd00356_c0 -1.0 cpd00001_c0 -1.0 cpd00067_c0 ==> +1.0 cpd00013_c0 +1.0 cpd00358_c0	-1.0 dCTP_C9H13N3O13P3 -1.0 H2O_H2O -1.0 H+_H ==> +1.0 NH3_H4N +1.0 dUTP_C9H12N2O14P3	fig|282217.8.peg.3829	FALSE
rxn01673	ATP:dCDP phosphotransferase	-1.0 cpd00533_c0 -1.0 cpd00002_c0 <==> +1.0 cpd00008_c0 +1.0 cpd00356_c0	-1.0 dCDP_C9H13N3O10P2 -1.0 ATP_C10H13N5O13P3 <==> +1.0 ADP_C10H13N5O10P2 +1.0 dCTP_C9H13N3O13P3	fig|282217.8.peg.1977	TRUE
rxn01675	dTTP:alpha-D-glucose-1-phosphate thymidylyltransferase	-1.0 cpd00357_c0 -1.0 cpd00089_c0 <==> +1.0 cpd00626_c0 +1.0 cpd00012_c0	-1.0 TTP_C10H14N2O14P3 -1.0 Glucose-1-phosphate_C6H11O9P <==> +1.0 dTDPglucose_C16H24N2O16P2 +1.0 PPi_HO7P2	(fig|282217.8.peg.5605 or fig|282217.8.peg.731)	TRUE
rxn01678	ATP:dUDP phosphotransferase	-1.0 cpd00978_c0 -1.0 cpd00002_c0 <==> +1.0 cpd00008_c0 +1.0 cpd00358_c0	-1.0 dUDP_C9H12N2O11P2 -1.0 ATP_C10H13N5O13P3 <==> +1.0 ADP_C10H13N5O10P2 +1.0 dUTP_C9H12N2O14P3	fig|282217.8.peg.1977	TRUE
rxn01682	(1S,2R)-1-C-(indol-3-yl)glycerol 3-phosphate D-glyceraldehyde-3-phosphate-lyase	-1.0 cpd02210_c0 <==> +1.0 cpd00102_c0 +1.0 cpd00359_c0	-1.0 Indoleglycerol phosphate_C11H12NO6P <==> +1.0 Glyceraldehyde3-phosphate_C3H5O6P +1.0 indol_C8H7N	((fig|282217.8.peg.4080 and fig|282217.8.peg.4079) or fig|282217.8.peg.324)	TRUE
rxn01701	Palmitoyl-CoA:retinol O-acyltransferase	-1.0 cpd00365_c0 -1.0 cpd00134_c0 <==> +1.0 cpd00010_c0 +1.0 cpd01691_c0	-1.0 Retinol_C20H30O -1.0 Palmitoyl-CoA_C37H62N7O17P3S <==> +1.0 CoA_C21H32N7O16P3S +1.0 Retinol palmitate_C36H60O2	fig|282217.8.peg.3768	TRUE
rxn01704	Cytidine 3'-phosphate phosphohydrolase	-1.0 cpd00001_c0 -1.0 cpd03454_c0 ==> +1.0 cpd00009_c0 +1.0 cpd00367_c0	-1.0 H2O_H2O -1.0 3'-CMP_C9H12N3O8P ==> +1.0 Phosphate_HO4P +1.0 Cytidine_C9H13N3O5		FALSE
rxn01735	L-Cystine L-Cysteine-lyase (deaminating)	-1.0 cpd00381_c0 -1.0 cpd00001_c0 ==> +1.0 cpd00013_c0 +1.0 cpd01347_c0 +1.0 cpd00020_c0	-1.0 L-Cystine_C6H12N2O4S2 -1.0 H2O_H2O ==> +1.0 NH3_H4N +1.0 Thiocysteine_C3H7NO2S2 +1.0 Pyruvate_C3H3O3		FALSE
rxn01739	ATP:shikimate 3-phosphotransferase	-1.0 cpd00383_c0 -1.0 cpd00002_c0 <==> +1.0 cpd02030_c0 +1.0 cpd00008_c0 +1.0 cpd00067_c0	-1.0 Shikimate_C7H9O5 -1.0 ATP_C10H13N5O13P3 <==> +1.0 3-phosphoshikimate_C7H8O8P +1.0 ADP_C10H13N5O10P2 +1.0 H+_H	fig|282217.8.peg.1151	TRUE
rxn01740	Shikimate:NADP+ 3-oxidoreductase	-1.0 cpd00383_c0 -1.0 cpd00006_c0 <==> +1.0 cpd00005_c0 +1.0 cpd01716_c0 +1.0 cpd00067_c0	-1.0 Shikimate_C7H9O5 -1.0 NADP_C21H25N7O17P3 <==> +1.0 NADPH_C21H26N7O17P3 +1.0 3-Dehydroshikimate_C7H7O5 +1.0 H+_H	(fig|282217.8.peg.2044 or fig|282217.8.peg.2042 or fig|282217.8.peg.932)	TRUE
rxn01747	allantoate amidinohydrolase (decarboxylating)	-1.0 cpd00388_c0 -1.0 cpd00001_c0 -2.0 cpd00067_c0 ==> +1.0 cpd00013_c0 +1.0 cpd01419_c0 +1.0 cpd00011_c0	-1.0 Allantoate_C4H7N4O4 -1.0 H2O_H2O -2.0 H+_H ==> +1.0 NH3_H4N +1.0 Ureidoglycine_C3H7N3O3 +1.0 CO2_CO2	fig|282217.8.peg.1525	FALSE
rxn01750	CDPglucose 4,6-hydro-lyase	-1.0 cpd00390_c0 ==> +1.0 cpd00897_c0 +1.0 cpd00001_c0	-1.0 CDP-glucose_C15H23N3O16P2 ==> +1.0 CDP-4-dehydro-6-deoxy-D-glucose_C15H21N3O15P2 +1.0 H2O_H2O	fig|282217.8.peg.177	FALSE
rxn01754	ATP:erythritol 4-phosphotransferase	-1.0 cpd00392_c0 -1.0 cpd00002_c0 <==> +1.0 cpd00008_c0 +1.0 cpd02203_c0 +1.0 cpd00067_e0	-1.0 Phycite_C4H10O4 -1.0 ATP_C10H13N5O13P3 <==> +1.0 ADP_C10H13N5O10P2 +1.0 D-Erythritol 4-phosphate_C4H9O7P +1.0 H+_H	fig|282217.8.peg.2017	TRUE
rxn01775	D-Mannonate:NAD+ 5-oxidoreductase	-1.0 cpd00403_c0 -1.0 cpd00003_c0 <==> +1.0 cpd00004_c0 +1.0 cpd00672_c0 +1.0 cpd00067_c0	-1.0 D-Mannonate_C6H11O7 -1.0 NAD_C21H26N7O14P2 <==> +1.0 NADH_C21H27N7O14P2 +1.0 D-Fructuronate_C6H9O7 +1.0 H+_H	fig|282217.8.peg.7074	TRUE
rxn01790	(R)-Pantoate:NADP+ 2-oxidoreductase	-1.0 cpd00408_c0 -1.0 cpd00006_c0 <==> +1.0 cpd00005_c0 +1.0 cpd00067_c0 +1.0 cpd00712_c0	-1.0 Pantoate_C6H11O4 -1.0 NADP_C21H25N7O17P3 <==> +1.0 NADPH_C21H26N7O17P3 +1.0 H+_H +1.0 2-Dehydropantoate_C6H9O4	((fig|282217.8.peg.4163 or fig|282217.8.peg.249 or fig|282217.8.peg.7019 or fig|282217.8.peg.1392 or fig|282217.8.peg.708 or fig|282217.8.peg.3259 or fig|282217.8.peg.2237) or (fig|282217.8.peg.7019 or fig|282217.8.peg.249 or fig|282217.8.peg.1392 or fig|282217.8.peg.4163 or fig|282217.8.peg.2237 or fig|282217.8.peg.3259 or fig|282217.8.peg.708))	TRUE
rxn01791	(R)-Pantoate:beta-alanine ligase (AMP-forming)	-1.0 cpd00408_c0 -1.0 cpd00085_c0 -1.0 cpd00002_c0 ==> +1.0 cpd00644_c0 +1.0 cpd00018_c0 +1.0 cpd00012_c0 +2.0 cpd00067_c0	-1.0 Pantoate_C6H11O4 -1.0 beta-Alanine_C3H7NO2 -1.0 ATP_C10H13N5O13P3 ==> +1.0 PAN_C9H16NO5 +1.0 AMP_C10H12N5O7P +1.0 PPi_HO7P2 +2.0 H+_H	fig|282217.8.peg.1284	FALSE
rxn01799	deoxyuridine:orthophosphate 2-deoxy-D-ribosyltransferase	-1.0 cpd00009_c0 -1.0 cpd00412_c0 <==> +1.0 cpd00092_c0 +1.0 cpd00509_c0	-1.0 Phosphate_HO4P -1.0 Deoxyuridine_C9H12N2O5 <==> +1.0 Uracil_C4H4N2O2 +1.0 deoxyribose-1-phosphate_C5H9O7P	fig|282217.8.peg.7505	TRUE
rxn01800	Deoxycytidine aminohydrolase	-1.0 cpd00654_c0 -1.0 cpd00001_c0 -1.0 cpd00067_c0 ==> +1.0 cpd00013_c0 +1.0 cpd00412_c0	-1.0 Deoxycytidine_C9H13N3O4 -1.0 H2O_H2O -1.0 H+_H ==> +1.0 NH3_H4N +1.0 Deoxyuridine_C9H12N2O5	fig|282217.8.peg.1950	FALSE
rxn01802	Glutaryl-CoA:(acceptor) 2,3-oxidoreductase (decarboxylating)	-1.0 cpd00413_c0 -1.0 cpd00015_c0 -1.0 cpd00067_c0 <==> +1.0 cpd00982_c0 +1.0 cpd00650_c0 +1.0 cpd00011_c0	-1.0 Glutaryl-CoA_C26H37N7O19P3S -1.0 FAD_C27H31N9O15P2 -1.0 H+_H <==> +1.0 FADH2_C27H33N9O15P2 +1.0 Crotonyl-CoA_C25H36N7O17P3S +1.0 CO2_CO2	fig|282217.8.peg.149	TRUE
rxn01807	ATP:pyridoxal 5'-phosphotransferase	-1.0 cpd00419_c0 -1.0 cpd00002_c0 <==> +1.0 cpd00008_c0 +1.0 cpd00493_c0 +1.0 cpd00067_c0	-1.0 PM_C8H13N2O2 -1.0 ATP_C10H13N5O13P3 <==> +1.0 ADP_C10H13N5O10P2 +1.0 Pyridoxamine phosphate_C8H12N2O5P +1.0 H+_H	fig|282217.8.peg.3981	TRUE
rxn01825	Homogentisate:oxygen 1,2-oxidoreductase (decyclizing)	-1.0 cpd00007_c0 -1.0 cpd00426_c0 <==> +1.0 cpd00763_c0 +1.0 cpd00067_c0	-1.0 O2_O2 -1.0 Homogentisate_C8H7O4 <==> +1.0 4-Maleylacetoacetate_C8H6O6 +1.0 H+_H	fig|282217.8.peg.5370	TRUE
rxn01827	4-Hydroxyphenylpyruvate:oxygen oxidoreductase (hydroxylating,decarboxylating)	-1.0 cpd00007_c0 -1.0 cpd00868_c0 <==> +1.0 cpd00426_c0 +1.0 cpd00011_c0	-1.0 O2_O2 -1.0 p-hydroxyphenylpyruvate_C9H7O4 <==> +1.0 Homogentisate_C8H7O4 +1.0 CO2_CO2	((fig|282217.8.peg.2043 or fig|282217.8.peg.4745) or (fig|282217.8.peg.2043 or fig|282217.8.peg.4745))	TRUE
rxn01828	L-Arabinonate hydro-lyase	-1.0 cpd00427_c0 ==> +1.0 cpd00520_c0 +1.0 cpd00001_c0	-1.0 L-Arabinonate_C5H9O6 ==> +1.0 2-Dehydro-3-deoxy-L-pentonate_C5H7O5 +1.0 H2O_H2O	fig|282217.8.peg.1050	FALSE
rxn01830	L-Arabinono-1,4-lactone lactonohydrolase	-1.0 cpd00819_c0 -1.0 cpd00001_c0 ==> +1.0 cpd00427_c0 +1.0 cpd00067_c0	-1.0 L-Arabinono-1,4-lactone_C5H8O5 -1.0 H2O_H2O ==> +1.0 L-Arabinonate_C5H9O6 +1.0 H+_H	(fig|282217.8.peg.7215 or fig|282217.8.peg.1039)	FALSE
rxn01834	(R)-S-Lactoylglutathione methylglyoxal-lyase (isomerizing)	-1.0 cpd02182_c0 <==> +1.0 cpd00428_c0 +1.0 cpd00042_c0	-1.0 (R)-S-Lactoylglutathione_C13H20N3O8S <==> +1.0 2-Oxopropanal_C3H4O2 +1.0 GSH_C10H16N3O6S	fig|282217.8.peg.3513	TRUE
rxn01842	Phenylacetate:CoA ligase	-1.0 cpd00010_c0 -1.0 cpd00002_c0 -1.0 cpd00430_c0 ==> +1.0 cpd00452_c0 +1.0 cpd00018_c0 +1.0 cpd00012_c0 +2.0 cpd00067_c0	-1.0 CoA_C21H32N7O16P3S -1.0 ATP_C10H13N5O13P3 -1.0 PACT_C8H8O2 ==> +1.0 Phenylacetyl-CoA_C29H38N7O17P3S +1.0 AMP_C10H12N5O7P +1.0 PPi_HO7P2 +2.0 H+_H	fig|282217.8.peg.4494	FALSE
rxn01843	2-phenylacetamide amidohydrolase	-1.0 cpd01647_c0 -1.0 cpd00001_c0 -1.0 cpd00067_c0 <==> +1.0 cpd00013_c0 +1.0 cpd00430_c0	-1.0 2-Phenylacetamide_C8H9NO -1.0 H2O_H2O -1.0 H+_H <==> +1.0 NH3_H4N +1.0 PACT_C8H8O2	fig|282217.8.peg.7612	TRUE
rxn01851	4-aminobutanal:NAD+ 1-oxidoreductase	-1.0 cpd00434_c0 -1.0 cpd00003_c0 -1.0 cpd00001_c0 ==> +1.0 cpd00004_c0 +1.0 cpd00281_c0 +2.0 cpd00067_c0	-1.0 4-Aminobutanal_C4H10NO -1.0 NAD_C21H26N7O14P2 -1.0 H2O_H2O ==> +1.0 NADH_C21H27N7O14P2 +1.0 GABA_C4H9NO2 +2.0 H+_H	((fig|282217.8.peg.6587 or fig|282217.8.peg.1129 or fig|282217.8.peg.2252 or fig|282217.8.peg.4540 or fig|282217.8.peg.2714 or fig|282217.8.peg.6646 or fig|282217.8.peg.1784 or fig|282217.8.peg.2960 or fig|282217.8.peg.1909 or fig|282217.8.peg.6642 or fig|282217.8.peg.7536) or fig|282217.8.peg.4074)	FALSE
rxn01854	N(alpha)-Benzyloxycarbonyl-L-leucine urethanehydrolase	-1.0 cpd02658_c0 -1.0 cpd00001_c0 -1.0 cpd00067_c0 <==> +1.0 cpd00435_c0 +1.0 cpd00107_c0 +1.0 cpd00011_c0	-1.0 N(alpha)-Benzyloxycarbonyl-L-leucine_C14H18NO4 -1.0 H2O_H2O -1.0 H+_H <==> +1.0 Phenylcarbinol_C7H8O +1.0 L-Leucine_C6H13NO2 +1.0 CO2_CO2	fig|282217.8.peg.184	TRUE
rxn01858	Deoxyadenosine aminohydrolase	-1.0 cpd00438_c0 -1.0 cpd00001_c0 -1.0 cpd00067_c0 ==> +1.0 cpd00013_c0 +1.0 cpd03279_c0	-1.0 Deoxyadenosine_C10H13N5O3 -1.0 H2O_H2O -1.0 H+_H ==> +1.0 NH3_H4N +1.0 Deoxyinosine_C10H12N4O4	(fig|282217.8.peg.3835 or fig|282217.8.peg.4454)	FALSE
rxn01863	4-aminobenzoate,NADH:oxygen oxidoreductase (1-hydroxylating, decarboxylating)	-1.0 cpd00007_c0 -1.0 cpd00004_c0 -1.0 cpd00443_c0 -2.0 cpd00067_c0 <==> +1.0 cpd00003_c0 +1.0 cpd01584_c0 +1.0 cpd00001_c0 +1.0 cpd00011_c0	-1.0 O2_O2 -1.0 NADH_C21H27N7O14P2 -1.0 ABEE_C7H6NO2 -2.0 H+_H <==> +1.0 NAD_C21H26N7O14P2 +1.0 p-Aminophenol_C6H7NO +1.0 H2O_H2O +1.0 CO2_CO2	fig|282217.8.peg.1961	TRUE
rxn01864	4-aminobenzoate,NADPH:oxygen oxidoreductase (1-hydroxylating, decarboxylating)	-1.0 cpd00007_c0 -1.0 cpd00005_c0 -1.0 cpd00443_c0 -2.0 cpd00067_c0 <==> +1.0 cpd01584_c0 +1.0 cpd00006_c0 +1.0 cpd00001_c0 +1.0 cpd00011_c0	-1.0 O2_O2 -1.0 NADPH_C21H26N7O17P3 -1.0 ABEE_C7H6NO2 -2.0 H+_H <==> +1.0 p-Aminophenol_C6H7NO +1.0 NADP_C21H25N7O17P3 +1.0 H2O_H2O +1.0 CO2_CO2	fig|282217.8.peg.1961	TRUE
rxn01870	D-Fructose 1-phosphate D-glyceraldehyde-3-phosphate-lyase	-1.0 cpd00802_c0 <==> +1.0 cpd00448_c0 +1.0 cpd00095_c0	-1.0 D-fructose-1-phosphate_C6H11O9P <==> +1.0 D-Glyceraldehyde_C3H6O3 +1.0 Glycerone-phosphate_C3H5O6P	fig|282217.8.peg.5389	TRUE
rxn01871	acetyl-CoA:enzyme N6-(dihydrolipoyl)lysine S-acetyltransferase	-1.0 cpd00449_c0 -1.0 cpd00022_c0 <==> +1.0 cpd00010_c0 +1.0 cpd00836_c0	-1.0 Dihydrolipoamide_C8H17NOS2 -1.0 Acetyl-CoA_C23H34N7O17P3S <==> +1.0 CoA_C21H32N7O16P3S +1.0 S-Acetyldihydrolipoamide_C10H19NO2S2	(fig|282217.8.peg.356 or fig|282217.8.peg.1954)	TRUE
rxn01872	succinyl-CoA:enzyme N6-(dihydrolipoyl)lysine S-succinyltransferase	-1.0 cpd00449_c0 -1.0 cpd00078_c0 <==> +1.0 cpd00010_c0 +1.0 cpd00860_c0	-1.0 Dihydrolipoamide_C8H17NOS2 -1.0 Succinyl-CoA_C25H35N7O19P3S <==> +1.0 CoA_C21H32N7O16P3S +1.0 S-Succinyldihydrolipoamide_C12H20NO4S2	fig|282217.8.peg.1967	TRUE
rxn01893	R02601	-1.0 cpd00001_c0 -1.0 cpd00461_c0 ==> +1.0 cpd02258_c0	-1.0 H2O_H2O -1.0 Oxopent-4-enoate_C5H5O3 ==> +1.0 4-Hydroxy-2-oxovalerate_C5H7O4	(fig|282217.8.peg.7551 or fig|282217.8.peg.4858)	FALSE
rxn01894	4-Oxalocrotonate carboxy-lyase	-1.0 cpd02183_c0 -1.0 cpd00067_c0 <==> +1.0 cpd00461_c0 +1.0 cpd00011_c0	-1.0 4-Oxalocrotonate_C6H4O5 -1.0 H+_H <==> +1.0 Oxopent-4-enoate_C5H5O3 +1.0 CO2_CO2		TRUE
rxn01896	2-hydroxymuconate-semialdehyde formylhydrolase	-1.0 cpd00047_c0 -1.0 cpd00461_c0 -1.0 cpd00067_c0 <==> +1.0 cpd00001_c0 +1.0 cpd00518_c0	-1.0 Formate_CHO2 -1.0 Oxopent-4-enoate_C5H5O3 -1.0 H+_H <==> +1.0 H2O_H2O +1.0 2-Hydroxymuconic semialdehyde_C6H5O4		TRUE
rxn01900	5beta-Cholestan-3-one:NADP+ 4,5-oxidoreductase	-1.0 cpd01983_c0 -1.0 cpd00006_c0 <==> +1.0 cpd00005_c0 +1.0 cpd00463_c0 +1.0 cpd00067_c0	-1.0 Coprostan-3-one_C27H46O -1.0 NADP_C21H25N7O17P3 <==> +1.0 NADPH_C21H26N7O17P3 +1.0 Cholestenone_C27H44O +1.0 H+_H	fig|282217.8.peg.5991	TRUE
rxn01917	ATP:N-acetyl-L-glutamate 5-phosphotransferase	-1.0 cpd00002_c0 -1.0 cpd00477_c0 <==> +1.0 cpd00008_c0 +1.0 cpd02552_c0	-1.0 ATP_C10H13N5O13P3 -1.0 N-Acetyl-L-glutamate_C7H9NO5 <==> +1.0 ADP_C10H13N5O10P2 +1.0 n-acetylglutamyl-phosphate_C7H9NO8P	(fig|282217.8.peg.774 or fig|282217.8.peg.774)	TRUE
rxn01919	Gentisate:oxygen 1,2-oxidoreductase (decyclizing)	-1.0 cpd00007_c0 -1.0 cpd00479_c0 <==> +1.0 cpd01466_c0 +1.0 cpd00067_c0	-1.0 O2_O2 -1.0 Gentisate_C7H5O4 <==> +1.0 Maleylpyruvate_C7H4O6 +1.0 H+_H	fig|282217.8.peg.5366	TRUE
rxn01923	2-Methylpropanoyl-CoA:oxygen 2,3-oxidoreductase	-1.0 cpd00007_c0 -2.0 cpd00481_c0 ==> +2.0 cpd02187_c0 +2.0 cpd00001_c0	-1.0 O2_O2 -2.0 Isobutyryl-CoA_C25H38N7O17P3S ==> +2.0 Methacrylyl-CoA_C25H36N7O17P3S +2.0 H2O_H2O	(fig|282217.8.peg.6800 or fig|282217.8.peg.7465 or fig|282217.8.peg.7152 or fig|282217.8.peg.4640 or fig|282217.8.peg.7160)	FALSE
rxn01924	isobutyryl-CoA dehydrogenase	-1.0 cpd00982_c0 -1.0 cpd02187_c0 -1.0 cpd00067_e0 ==> +1.0 cpd00015_c0 +1.0 cpd00481_c0 +1.0 cpd00067_c0	-1.0 FADH2_C27H33N9O15P2 -1.0 Methacrylyl-CoA_C25H36N7O17P3S -1.0 H+_H ==> +1.0 FAD_C27H31N9O15P2 +1.0 Isobutyryl-CoA_C25H38N7O17P3S +1.0 H+_H	fig|282217.8.peg.2116	FALSE
rxn01925	2-methylpropanoyl-CoA:enzyme N6-(dihydrolipoyl)lysine S-(2-methylpropanoyl)transferase	-1.0 cpd00449_c0 -1.0 cpd00481_c0 <==> +1.0 cpd00010_c0 +1.0 cpd02700_c0	-1.0 Dihydrolipoamide_C8H17NOS2 -1.0 Isobutyryl-CoA_C25H38N7O17P3S <==> +1.0 CoA_C21H32N7O16P3S +1.0 S-(2-Methylpropionyl)-dihydrolipoamide_C12H23NO2S2	fig|282217.8.peg.4574	TRUE
rxn01927	3-Hydroxyanthranilate:oxygen 3,4-oxidoreductase (decyclizing)	-1.0 cpd00007_c0 -1.0 cpd00483_c0 -1.0 cpd00067_e0 ==> +1.0 cpd02692_c0 +1.0 cpd00067_c0	-1.0 O2_O2 -1.0 3-Hydroxyanthranilate_C7H6NO3 -1.0 H+_H ==> +1.0 2-Amino-3-carboxymuconate semialdehyde_C7H6NO5 +1.0 H+_H	(fig|282217.8.peg.7545 or fig|282217.8.peg.7545)	FALSE
rxn01930	3-Hydroxy-L-kynurenine hydrolase	-1.0 cpd02065_c0 -1.0 cpd00001_c0 ==> +1.0 cpd00035_c0 +1.0 cpd00483_c0 +1.0 cpd00067_c0	-1.0 3-Hydroxy-L-kynurenine_C10H12N2O4 -1.0 H2O_H2O ==> +1.0 L-Alanine_C3H7NO2 +1.0 3-Hydroxyanthranilate_C7H6NO3 +1.0 H+_H	(fig|282217.8.peg.4047 or fig|282217.8.peg.4283)	FALSE
rxn01945	4-hydroxyphenylacetate,NADH:oxygen oxidoreductase (3-hydroxylating)	-1.0 cpd00007_c0 -1.0 cpd00004_c0 -1.0 cpd00067_c0 -1.0 cpd00489_c0 ==> +1.0 cpd00003_c0 +1.0 cpd00001_c0 +1.0 cpd00854_c0	-1.0 O2_O2 -1.0 NADH_C21H27N7O14P2 -1.0 H+_H -1.0 4-Hydroxyphenylacetate_C8H7O3 ==> +1.0 NAD_C21H26N7O14P2 +1.0 H2O_H2O +1.0 Homoprotocatechuate_C8H7O4	fig|282217.8.peg.1961	FALSE
rxn01948	5-Hydroxy-L-tryptophan decarboxy-lyase	-1.0 cpd00490_c0 -1.0 cpd00067_c0 <==> +1.0 cpd00579_c0 +1.0 cpd00011_c0	-1.0 5-Hydroxy-L-tryptophan_C11H12N2O3 -1.0 H+_H <==> +1.0 Serotonin_C10H13N2O +1.0 CO2_CO2	fig|282217.8.peg.4136	TRUE
rxn01952	R02706	-1.0 cpd02612_c0 -1.0 cpd00001_c0 ==> +1.0 cpd00492_c0 +1.0 cpd00009_c0	-1.0 N-Acetylmannosamine 6-phosphate_C8H14NO9P -1.0 H2O_H2O ==> +1.0 N-Acetyl-D-mannosamine_C8H15NO6 +1.0 Phosphate_HO4P		FALSE
rxn01953	N-acetyl-D-mannosamine N-acetylmannosaminohydrolase	-1.0 cpd00492_c0 -1.0 cpd00014_c0 <==> +1.0 cpd00861_c0 +1.0 cpd00001_c0	-1.0 N-Acetyl-D-mannosamine_C8H15NO6 -1.0 UDP_C9H12N2O12P2 <==> +1.0 UDP-N-acetyl-D-mannosamine_C17H25N3O17P2 +1.0 H2O_H2O		TRUE
rxn01961	Xanthosine 5'-phosphate phosphohydrolase	-1.0 cpd00497_c0 -1.0 cpd00001_c0 ==> +1.0 cpd00009_c0 +1.0 cpd01217_c0	-1.0 XMP_C10H11N4O9P -1.0 H2O_H2O ==> +1.0 Phosphate_HO4P +1.0 Xanthosine_C10H12N4O6	(fig|282217.8.peg.1062 or fig|282217.8.peg.6508)	FALSE
rxn01964	L-serine hydro-lyase [adding 1-C-(indol-3-yl)glycerol 3-phosphate; L-tryptophan and glyceraldehyde-3-phosphate-forming]	-1.0 cpd02210_c0 -1.0 cpd00054_c0 ==> +1.0 cpd00102_c0 +1.0 cpd00065_c0 +1.0 cpd00001_c0	-1.0 Indoleglycerol phosphate_C11H12NO6P -1.0 L-Serine_C3H7NO3 ==> +1.0 Glyceraldehyde3-phosphate_C3H5O6P +1.0 L-Tryptophan_C11H12N2O2 +1.0 H2O_H2O	((fig|282217.8.peg.4080 and fig|282217.8.peg.4079) or fig|282217.8.peg.324)	FALSE
rxn01967	beta-D-Glucose 1-phosphate 1,6-phosphomutase	-1.0 cpd00501_c0 <==> +1.0 cpd00863_c0	-1.0 beta-D-Glucose 1-phosphate_C6H11O9P <==> +1.0 beta-D-Glucose 6-phosphate_C6H11O9P	(fig|282217.8.peg.3603 or fig|282217.8.peg.3603)	TRUE
rxn01972	N6-Acetyl-LL-2,6-diaminoheptanedioate amidohydrolase	-1.0 cpd02685_c0 -1.0 cpd00001_c0 <==> +1.0 cpd00504_c0 +1.0 cpd00029_c0	-1.0 N-acetyl-LL-2,6-diaminopimelate_C9H15N2O5 -1.0 H2O_H2O <==> +1.0 LL-2,6-Diaminopimelate_C7H14N2O4 +1.0 Acetate_C2H3O2	fig|282217.8.peg.7323	TRUE
rxn01973	N-Succinyl-LL-2,6-diaminoheptanedioate amidohydrolase	-1.0 cpd02698_c0 -1.0 cpd00001_c0 <==> +1.0 cpd00036_c0 +1.0 cpd00504_c0	-1.0 N-Succinyl-L-2,6-diaminopimelate_C11H16N2O7 -1.0 H2O_H2O <==> +1.0 Succinate_C4H4O4 +1.0 LL-2,6-Diaminopimelate_C7H14N2O4	fig|282217.8.peg.2656	TRUE
rxn01974	LL-2,6-Diaminoheptanedioate 2-epimerase	-1.0 cpd00504_c0 <==> +1.0 cpd00516_c0	-1.0 LL-2,6-Diaminopimelate_C7H14N2O4 <==> +1.0 meso-2,6-Diaminopimelate_C7H14N2O4	fig|282217.8.peg.900	TRUE
rxn01975	beta-D-Glucose-6-phosphate:NADP+ 1-oxoreductase	-1.0 cpd00863_c0 -1.0 cpd00006_c0 <==> +1.0 cpd00911_c0 +1.0 cpd00005_c0 +1.0 cpd00067_c0	-1.0 beta-D-Glucose 6-phosphate_C6H11O9P -1.0 NADP_C21H25N7O17P3 <==> +1.0 6-phospho-D-glucono-1-5-lactone_C6H9O9P +1.0 NADPH_C21H26N7O17P3 +1.0 H+_H	(fig|282217.8.peg.6948 or fig|282217.8.peg.1086 or fig|282217.8.peg.783)	TRUE
rxn01977	alpha-D-Glucose 6-phosphate ketol-isomerase	-1.0 cpd00079_c0 <==> +1.0 cpd00863_c0	-1.0 D-glucose-6-phosphate_C6H11O9P <==> +1.0 beta-D-Glucose 6-phosphate_C6H11O9P	fig|282217.8.peg.1093	TRUE
rxn01987	R02750	-1.0 cpd00510_c0 -1.0 cpd00008_c0 -1.0 cpd00067_c0 <==> +1.0 cpd00002_c0 +1.0 cpd01242_c0	-1.0 deoxyribose-5-phosphate_C5H9O7P -1.0 ADP_C10H13N5O10P2 -1.0 H+_H <==> +1.0 ATP_C10H13N5O13P3 +1.0 Thyminose_C5H10O4	fig|282217.8.peg.5197	TRUE
rxn01989	D-Glucarate hydro-lyase	-1.0 cpd00609_c0 ==> +1.0 cpd00001_c0 +1.0 cpd00515_c0	-1.0 D-Glucarate_C6H8O8 ==> +1.0 H2O_H2O +1.0 5-Dehydro-4-deoxy-D-glucarate_C6H6O7	fig|282217.8.peg.3906	FALSE
rxn01995	(S)-Methylmalonyl-CoA hydrolase	-1.0 cpd00519_c0 -1.0 cpd00001_c0 <==> +1.0 cpd00010_c0 +1.0 cpd01468_c0 +1.0 cpd00067_c0	-1.0 D-methylmalonyl-CoA_C25H35N7O19P3S -1.0 H2O_H2O <==> +1.0 CoA_C21H32N7O16P3S +1.0 Methylmalonate_C4H4O4 +1.0 H+_H	(fig|282217.8.peg.842 or fig|282217.8.peg.5368)	TRUE
rxn01996	Methylmalonyl-CoA epimerase	-1.0 cpd00891_c0 <==> +1.0 cpd00519_c0	-1.0 L-methylmalonyl-CoA_C25H35N7O19P3S <==> +1.0 D-methylmalonyl-CoA_C25H35N7O19P3S	(fig|282217.8.peg.1929 or fig|282217.8.peg.7302)	TRUE
rxn01997	dTDPglucose 4,6-hydro-lyase	-1.0 cpd00626_c0 ==> +1.0 cpd00521_c0 +1.0 cpd00001_c0	-1.0 dTDPglucose_C16H24N2O16P2 ==> +1.0 dTDP-4-oxo-6-deoxy-D-glucose_C16H22N2O15P2 +1.0 H2O_H2O	fig|282217.8.peg.729	FALSE
rxn02000	dTDP-4-dehydro-6-deoxy-D-glucose 3,5-epimerase	-1.0 cpd00521_c0 <==> +1.0 cpd00522_c0	-1.0 dTDP-4-oxo-6-deoxy-D-glucose_C16H22N2O15P2 <==> +1.0 dTDP-4-oxo-L-rhamnose_C16H22N2O15P2	(fig|282217.8.peg.2059 or fig|282217.8.peg.732)	TRUE
rxn02003	dTDP-6-deoxy-L-mannose:NADP+ 4-oxidoreductase	-1.0 cpd00006_c0 -1.0 cpd02113_c0 <==> +1.0 cpd00522_c0 +1.0 cpd00005_c0 +1.0 cpd00067_c0	-1.0 NADP_C21H25N7O17P3 -1.0 dTDP-rhamnose_C16H24N2O15P2 <==> +1.0 dTDP-4-oxo-L-rhamnose_C16H22N2O15P2 +1.0 NADPH_C21H26N7O17P3 +1.0 H+_H	(fig|282217.8.peg.730 or fig|282217.8.peg.730)	TRUE
rxn02004	Trehalose-6-phosphate phosphohydrolase	-1.0 cpd00523_c0 -1.0 cpd00001_c0 ==> +1.0 cpd00009_c0 +1.0 cpd00794_c0	-1.0 Trehalose 6-phosphate_C12H21O14P -1.0 H2O_H2O ==> +1.0 Phosphate_HO4P +1.0 TRHL_C12H22O11	fig|282217.8.peg.991	FALSE
rxn02005	trehalose transport via PEP:Pyr PTS	-1.0 cpd00061_c0 -1.0 cpd00794_e0 <==> +1.0 cpd00523_c0 +1.0 cpd00020_c0	-1.0 Phosphoenolpyruvate_C3H2O6P -1.0 TRHL_C12H22O11 <==> +1.0 Trehalose 6-phosphate_C12H21O14P +1.0 Pyruvate_C3H3O3	(Unknown and Unknown and fig|282217.8.peg.354 and Unknown)	TRUE
rxn02008	UDP-N-acetylmuramoyl-L-alanine:D-glutamate ligase(ADP-forming)	-1.0 cpd00186_c0 -1.0 cpd00890_c0 -1.0 cpd00002_c0 ==> +1.0 cpd00525_c0 +1.0 cpd00008_c0 +1.0 cpd00009_c0 +1.0 cpd00067_c0	-1.0 D-Glutamate_C5H8NO4 -1.0 UDP-N-acetylmuramoyl-L-alanine_C23H33N4O20P2 -1.0 ATP_C10H13N5O13P3 ==> +1.0 UDP-N-acetylmuramoyl-L-alanyl-D-glutamate_C28H39N5O23P2 +1.0 ADP_C10H13N5O10P2 +1.0 Phosphate_HO4P +1.0 H+_H	fig|282217.8.peg.917	FALSE
rxn02009	UDP-N-acetylmuramoyl-L-alanyl-D-glutamate:L-lysine gamma-ligase (ADP-forming)	-1.0 cpd00525_c0 -1.0 cpd00039_c0 -1.0 cpd00002_c0 <==> +1.0 cpd00008_c0 +1.0 cpd02861_c0 +1.0 cpd00009_c0 +1.0 cpd00067_c0	-1.0 UDP-N-acetylmuramoyl-L-alanyl-D-glutamate_C28H39N5O23P2 -1.0 L-Lysine_C6H15N2O2 -1.0 ATP_C10H13N5O13P3 <==> +1.0 ADP_C10H13N5O10P2 +1.0 UDP-N-acetylmuramoyl-L-alanyl-D-glutamyl-L-lysine_C34H52N7O24P2 +1.0 Phosphate_HO4P +1.0 H+_H	fig|282217.8.peg.995	TRUE
rxn02011	UDP-N-acetylmuramoyl-L-alanyl-D-glutamate:(L)-meso-2,6-diaminoheptanedioate gamma-ligase (ADP-forming)	-1.0 cpd00525_c0 -1.0 cpd00002_c0 -1.0 cpd00516_c0 ==> +1.0 cpd00008_c0 +1.0 cpd02964_c0 +1.0 cpd00009_c0 +1.0 cpd00067_c0	-1.0 UDP-N-acetylmuramoyl-L-alanyl-D-glutamate_C28H39N5O23P2 -1.0 ATP_C10H13N5O13P3 -1.0 meso-2,6-Diaminopimelate_C7H14N2O4 ==> +1.0 ADP_C10H13N5O10P2 +1.0 UDP-N-acetylmuramoyl-L-alanyl-D-gamma-glutamyl-meso-2-6-diaminopimelate_C35H51N7O26P2 +1.0 Phosphate_HO4P +1.0 H+_H	fig|282217.8.peg.914	FALSE
rxn02015	Taurocholate amidohydrolase	-1.0 cpd00001_c0 -1.0 cpd03047_c0 <==> +1.0 cpd00526_c0 +1.0 cpd00210_c0	-1.0 H2O_H2O -1.0 Taurocholate_C26H44NO7S <==> +1.0 Cholate_C24H39O5 +1.0 Taurine_C2H7NO3S	fig|282217.8.peg.3237	TRUE
rxn02026	serine-phosphoethanolamine ethanolaminephosphohydrolase	-1.0 cpd02415_c0 -1.0 cpd00001_c0 <==> +1.0 cpd00054_c0 +1.0 cpd00067_c0 +1.0 cpd00285_c0	-1.0 Serine phosphoethanolamine_C5H13N2O6P -1.0 H2O_H2O <==> +1.0 L-Serine_C3H7NO3 +1.0 H+_H +1.0 Phosphoethanolamine_C2H7NO4P	fig|282217.8.peg.4234	TRUE
rxn02039	11beta,17alpha,21-Trihydroxy-5beta-pregnane-3,20-dione:NADP+ delta4-oxidoreductase	-1.0 cpd03252_c0 -1.0 cpd00006_c0 <==> +1.0 cpd00546_c0 +1.0 cpd00005_c0 +1.0 cpd00067_c0	-1.0 5beta-Pregnane-11beta,17alpha,21-triol-3,20-dione_C21H32O5 -1.0 NADP_C21H25N7O17P3 <==> +1.0 Cortisol_C21H30O5 +1.0 NADPH_C21H26N7O17P3 +1.0 H+_H	fig|282217.8.peg.5991	TRUE
rxn02045	D-2,6-Diaminohexanoic acid 5,6-aminomutase	-1.0 cpd00549_c0 <==> +1.0 cpd03073_c0	-1.0 D-Lysine_C6H15N2O2 <==> +1.0 2,5-Diaminohexanoate_C6H15N2O2	(fig|282217.8.peg.4592 or fig|282217.8.peg.6923)	TRUE
rxn02046	D-O-Phosphoserine phosphohydrolase	-1.0 cpd01665_c0 -1.0 cpd00001_c0 ==> +1.0 cpd00550_c0 +1.0 cpd00009_c0	-1.0 D-O-Phosphoserine_C3H6NO6P -1.0 H2O_H2O ==> +1.0 D-Serine_C3H7NO3 +1.0 Phosphate_HO4P		FALSE
rxn02056	S-Adenosyl-L-methionine:uroporphyrin-III C-methyltransferase	-1.0 cpd03426_c0 -1.0 cpd10515_c0 ==> +1.0 cpd00557_c0 +2.0 cpd00067_c0	-1.0 Sirohydrochlorin_C42H38N4O16 -1.0 Fe+2_Fe ==> +1.0 Siroheme_C42H36FeN4O16 +2.0 H+_H	Unknown	FALSE
rxn02067	(S)-Tetrahydroberberine:oxigen oxidoreductase	-2.0 cpd00007_c0 -1.0 cpd02117_c0 -1.0 cpd00067_c0 <==> +1.0 cpd00563_c0 +2.0 cpd00025_c0	-2.0 O2_O2 -1.0 (S)-Canadine_C20H21NO4 -1.0 H+_H <==> +1.0 Berberine_C20H18NO4 +2.0 H2O2_H2O2	fig|282217.8.peg.1946	TRUE
rxn02070	17alpha,21-dihydroxy-5beta-pregnane-3,11,20-trione:NADP+ delta4-oxidoreductase	-1.0 cpd03250_c0 -1.0 cpd00006_c0 <==> +1.0 cpd00566_c0 +1.0 cpd00005_c0 +1.0 cpd00067_c0	-1.0 4,5beta-Dihydrocortisone_C21H30O5 -1.0 NADP_C21H25N7O17P3 <==> +1.0 Cortisone_C21H28O5 +1.0 NADPH_C21H26N7O17P3 +1.0 H+_H	fig|282217.8.peg.5991	TRUE
rxn02085	4,5-Dihydro-4-oxo-5-imidazolepropanoate hydro-lyase	-1.0 cpd02311_c0 -1.0 cpd00067_c0 <==> +1.0 cpd00581_c0 +1.0 cpd00001_c0 +1.0 cpd00067_e0	-1.0 4-Imidazolone-5-propanoate_C6H7N2O3 -1.0 H+_H <==> +1.0 Urocanate_C6H5N2O2 +1.0 H2O_H2O +1.0 H+_H	fig|282217.8.peg.177	TRUE
rxn02090	Creatinine iminohydrolase	-1.0 cpd00585_c0 -1.0 cpd00001_c0 -1.0 cpd00067_c0 <==> +1.0 cpd00013_c0 +1.0 cpd01679_c0	-1.0 Creatinine_C4H7N3O -1.0 H2O_H2O -1.0 H+_H <==> +1.0 NH3_H4N +1.0 N-Methylhydantoin_C4H6N2O2	fig|282217.8.peg.2280	TRUE
rxn02102	(S)-Ureidoglycolate:NAD+ oxidoreductase	-1.0 cpd00003_c0 -1.0 cpd00465_c0 <==> +1.0 cpd00596_c0 +1.0 cpd00004_c0 +1.0 cpd00067_c0	-1.0 NAD_C21H26N7O14P2 -1.0 Ureidoglycolate_C3H5N2O4 <==> +1.0 Oxalurate_C3H3N2O4 +1.0 NADH_C21H27N7O14P2 +1.0 H+_H	(fig|282217.8.peg.5299 or fig|282217.8.peg.5299)	TRUE
rxn02103	(S)-Ureidoglycolate:NADP+ oxidoreductase	-1.0 cpd00006_c0 -1.0 cpd00465_c0 <==> +1.0 cpd00005_c0 +1.0 cpd00596_c0 +1.0 cpd00067_c0	-1.0 NADP_C21H25N7O17P3 -1.0 Ureidoglycolate_C3H5N2O4 <==> +1.0 NADPH_C21H26N7O17P3 +1.0 Oxalurate_C3H3N2O4 +1.0 H+_H	(fig|282217.8.peg.5299 or fig|282217.8.peg.5299)	TRUE
rxn02105	Pentanamide amidohydrolase	-1.0 cpd01267_c0 -1.0 cpd00001_c0 <==> +1.0 cpd00013_c0 +1.0 cpd00597_c0	-1.0 Valeramide_C5H11NO -1.0 H2O_H2O <==> +1.0 NH3_H4N +1.0 Valerate_C5H9O2	fig|282217.8.peg.282	TRUE
rxn02107	salicylaldehyde:NAD+ oxidoreductase	-1.0 cpd00003_c0 -1.0 cpd03709_c0 -1.0 cpd00001_c0 <==> +1.0 cpd00599_c0 +1.0 cpd00004_c0 +2.0 cpd00067_c0	-1.0 NAD_C21H26N7O14P2 -1.0 Salicylaldehyde_C7H6O2 -1.0 H2O_H2O <==> +1.0 SALC_C7H5O3 +1.0 NADH_C21H27N7O14P2 +2.0 H+_H	fig|282217.8.peg.4074	TRUE
rxn02115	(R)-Acetoin racemase	-1.0 cpd00361_c0 <==> +1.0 cpd01221_c0	-1.0 ACTN_C4H8O2 <==> +1.0 (S)-Acetoin_C4H8O2	fig|282217.8.peg.5140	TRUE
rxn02130	(R)-pantetheine amidohydrolase	-1.0 cpd00620_c0 -1.0 cpd00001_c0 <==> +1.0 cpd00644_c0 +1.0 cpd01160_c0	-1.0 Pantetheine_C11H22N2O4S -1.0 H2O_H2O <==> +1.0 PAN_C9H16NO5 +1.0 Cysteamine_C2H8NS	fig|282217.8.peg.5139	TRUE
rxn02143	Succinyl-CoA:3-oxoadipate CoA-transferase	-1.0 cpd00630_c0 -1.0 cpd00078_c0 <==> +1.0 cpd01507_c0 +1.0 cpd00036_c0	-1.0 3-Oxoadipate_C6H6O5 -1.0 Succinyl-CoA_C25H35N7O19P3S <==> +1.0 3-Oxoadipyl-CoA_C27H37N7O20P3S +1.0 Succinate_C4H4O4		TRUE
rxn02144	4-carboxymethylbut-3-en-4-olide enol-lactonohydrolase	-1.0 cpd02255_c0 -1.0 cpd00001_c0 ==> +1.0 cpd00630_c0 +1.0 cpd00067_c0	-1.0 3-oxoadipate-enol-lactone_C6H5O4 -1.0 H2O_H2O ==> +1.0 3-Oxoadipate_C6H6O5 +1.0 H+_H	(fig|282217.8.peg.427 or fig|282217.8.peg.2048 or fig|282217.8.peg.2239)	FALSE
rxn02155	ATP:nicotinamide-nucleotide adenylyltransferase	-1.0 cpd00873_c0 -1.0 cpd00002_c0 <==> +1.0 cpd00638_c0 +1.0 cpd00012_c0	-1.0 Nicotinate ribonucleotide_C11H12NO9P -1.0 ATP_C10H13N5O13P3 <==> +1.0 Deamido-NAD_C21H24N6O15P2 +1.0 PPi_HO7P2	(fig|282217.8.peg.2602 or (fig|282217.8.peg.4121 or fig|282217.8.peg.767) or fig|282217.8.peg.2602)	TRUE
rxn02159	L-Histidinol:NAD+ oxidoreductase	-1.0 cpd00641_c0 -1.0 cpd00003_c0 <==> +1.0 cpd01324_c0 +1.0 cpd00004_c0 +1.0 cpd00067_c0	-1.0 L-Histidinol_C6H12N3O -1.0 NAD_C21H26N7O14P2 <==> +1.0 L-Histidinal_C6H10N3O +1.0 NADH_C21H27N7O14P2 +1.0 H+_H	(fig|282217.8.peg.1171 or fig|282217.8.peg.1171)	TRUE
rxn02160	L-Histidinol-phosphate phosphohydrolase	-1.0 cpd00001_c0 -1.0 cpd00807_c0 ==> +1.0 cpd00641_c0 +1.0 cpd00009_c0	-1.0 H2O_H2O -1.0 L-histidinol-phosphate_C6H11N3O4P ==> +1.0 L-Histidinol_C6H12N3O +1.0 Phosphate_HO4P	(fig|282217.8.peg.987 or fig|282217.8.peg.4737)	FALSE
rxn02166	4-Nitrophenyl phosphate phosphohydrolase	-1.0 cpd02135_c0 -1.0 cpd00001_c0 ==> +1.0 cpd00009_c0 +1.0 cpd00646_c0	-1.0 4-Nitrophenyl phosphate_C6H4NO6P -1.0 H2O_H2O ==> +1.0 Phosphate_HO4P +1.0 PNP_C6H5NO3	fig|282217.8.peg.5475	FALSE
rxn02167	(S)-3-Hydroxybutanoyl-CoA hydro-lyase	-1.0 cpd00842_c0 <==> +1.0 cpd00001_c0 +1.0 cpd00650_c0	-1.0 (S)-3-Hydroxybutyryl-CoA_C25H38N7O18P3S <==> +1.0 H2O_H2O +1.0 Crotonyl-CoA_C25H36N7O17P3S	(fig|282217.8.peg.841 or fig|282217.8.peg.5425 or fig|282217.8.peg.4615 or fig|282217.8.peg.4312 or fig|282217.8.peg.5420 or fig|282217.8.peg.7288 or fig|282217.8.peg.5424 or fig|282217.8.peg.4630 or fig|282217.8.peg.6873 or fig|282217.8.peg.2920 or fig|282217.8.peg.3183 or fig|282217.8.peg.6866 or fig|282217.8.peg.7533 or fig|282217.8.peg.4282 or fig|282217.8.peg.1849 or fig|282217.8.peg.2922 or…	TRUE
rxn02175	ATP:pantetheine-4'-phosphate adenylyltransferase	-1.0 cpd00834_c0 -1.0 cpd00002_c0 <==> +1.0 cpd00655_c0 +1.0 cpd00012_c0	-1.0 Phosphopantetheine_C11H21N2O7PS -1.0 ATP_C10H13N5O13P3 <==> +1.0 Dephospho-CoA_C21H33N7O13P2S +1.0 PPi_HO7P2	(fig|282217.8.peg.6123 or fig|282217.8.peg.4461)	TRUE
rxn02177	Isochorismate pyruvate-hydrolase	-1.0 cpd00658_c0 -1.0 cpd00001_c0 ==> +1.0 cpd02566_c0 +1.0 cpd00020_c0	-1.0 Isochorismate_C10H8O6 -1.0 H2O_H2O ==> +1.0 2,3-Dihydroxy-2,3-dihydrobenzoate_C7H7O4 +1.0 Pyruvate_C3H3O3	(fig|282217.8.peg.1962 or fig|282217.8.peg.2813 or fig|282217.8.peg.7303 or fig|282217.8.peg.289 or fig|282217.8.peg.7337 or fig|282217.8.peg.287)	FALSE
rxn02181	3-Hydroxypropionyl-CoA hydro-lyase	-1.0 cpd03375_c0 <==> +1.0 cpd00663_c0 +1.0 cpd00001_c0	-1.0 3-Hydroxypropanoyl-CoA_C24H36N7O18P3S <==> +1.0 Acrylyl-CoA_C24H34N7O17P3S +1.0 H2O_H2O	((fig|282217.8.peg.4281 or fig|282217.8.peg.3390 or fig|282217.8.peg.4835 or fig|282217.8.peg.6820 or fig|282217.8.peg.7599 or fig|282217.8.peg.3120 or fig|282217.8.peg.1388 or fig|282217.8.peg.7416 or fig|282217.8.peg.6664 or fig|282217.8.peg.2917 or fig|282217.8.peg.3111 or fig|282217.8.peg.83 or fig|282217.8.peg.2832 or fig|282217.8.peg.6884 or fig|282217.8.peg.5438 or fig|282217.8.peg.3389 or…	TRUE
rxn02182	beta-alanyl-CoA ammonia-lyase (acryloyl-CoA-forming)	-1.0 cpd01560_c0 <==> +1.0 cpd00013_c0 +1.0 cpd00663_c0	-1.0 beta-Alanyl-CoA_C24H38N8O17P3S <==> +1.0 NH3_H4N +1.0 Acrylyl-CoA_C24H34N7O17P3S	(fig|282217.8.peg.7312 or fig|282217.8.peg.4142)	TRUE
rxn02185	2-Acetolactate pyruvate-lyase (carboxylating)	-1.0 cpd00668_c0 -1.0 cpd00056_c0 <==> +1.0 cpd03049_c0 +1.0 cpd00020_c0	-1.0 ALCTT_C5H7O4 -1.0 TPP_C12H17N4O7P2S <==> +1.0 2-Hydroxyethyl-ThPP_C14H21N4O8P2S +1.0 Pyruvate_C3H3O3	(fig|282217.8.peg.2940 and (fig|282217.8.peg.4007 or fig|282217.8.peg.2941))	TRUE
rxn02187	2-Acetolactate methylmutase	-1.0 cpd00668_c0 <==> +1.0 cpd02569_c0	-1.0 ALCTT_C5H7O4 <==> +1.0 2-Oxo-3-hydroxyisovalerate_C5H7O4		TRUE
rxn02195	3'-Ribonucleotide phosphohydrolase	-1.0 cpd00001_c0 -1.0 cpd01649_c0 ==> +1.0 cpd00676_c0 +1.0 cpd00009_c0	-1.0 H2O_H2O -1.0 3'-Ribonucleotide_C5H8O7PR ==> +1.0 Ribonucleoside_C5H9O4R +1.0 Phosphate_HO4P		FALSE
rxn02199	Acetyl-CoA:chloramphenicol O3-acetyltransferase	-1.0 cpd00022_c0 -1.0 cpd00680_c0 <==> +1.0 cpd00010_c0 +1.0 cpd02267_c0	-1.0 Acetyl-CoA_C23H34N7O17P3S -1.0 Chloramphenicol_C11H12Cl2N2O5 <==> +1.0 CoA_C21H32N7O16P3S +1.0 Chloramphenicol 3-acetate_C13H14Cl2N2O6	fig|282217.8.peg.5631	TRUE
rxn02200	2-amino-4-hydroxy-6-hydroxymethyl-7,8-dihydropteridine:4-aminobenzoate 2-amino-4-hydroxydihydropteridine-6-methenyltransferase	-1.0 cpd00954_c0 -1.0 cpd00443_c0 <==> +1.0 cpd00683_c0 +1.0 cpd00001_c0	-1.0 6-hydroxymethyl dihydropterin_C7H9N5O2 -1.0 ABEE_C7H6NO2 <==> +1.0 Dihydropteroate_C14H13N6O3 +1.0 H2O_H2O	(fig|282217.8.peg.2517 or fig|282217.8.peg.1565)	TRUE
rxn02201	2-amino-4-hydroxy-6-hydroxymethyl-7,8-dihydropteridine-diphosphate:4-aminobenzoate 2-amino-4-hydroxydihydropteridine-6-methenyltransferase	-1.0 cpd02920_c0 -1.0 cpd00443_c0 -1.0 cpd00067_e0 ==> +1.0 cpd00683_c0 +1.0 cpd00012_c0 +1.0 cpd00067_c0	-1.0 2-Amino-4-hydroxy-6-hydroxymethyl-7-8-dihydropteridinediphosphate_C7H8N5O8P2 -1.0 ABEE_C7H6NO2 -1.0 H+_H ==> +1.0 Dihydropteroate_C14H13N6O3 +1.0 PPi_HO7P2 +1.0 H+_H	(fig|282217.8.peg.2517 or fig|282217.8.peg.1565)	FALSE
rxn02204	Methylitaconate delta2-delta3-isomerase	-1.0 cpd01545_c0 ==> +1.0 cpd00684_c0	-1.0 Methylitaconate_C6H6O4 ==> +1.0 Dimethylmaleic acid_C6H6O4		FALSE
rxn02212	2-Dehydro-3-deoxy-D-arabino-heptonate 7-phosphate phosphate-lyase (cyclyzing)	-1.0 cpd02857_c0 ==> +1.0 cpd00009_c0 +1.0 cpd00699_c0	-1.0 DAHP_C7H10O10P ==> +1.0 Phosphate_HO4P +1.0 5-Dehydroquinate_C7H9O6	fig|282217.8.peg.1152	FALSE
rxn02213	3-Dehydroquinate hydro-lyase	-1.0 cpd00699_c0 ==> +1.0 cpd01716_c0 +1.0 cpd00001_c0	-1.0 5-Dehydroquinate_C7H9O6 ==> +1.0 3-Dehydroshikimate_C7H7O5 +1.0 H2O_H2O	fig|282217.8.peg.1628	FALSE
rxn02222	Indole-3-acetamide amidohydrolase	-1.0 cpd00001_c0 -1.0 cpd01747_c0 ==> +1.0 cpd00013_c0 +1.0 cpd00703_c0	-1.0 H2O_H2O -1.0 Indole-3-acetamide_C10H10N2O ==> +1.0 NH3_H4N +1.0 Indoleacetate_C10H8NO2	(fig|282217.8.peg.7612 or fig|282217.8.peg.787)	FALSE
rxn02228	3-Mercaptolactate:NAD+ oxidoreductase	-1.0 cpd03455_c0 -1.0 cpd00003_c0 <==> +1.0 cpd00004_c0 +1.0 cpd00706_c0 +1.0 cpd00067_c0	-1.0 3-Mercaptolactate_C3H5O3S -1.0 NAD_C21H26N7O14P2 <==> +1.0 NADH_C21H27N7O14P2 +1.0 Mercaptopyruvate_C3H3O3S +1.0 H+_H	(fig|282217.8.peg.4164 or fig|282217.8.peg.1381 or fig|282217.8.peg.5449 or fig|282217.8.peg.1647)	TRUE
rxn02229	3-Mercaptopyruvate:cyanide sulfurtransferase	-1.0 cpd00081_c0 -1.0 cpd00706_c0 <==> +1.0 cpd00268_c0 +1.0 cpd00020_c0	-1.0 Sulfite_HO3S -1.0 Mercaptopyruvate_C3H3O3S <==> +1.0 H2S2O3_HO3S2 +1.0 Pyruvate_C3H3O3	fig|282217.8.peg.3044	TRUE
rxn02230	3-mercaptopyruvate:cyanide sulfurtransferase	-1.0 cpd00706_c0 -1.0 cpd00150_c0 <==> +1.0 cpd01211_c0 +1.0 cpd00067_c0 +1.0 cpd00020_c0	-1.0 Mercaptopyruvate_C3H3O3S -1.0 HCN_CHN <==> +1.0 Thiocyanate_CNS +1.0 H+_H +1.0 Pyruvate_C3H3O3	fig|282217.8.peg.3044	TRUE
rxn02246	O3-Acetyl-L-serine acetate-lyase (adding hydrogen sulfide)	-1.0 cpd00268_c0 -1.0 cpd00722_c0 ==> +1.0 cpd00029_c0 +1.0 cpd03456_c0 +1.0 cpd00067_c0	-1.0 H2S2O3_HO3S2 -1.0 O-Acetyl-L-serine_C5H9NO4 ==> +1.0 Acetate_C2H3O2 +1.0 S-sulfocysteine_C3H6NO5S2 +1.0 H+_H		FALSE
rxn02260	R03157	-1.0 cpd00008_c0 -1.0 cpd03375_c0 -1.0 cpd00009_c0 -1.0 cpd00067_e0 <==> +1.0 cpd00010_c0 +1.0 cpd00002_c0 +1.0 cpd00745_c0 +1.0 cpd00067_c0	-1.0 ADP_C10H13N5O10P2 -1.0 3-Hydroxypropanoyl-CoA_C24H36N7O18P3S -1.0 Phosphate_HO4P -1.0 H+_H <==> +1.0 CoA_C21H32N7O16P3S +1.0 ATP_C10H13N5O13P3 +1.0 Hydracrylic acid_C3H5O3 +1.0 H+_H	fig|282217.8.peg.2117	TRUE
rxn02261	R03158	-1.0 cpd00010_c0 -1.0 cpd00745_c0 -2.0 cpd00067_c0 <==> +1.0 cpd03375_c0 +1.0 cpd00001_c0 +1.0 cpd00067_e0	-1.0 CoA_C21H32N7O16P3S -1.0 Hydracrylic acid_C3H5O3 -2.0 H+_H <==> +1.0 3-Hydroxypropanoyl-CoA_C24H36N7O18P3S +1.0 H2O_H2O +1.0 H+_H	fig|282217.8.peg.2117	TRUE
rxn02264	Hydroxymethylbilane hydro-lyase(cyclizing)	-1.0 cpd00755_c0 <==> +1.0 cpd00774_c0 +1.0 cpd00001_c0	-1.0 Hydroxymethylbilane_C40H38N4O17 <==> +1.0 UroporphyrinogenIII_C40H36N4O16 +1.0 H2O_H2O	(fig|282217.8.peg.4134 or fig|282217.8.peg.2124)	TRUE
rxn02268	(S)-2-methylbutanoyl-CoA:oxygen 2,3-oxidoreductase	-1.0 cpd00007_c0 -2.0 cpd00760_c0 ==> +2.0 cpd02125_c0 +2.0 cpd00001_c0	-1.0 O2_O2 -2.0 2-Methylbutyryl-CoA_C26H40N7O17P3S ==> +2.0 Tiglyl-CoA_C26H38N7O17P3S +2.0 H2O_H2O	((fig|282217.8.peg.4724 or fig|282217.8.peg.3132) or (fig|282217.8.peg.7465 or fig|282217.8.peg.6800 or fig|282217.8.peg.7160 or fig|282217.8.peg.7152 or fig|282217.8.peg.4640))	FALSE
rxn02270	Branched-chain acyl-CoA dehydrogenase	-1.0 cpd00982_c0 -1.0 cpd02125_c0 -1.0 cpd00067_e0 ==> +1.0 cpd00015_c0 +1.0 cpd00760_c0 +1.0 cpd00067_c0	-1.0 FADH2_C27H33N9O15P2 -1.0 Tiglyl-CoA_C26H38N7O17P3S -1.0 H+_H ==> +1.0 FAD_C27H31N9O15P2 +1.0 2-Methylbutyryl-CoA_C26H40N7O17P3S +1.0 H+_H	fig|282217.8.peg.2116	FALSE
rxn02275	4-Guanidinobutanamide amidohydrolase	-1.0 cpd00001_c0 -1.0 cpd01973_c0 ==> +1.0 cpd00762_c0 +1.0 cpd00013_c0	-1.0 H2O_H2O -1.0 4-Guanidinobutanamide_C5H13N4O ==> +1.0 4-Guanidinobutanoate_C5H11N3O2 +1.0 NH3_H4N	fig|282217.8.peg.7612	FALSE
rxn02276	4-Maleylacetoacetate cis-trans-isomerase	-1.0 cpd00763_c0 <==> +1.0 cpd00780_c0	-1.0 4-Maleylacetoacetate_C8H6O6 <==> +1.0 Fumarylacetoacetate_C8H6O6		TRUE
rxn02277	7,8-Diaminononanoate:carbon-dioxide cyclo-ligase	-1.0 cpd00002_c0 -1.0 cpd00764_c0 -1.0 cpd00011_c0 ==> +1.0 cpd00008_c0 +1.0 cpd01311_c0 +1.0 cpd00009_c0 +3.0 cpd00067_c0	-1.0 ATP_C10H13N5O13P3 -1.0 7-8-Diaminononanoate_C9H21N2O2 -1.0 CO2_CO2 ==> +1.0 ADP_C10H13N5O10P2 +1.0 Dethiobiotin_C10H17N2O3 +1.0 Phosphate_HO4P +3.0 H+_H	(fig|282217.8.peg.3043 or fig|282217.8.peg.4659)	FALSE
rxn02283	5-Formyltetrahydrofolate:L-glutamate N-formiminotransferase	-1.0 cpd02197_c0 -1.0 cpd00023_c0 <==> +1.0 cpd00087_c0 +1.0 cpd00770_c0 +1.0 cpd00067_c0	-1.0 5-Formyltetrahydrofolate_C20H21N7O7 -1.0 L-Glutamate_C5H8NO4 <==> +1.0 Tetrahydrofolate_C19H21N7O6 +1.0 N-Formyl-L-glutamate_C6H7NO5 +1.0 H+_H	fig|282217.8.peg.5395	TRUE
rxn02285	UDP-N-acetylmuramate:NADP+ oxidoreductase	-1.0 cpd00773_c0 -1.0 cpd00006_c0 <==> +1.0 cpd00005_c0 +1.0 cpd02820_c0 +1.0 cpd00067_c0	-1.0 UDP-MurNAc_C20H28N3O19P2 -1.0 NADP_C21H25N7O17P3 <==> +1.0 NADPH_C21H26N7O17P3 +1.0 UDP-N-acetylglucosamine enolpyruvate_C20H26N3O19P2 +1.0 H+_H	fig|282217.8.peg.3590	TRUE
rxn02286	UDP-N-acetylmuramate:L-alanine ligase (ADP-forming)	-1.0 cpd00035_c0 -1.0 cpd00773_c0 -1.0 cpd00002_c0 ==> +1.0 cpd00008_c0 +1.0 cpd00890_c0 +1.0 cpd00009_c0 +1.0 cpd00067_c0	-1.0 L-Alanine_C3H7NO2 -1.0 UDP-MurNAc_C20H28N3O19P2 -1.0 ATP_C10H13N5O13P3 ==> +1.0 ADP_C10H13N5O10P2 +1.0 UDP-N-acetylmuramoyl-L-alanine_C23H33N4O20P2 +1.0 Phosphate_HO4P +1.0 H+_H	Unknown	FALSE
rxn02288	Uroporphyrinogen-III carboxy-lyase	-1.0 cpd00774_c0 -4.0 cpd00067_c0 <==> +1.0 cpd02083_c0 +4.0 cpd00011_c0	-1.0 UroporphyrinogenIII_C40H36N4O16 -4.0 H+_H <==> +1.0 CoproporphyrinogenIII_C36H40N4O8 +4.0 CO2_CO2	fig|282217.8.peg.4776	TRUE
rxn02290	(S)-2,3-Epoxysqualene mutase (cyclizing, lanosterol-forming)	-1.0 cpd00776_c0 <==> +1.0 cpd01188_c0	-1.0 Squalene 2,3-oxide_C30H50O <==> +1.0 Lanosterol_C30H50O	fig|282217.8.peg.4161	TRUE
rxn02297	6-Carboxyhexanoyl-CoA:L-alanine C-carboxyhexanoyltransferase (decarboxylating)	-1.0 cpd00035_c0 -1.0 cpd00782_c0 -1.0 cpd00067_c0 ==> +1.0 cpd00010_c0 +1.0 cpd00800_c0 +1.0 cpd00011_c0	-1.0 L-Alanine_C3H7NO2 -1.0 Pimeloyl-CoA_C28H41N7O19P3S -1.0 H+_H ==> +1.0 CoA_C21H32N7O16P3S +1.0 8-Amino-7-oxononanoate_C9H17NO3 +1.0 CO2_CO2	fig|282217.8.peg.3042	FALSE
rxn02302	O-Acetyl-L-homoserine succinate-lyase (adding cysteine)	-1.0 cpd00084_c0 -1.0 cpd00790_c0 <==> +1.0 cpd00029_c0 +1.0 cpd00424_c0 +1.0 cpd00067_c0	-1.0 L-Cysteine_C3H7NO2S -1.0 O-Acetyl-L-homoserine_C6H11NO4 <==> +1.0 Acetate_C2H3O2 +1.0 Cystathionine_C7H14N2O4S +1.0 H+_H		TRUE
rxn02303	Coproporphyrinogen:oxygen oxidoreductase(decarboxylating)	-1.0 cpd00007_c0 -1.0 cpd02083_c0 -2.0 cpd00067_c0 <==> +1.0 cpd00791_c0 +2.0 cpd00001_c0 +2.0 cpd00011_c0	-1.0 O2_O2 -1.0 CoproporphyrinogenIII_C36H40N4O8 -2.0 H+_H <==> +1.0 ProtoporphyrinogenIX_C34H38N4O4 +2.0 H2O_H2O +2.0 CO2_CO2	fig|282217.8.peg.2601	TRUE
rxn02304	protoporphyrinogen-IX:oxygen oxidoreductase	-3.0 cpd00007_c0 -2.0 cpd00791_c0 ==> +6.0 cpd00001_c0 +2.0 cpd01476_c0	-3.0 O2_O2 -2.0 ProtoporphyrinogenIX_C34H38N4O4 ==> +6.0 H2O_H2O +2.0 Protoporphyrin_C34H32N4O4	Unknown	FALSE
rxn02305	2-methyl-4-amino-5-hydroxymethylpyrimidine-diphosphate:4-methyl-5-(2-phosphoethyl)-thiazole 2-methyl-4-aminopyridine-5-methenyltransferase	-1.0 cpd02654_c0 -1.0 cpd02894_c0 -1.0 cpd00067_e0 <==> +1.0 cpd00012_c0 +1.0 cpd00793_c0	-1.0 4-Methyl-5--2-phosphoethyl-thiazole_C6H8NO4PS -1.0 4-Amino-2-methyl-5-diphosphomethylpyrimidine_C6H9N3O7P2 -1.0 H+_H <==> +1.0 PPi_HO7P2 +1.0 Thiamine phosphate_C12H17N4O4PS	fig|282217.8.peg.2899	TRUE
rxn02312	S-Adenosyl-L-methionine:8-amino-7-oxononanoate aminotransferase	-1.0 cpd00017_c0 -1.0 cpd00800_c0 <==> +1.0 cpd02701_c0 +1.0 cpd00764_c0	-1.0 S-Adenosyl-L-methionine_C15H23N6O5S -1.0 8-Amino-7-oxononanoate_C9H17NO3 <==> +1.0 S-Adenosyl-4-methylthio-2-oxobutanoate_C15H19N5O6S +1.0 7-8-Diaminononanoate_C9H21N2O2	fig|282217.8.peg.3041	TRUE
rxn02320	5-Amino-2-oxopentanoate:2-oxoglutarate aminotransferase	-1.0 cpd00024_c0 -1.0 cpd00807_c0 <==> +1.0 cpd00930_c0 +1.0 cpd00023_c0	-1.0 2-Oxoglutarate_C5H4O5 -1.0 L-histidinol-phosphate_C6H11N3O4P <==> +1.0 imidazole acetol-phosphate_C6H7N2O5P +1.0 L-Glutamate_C5H8NO4	(Unknown and (fig|282217.8.peg.1173 or fig|282217.8.peg.4018))	TRUE
rxn02321	L-ribulose-5-phosphate 3-epimerase	-1.0 cpd00808_c0 <==> +1.0 cpd02100_c0	-1.0 L-ribulose-5-phosphate_C5H9O8P <==> +1.0 L-Xylulose 5-phosphate_C5H9O8P	(fig|282217.8.peg.1574 or fig|282217.8.peg.1180)	TRUE
rxn02331	phosphoenolpyruvate:D-arabinose-5-phosphate C-(1-carboxyvinyl)transferase (phosphate-hydrolysing, 2-carboxy-2-oxoethyl-forming)	-1.0 cpd00061_c0 -1.0 cpd00817_c0 -1.0 cpd00001_c0 ==> +1.0 cpd02730_c0 +1.0 cpd00009_c0	-1.0 Phosphoenolpyruvate_C3H2O6P -1.0 D-Arabinose5-phosphate_C5H9O8P -1.0 H2O_H2O ==> +1.0 3-Deoxy-D-manno-octulosonate8-phosphate_C8H12O11P +1.0 Phosphate_HO4P	fig|282217.8.peg.3219	FALSE
rxn02334	3',5'-Cyclic-nucleotide 5'-nucleotidohydrolase	-1.0 cpd00001_c0 -1.0 cpd02589_c0 <==> +1.0 cpd00821_c0 +1.0 cpd00067_e0	-1.0 H2O_H2O -1.0 3',5'-Cyclic nucleotide_C5H7O6PR <==> +1.0 Nucleoside 5'-phosphate_C5H8O7PR +1.0 H+_H	fig|282217.8.peg.4234	TRUE
rxn02339	4-Hydroxy-L-glutamate:2-oxoglutarate aminotransferase	-1.0 cpd01974_c0 -1.0 cpd00024_c0 <==> +1.0 cpd00830_c0 +1.0 cpd00023_c0	-1.0 4-Hydroxy-L-glutamate_C5H8NO5 -1.0 2-Oxoglutarate_C5H4O5 <==> +1.0 4-Hydroxy-2-oxoglutarate_C5H4O6 +1.0 L-Glutamate_C5H8NO4	(fig|282217.8.peg.2664 or fig|282217.8.peg.5333 or fig|282217.8.peg.3349 or fig|282217.8.peg.4257 or fig|282217.8.peg.3336 or fig|282217.8.peg.3806 or fig|282217.8.peg.3301)	TRUE
rxn02341	N-[(R)-4'-Phosphopantothenoyl]-L-cysteine carboxy-lyase	-1.0 cpd02666_c0 -1.0 cpd00067_c0 ==> +1.0 cpd00834_c0 +1.0 cpd00011_c0	-1.0 (R)-4'-Phosphopantothenoyl-L-cysteine_C12H20N2O9PS -1.0 H+_H ==> +1.0 Phosphopantetheine_C11H21N2O7PS +1.0 CO2_CO2	((fig|282217.8.peg.3217 and fig|282217.8.peg.3217) or (fig|282217.8.peg.3753 or fig|282217.8.peg.3159))	FALSE
rxn02342	R03270	-1.0 cpd03049_c0 -1.0 cpd00213_c0 <==> +1.0 cpd00836_c0 +1.0 cpd00056_c0	-1.0 2-Hydroxyethyl-ThPP_C14H21N4O8P2S -1.0 Lipoamide_C8H15NOS2 <==> +1.0 S-Acetyldihydrolipoamide_C10H19NO2S2 +1.0 TPP_C12H17N4O7P2S	(fig|282217.8.peg.355 or fig|282217.8.peg.1953 or fig|282217.8.peg.5473)	TRUE
rxn02345	(S)-3-Hydroxybutanoyl-CoA 3-epimerase	-1.0 cpd00842_c0 <==> +1.0 cpd02234_c0	-1.0 (S)-3-Hydroxybutyryl-CoA_C25H38N7O18P3S <==> +1.0 (R)-3-Hydroxybutanoyl-CoA_C25H38N7O18P3S	((fig|282217.8.peg.7288 or fig|282217.8.peg.5420 or fig|282217.8.peg.2832 or fig|282217.8.peg.5439) or (fig|282217.8.peg.2832 or fig|282217.8.peg.5420 or fig|282217.8.peg.7288 or fig|282217.8.peg.5439))	TRUE
rxn02351	R03284	-1.0 cpd00033_c0 -1.0 cpd00845_c0 ==> +1.0 cpd00923_c0	-1.0 Glycine_C2H5NO2 -1.0 4-Trimethylammoniobutanal_C7H16NO ==> +1.0 3-Hydroxy-N6,N6,N6-trimethyl-L-lysine_C9H21N2O3		FALSE
rxn02359	trans-4-Hydroxy-L-proline:(acceptor) oxidoreductase	-1.0 cpd00015_c0 -1.0 cpd00851_c0 <==> +1.0 cpd00982_c0 +1.0 cpd00067_e0 +1.0 cpd02625_c0	-1.0 FAD_C27H31N9O15P2 -1.0 trans-4-Hydroxy-L-proline_C5H9NO3 <==> +1.0 FADH2_C27H33N9O15P2 +1.0 H+_H +1.0 3-Hydroxy-L-1-pyrroline-5-carboxylate_C5H6NO3	fig|282217.8.peg.1027	TRUE
rxn02362	R03298	-1.0 cpd00002_c0 -2.0 cpd00067_e0 -1.0 cpd00853_c0 <==> +1.0 cpd00008_c0 +1.0 cpd00009_c0 +1.0 cpd03699_c0 +1.0 cpd00067_c0	-1.0 ATP_C10H13N5O13P3 -2.0 H+_H -1.0 DPG_C3H3O10P2 <==> +1.0 ADP_C10H13N5O10P2 +1.0 Phosphate_HO4P +1.0 cDPG_C3H3O9P2 +1.0 H+_H	fig|282217.8.peg.2477	TRUE
rxn02363	3-Hydroxyphenylacetate,NADH:oxygen oxidoreductase (3-hydroxylating)	-1.0 cpd00007_c0 -1.0 cpd00004_c0 -1.0 cpd03320_c0 -1.0 cpd00067_c0 ==> +1.0 cpd00003_c0 +1.0 cpd00001_c0 +1.0 cpd00854_c0	-1.0 O2_O2 -1.0 NADH_C21H27N7O14P2 -1.0 3-Hydroxyphenylacetate_C8H7O3 -1.0 H+_H ==> +1.0 NAD_C21H26N7O14P2 +1.0 H2O_H2O +1.0 Homoprotocatechuate_C8H7O4	fig|282217.8.peg.1961	FALSE
rxn02366	3,4-Dihydroxyphenylacetate:oxygen 2,3-oxidoreductase (decyclizing)	-1.0 cpd00007_c0 -1.0 cpd00854_c0 ==> +1.0 cpd02828_c0 +1.0 cpd00067_c0	-1.0 O2_O2 -1.0 Homoprotocatechuate_C8H7O4 ==> +1.0 5-Carboxymethyl-2-hydroxymuconic semialdehyde_C8H6O6 +1.0 H+_H	(fig|282217.8.peg.4871 or fig|282217.8.peg.4871)	FALSE
rxn02369	2-Carboxy-2,5-dihydro-5-oxofuran-2-acetate lyase (decyclizing)	-1.0 cpd00938_c0 <==> +1.0 cpd00856_c0 +1.0 cpd00067_c0	-1.0 4-Carboxymuconolactone_C7H4O6 <==> +1.0 3-Carboxy-cis,cis-muconate_C7H3O6 +1.0 H+_H	(fig|282217.8.peg.2045 or fig|282217.8.peg.6552)	TRUE
rxn02373	L-glutamate-5-semialdehyde:NADP+ 5-oxidoreductase (phosphorylating)	-1.0 cpd00005_c0 -1.0 cpd02097_c0 -1.0 cpd00067_c0 ==> +1.0 cpd00009_c0 +1.0 cpd00006_c0 +1.0 cpd00858_c0	-1.0 NADPH_C21H26N7O17P3 -1.0 L-Glutamyl 5-phosphate_C5H8NO7P -1.0 H+_H ==> +1.0 Phosphate_HO4P +1.0 NADP_C21H25N7O17P3 +1.0 L-Glutamate5-semialdehyde_C5H9NO3	fig|282217.8.peg.5242	FALSE
rxn02374	R03314	-1.0 cpd00858_c0 ==> +1.0 cpd00001_c0 +1.0 cpd02431_c0 +1.0 cpd00067_c0	-1.0 L-Glutamate5-semialdehyde_C5H9NO3 ==> +1.0 H2O_H2O +1.0 1-Pyrroline-5-carboxylate_C5H6NO2 +1.0 H+_H	Unknown	FALSE
rxn02376	R03316	-1.0 cpd03189_c0 -1.0 cpd00213_c0 <==> +1.0 cpd00860_c0 +1.0 cpd00056_c0	-1.0 3-Carboxy-1-hydroxypropyl-ThPP_C16H22N4O10P2S -1.0 Lipoamide_C8H15NOS2 <==> +1.0 S-Succinyldihydrolipoamide_C12H20NO4S2 +1.0 TPP_C12H17N4O7P2S	fig|282217.8.peg.1966	TRUE
rxn02379	alpha-D-Hexose 1-phosphate 1,6-phosphomutase	-1.0 cpd00862_c0 <==> +1.0 cpd02340_c0	-1.0 alpha-D-Hexose 1-phosphate_C6H11O9P <==> +1.0 alpha-D-Hexose 6-phosphate_C6H11O9P	fig|282217.8.peg.3603	TRUE
rxn02380	beta-D-Glucose 6-phosphate ketol-isomerase	-1.0 cpd00863_c0 <==> +1.0 cpd00072_c0	-1.0 beta-D-Glucose 6-phosphate_C6H11O9P <==> +1.0 D-fructose-6-phosphate_C6H11O9P	fig|282217.8.peg.1093	TRUE
rxn02391	Lysolecithin 2,3-acylmutase	-1.0 cpd02603_c0 <==> +1.0 cpd02601_c0	-1.0 3-Lysolecithin_C9H19NO7PR <==> +1.0 2-Lysolecithin_C9H19NO7PR	fig|282217.8.peg.2518	TRUE
rxn02400	Nicotinate D-ribonucleotide phosphohydrolase	-1.0 cpd00873_c0 -1.0 cpd00001_c0 ==> +1.0 cpd00009_c0 +1.0 cpd03471_c0	-1.0 Nicotinate ribonucleotide_C11H12NO9P -1.0 H2O_H2O ==> +1.0 Phosphate_HO4P +1.0 Nicotinate D-ribonucleoside_C11H13NO6	(fig|282217.8.peg.1062 or fig|282217.8.peg.6508)	FALSE
rxn02402	Nicotinate-nucleotide:pyrophosphate phosphoribosyltransferase (carboxylating)	-1.0 cpd00103_c0 -1.0 cpd02333_c0 -1.0 cpd00067_c0 ==> +1.0 cpd00873_c0 +1.0 cpd00012_c0 +1.0 cpd00011_c0	-1.0 PRPP_C5H9O14P3 -1.0 Quinolinate_C7H3NO4 -1.0 H+_H ==> +1.0 Nicotinate ribonucleotide_C11H12NO9P +1.0 PPi_HO7P2 +1.0 CO2_CO2	(fig|282217.8.peg.1281 or fig|282217.8.peg.7504)	FALSE
rxn02404	3-Deoxy-D-manno-octulosonate-8-phosphate 8-phosphohydrolase	-1.0 cpd02730_c0 -1.0 cpd00001_c0 ==> +1.0 cpd00009_c0 +1.0 cpd00875_c0	-1.0 3-Deoxy-D-manno-octulosonate8-phosphate_C8H12O11P -1.0 H2O_H2O ==> +1.0 Phosphate_HO4P +1.0 KDO_C8H13O8	fig|282217.8.peg.5635	FALSE
rxn02405	CTP:3-deoxy-D-manno-octulosonate cytidylyltransferase	-1.0 cpd00052_c0 -1.0 cpd00875_c0 ==> +1.0 cpd02546_c0 +1.0 cpd00012_c0 +1.0 cpd00067_c0	-1.0 CTP_C9H13N3O14P3 -1.0 KDO_C8H13O8 ==> +1.0 CMP-KDO_C17H24N3O15P +1.0 PPi_HO7P2 +1.0 H+_H	(fig|282217.8.peg.2532 or (fig|282217.8.peg.2497 or fig|282217.8.peg.929))	FALSE
rxn02406	3-Hydroxy-2-methylpropanoyl-CoA hydrolase	-1.0 cpd02503_c0 -1.0 cpd00001_c0 -1.0 cpd00067_e0 <==> +1.0 cpd00010_c0 +1.0 cpd00876_c0 +2.0 cpd00067_c0	-1.0 3-Hydroxyisobutyryl-CoA_C25H38N7O18P3S -1.0 H2O_H2O -1.0 H+_H <==> +1.0 CoA_C21H32N7O16P3S +1.0 3-Hydroxyisobutyrate_C4H7O3 +2.0 H+_H	fig|282217.8.peg.2117	TRUE
rxn02412	1-(4-Hydroxyphenyl)-2-(methylamino)ethanol hydro-lyase	-1.0 cpd02769_c0 <==> +1.0 cpd02361_c0 +1.0 cpd00187_c0	-1.0 1-(4-Hydroxyphenyl)-2-(methylamino)ethanol_C9H14NO2 <==> +1.0 4-Hydroxyphenylacetaldehyde_C8H8O2 +1.0 Methanamine_CH6N	fig|282217.8.peg.4746	TRUE
rxn02418	myo-inositol-hexakisphosphate 4-phosphohydrolase	-1.0 cpd00885_c0 -1.0 cpd00001_c0 -1.0 cpd00067_e0 <==> +1.0 cpd02788_c0 +1.0 cpd00009_c0 +1.0 cpd00067_c0	-1.0 Phytate_C6H6O24P6 -1.0 H2O_H2O -1.0 H+_H <==> +1.0 Inositol 1,2,3,5,6-pentakisphosphate_C6H7O21P5 +1.0 Phosphate_HO4P +1.0 H+_H	fig|282217.8.peg.2474	TRUE
rxn02421	CTP:N-methylethanolamine-phosphate cytidylyltransferase	-1.0 cpd00052_c0 -1.0 cpd00888_c0 <==> +1.0 cpd02200_c0 +1.0 cpd00012_c0	-1.0 CTP_C9H13N3O14P3 -1.0 N-Methylethanolamine phosphate_C3H9NO4P <==> +1.0 CDP-N-methylethanolamine_C12H21N4O11P2 +1.0 PPi_HO7P2	fig|282217.8.peg.2476	TRUE
rxn02429	ATP:2-dehydro-3-deoxy-galactonokinase	-1.0 cpd00002_c0 -1.0 cpd00894_c0 <==> +1.0 cpd00008_c0 +1.0 cpd00067_c0 +1.0 cpd00945_c0	-1.0 ATP_C10H13N5O13P3 -1.0 2-Dehydro-3-deoxy-D-galactonate_C6H9O6 <==> +1.0 ADP_C10H13N5O10P2 +1.0 H+_H +1.0 2-Dehydro-3-deoxy-D-galactonate 6-phosphate_C6H8O9P	fig|282217.8.peg.3472	TRUE
rxn02444	3beta-Hydroxyandrost-5-en-17-one 3-sulfate sulfohydrolase	-1.0 cpd02774_c0 -1.0 cpd00001_c0 <==> +1.0 cpd00904_c0 +1.0 cpd00048_c0 +1.0 cpd00067_c0	-1.0 Dehydroepiandrosterone sulfate_C19H27O5S -1.0 H2O_H2O <==> +1.0 DHA_C19H28O2 +1.0 Sulfate_O4S +1.0 H+_H	fig|282217.8.peg.7535	TRUE
rxn02449	guanosine 3'-diphosphate 5'-triphosphate 5'-phosphohydrolase	-1.0 cpd02740_c0 -1.0 cpd00001_c0 <==> +1.0 cpd00009_c0 +1.0 cpd00905_c0 +1.0 cpd00067_c0	-1.0 Guanosine 5'-triphosphate,3'-diphosphate_C10H12N5O20P5 -1.0 H2O_H2O <==> +1.0 Phosphate_HO4P +1.0 Guanosine 3',5'-bis(diphosphate)_C10H12N5O17P4 +1.0 H+_H		TRUE
rxn02460	ATP:1D-myo-inositol-1,4,5-trisphosphate 3-phosphotransferase	-1.0 cpd00916_c0 -1.0 cpd00002_c0 <==> +1.0 cpd00008_c0 +1.0 cpd00067_e0 +1.0 cpd00934_c0	-1.0 Ins(1,4,5)P3_C6H9O15P3 -1.0 ATP_C10H13N5O13P3 <==> +1.0 ADP_C10H13N5O10P2 +1.0 H+_H +1.0 Inositol 1,3,4,5-tetrakisphosphate_C6H8O18P4	fig|282217.8.peg.2534	TRUE
rxn02465	N-acetyl-L-glutamate-5-semialdehyde:NADP+ 5-oxidoreductase (phosphrylating)	-1.0 cpd00005_c0 -1.0 cpd02552_c0 -1.0 cpd00067_c0 ==> +1.0 cpd00918_c0 +1.0 cpd00009_c0 +1.0 cpd00006_c0	-1.0 NADPH_C21H26N7O17P3 -1.0 n-acetylglutamyl-phosphate_C7H9NO8P -1.0 H+_H ==> +1.0 2-Acetamido-5-oxopentanoate_C7H10NO4 +1.0 Phosphate_HO4P +1.0 NADP_C21H25N7O17P3	(fig|282217.8.peg.5819 or fig|282217.8.peg.5524)	FALSE
rxn02473	D-erythro-1-(Imidazol-4-yl)glycerol 3-phosphate hydro-lyase	-1.0 cpd02843_c0 ==> +1.0 cpd00930_c0 +1.0 cpd00001_c0	-1.0 D-erythro-imidazol-glycerol-phosphate_C6H9N2O6P ==> +1.0 imidazole acetol-phosphate_C6H7N2O5P +1.0 H2O_H2O	fig|282217.8.peg.1174	FALSE
rxn02474	5-amino-6-(5-phosphoribitylamino)uracil:NADP+ 1'-oxidoreductase	-1.0 cpd00006_c0 -1.0 cpd02720_c0 <==> +1.0 cpd00005_c0 +1.0 cpd00067_c0 +1.0 cpd00931_c0	-1.0 NADP_C21H25N7O17P3 -1.0 5-Amino-6--5-phosphoribitylaminouracil_C9H15N4O9P <==> +1.0 NADPH_C21H26N7O17P3 +1.0 H+_H +1.0 5-Amino-6--5-phosphoribosylaminouracil_C9H13N4O9P	(fig|282217.8.peg.2282 or fig|282217.8.peg.2282)	TRUE
rxn02475	2,5-Diamino-6-hydroxy-4-(5-phosphoribosylamino)-pyrimidine 2-aminohydrolase	-1.0 cpd00957_c0 -1.0 cpd00001_c0 -1.0 cpd00067_c0 ==> +1.0 cpd00013_c0 +1.0 cpd00931_c0	-1.0 2,5-Diamino-6-(5'-phosphoribosylamino)-4-pyrimidineone_C9H14N5O8P -1.0 H2O_H2O -1.0 H+_H ==> +1.0 NH3_H4N +1.0 5-Amino-6--5-phosphoribosylaminouracil_C9H13N4O9P	((fig|282217.8.peg.2282 and fig|282217.8.peg.2282) or fig|282217.8.peg.3830)	FALSE
rxn02476	Phosphoenolpyruvate:3-phosphoshikimate 5-O-(1-carboxyvinyl)-transferase	-1.0 cpd00061_c0 -1.0 cpd02030_c0 ==> +1.0 cpd00932_c0 +1.0 cpd00009_c0	-1.0 Phosphoenolpyruvate_C3H2O6P -1.0 3-phosphoshikimate_C7H8O8P ==> +1.0 5-O--1-Carboxyvinyl-3-phosphoshikimate_C10H9O10P +1.0 Phosphate_HO4P	Unknown	FALSE
rxn02483	4-Carboxymuconolactone carboxy-lyase	-1.0 cpd00938_c0 -1.0 cpd00067_c0 ==> +1.0 cpd02255_c0 +1.0 cpd00011_c0	-1.0 4-Carboxymuconolactone_C7H4O6 -1.0 H+_H ==> +1.0 3-oxoadipate-enol-lactone_C6H5O4 +1.0 CO2_CO2	(fig|282217.8.peg.2046 or fig|282217.8.peg.426 or fig|282217.8.peg.6823 or fig|282217.8.peg.6658 or fig|282217.8.peg.1844 or fig|282217.8.peg.7198)	FALSE
rxn02484	ATP:4-amino-5-hydroxymethyl-2-methylpyrimidine 5-phosphotransferase	-1.0 cpd00939_c0 -1.0 cpd00002_c0 <==> +1.0 cpd02775_c0 +1.0 cpd00008_c0 +1.0 cpd00067_c0	-1.0 Toxopyrimidine_C6H10N3O -1.0 ATP_C10H13N5O13P3 <==> +1.0 4-Amino-5-phosphomethyl-2-methylpyrimidine_C6H9N3O4P +1.0 ADP_C10H13N5O10P2 +1.0 H+_H	(fig|282217.8.peg.4591 or fig|282217.8.peg.2895)	TRUE
rxn02502	1D-1-Guanidino-3-amino-1,3-dideoxy-scyllo-inositol:pyruvate aminotransferase	-1.0 cpd00953_c0 -1.0 cpd00020_c0 <==> +1.0 cpd02847_c0 +1.0 cpd00035_c0	-1.0 1D-1-Guanidino-3-amino-1,3-dideoxy-scyllo-inositol_C7H18N4O4 -1.0 Pyruvate_C3H3O3 <==> +1.0 1D-1-Guanidino-1-deoxy-3-dehydro-scyllo-inositol_C7H14N3O5 +1.0 L-Alanine_C3H7NO2	fig|282217.8.peg.4755	TRUE
rxn02503	ATP:2-amino-4-hydroxy-6-hydroxymethyl-7,8-dihydropteridine 6'-pyrophosphotransferase	-1.0 cpd00954_c0 -1.0 cpd00002_c0 <==> +1.0 cpd02920_c0 +1.0 cpd00067_e0 +1.0 cpd00018_c0 +1.0 cpd00067_c0	-1.0 6-hydroxymethyl dihydropterin_C7H9N5O2 -1.0 ATP_C10H13N5O13P3 <==> +1.0 2-Amino-4-hydroxy-6-hydroxymethyl-7-8-dihydropteridinediphosphate_C7H8N5O8P2 +1.0 H+_H +1.0 AMP_C10H12N5O7P +1.0 H+_H	fig|282217.8.peg.4029	TRUE
rxn02504	2-amino-4-hydroxy-6-(D-erythro-1,2,3-trihydroxypropyl)-7,8-dihydropteridine glycolaldehyde-lyase	-1.0 cpd02961_c0 <==> +1.0 cpd00954_c0 +1.0 cpd00229_c0	-1.0 Dihydroneopterin_C9H13N5O4 <==> +1.0 6-hydroxymethyl dihydropterin_C7H9N5O2 +1.0 Glycolaldehyde_C2H4O2	fig|282217.8.peg.979	TRUE
rxn02507	1-(2-Carboxyphenylamino)-1-deoxy-D-ribulose-5-phosphate carboxy-lyase(cyclizing)	-1.0 cpd00956_c0 -1.0 cpd00067_c0 ==> +1.0 cpd02210_c0 +1.0 cpd00001_c0 +1.0 cpd00011_c0	-1.0 1-(2-carboxyphenylamino)-1-deoxyribulose 5-phosphate_C12H13NO9P -1.0 H+_H ==> +1.0 Indoleglycerol phosphate_C11H12NO6P +1.0 H2O_H2O +1.0 CO2_CO2	fig|282217.8.peg.5055	FALSE
rxn02508	N-(5-Phospho-beta-D-ribosyl)anthranilate ketol-isomerase	-1.0 cpd02642_c0 <==> +1.0 cpd00956_c0	-1.0 N-5-phosphoribosyl-anthranilate_C12H13NO9P <==> +1.0 1-(2-carboxyphenylamino)-1-deoxyribulose 5-phosphate_C12H13NO9P	fig|282217.8.peg.4078	TRUE
rxn02520	R03535	-1.0 cpd00097_c0 -1.0 cpd03562_c0 -1.0 cpd00001_c0 ==> +1.0 cpd00598_c0 +1.0 cpd00986_c0 +1.0 cpd00067_c0	-1.0 Pyrroloquinoline-quinone_C14H3N2O8 -1.0 2-Propyn-1-al_C3H2O -1.0 H2O_H2O ==> +1.0 Propynoate_C3HO2 +1.0 PQQH2_C14H5N2O8 +1.0 H+_H		FALSE
rxn02533	Gallate:oxygen 4,5-oxidoreductase (decyclizing)	-1.0 cpd00007_c0 -1.0 cpd01020_c0 ==> +1.0 cpd02717_c0 +2.0 cpd00067_c0	-1.0 O2_O2 -1.0 Gallate_C7H5O5 ==> +1.0 4-Carboxy-2-hydroxyhexa-2,4-dienedioate_C7H3O7 +2.0 H+_H		FALSE
rxn02548	S-Adenosyl-L-methionine:5,7,4'-trihydroxyflavone 4'-O-methyltransferase	-1.0 cpd00017_c0 -1.0 cpd01047_c0 <==> +1.0 cpd00019_c0 +1.0 cpd01043_c0 +1.0 cpd00067_c0	-1.0 S-Adenosyl-L-methionine_C15H23N6O5S -1.0 Apigenin_C15H9O5 <==> +1.0 S-Adenosyl-homocysteine_C14H20N6O5S +1.0 Acacetin_C16H11O5 +1.0 H+_H	(fig|282217.8.peg.584 or fig|282217.8.peg.4786)	TRUE
rxn02569	ATP:selenide, water phosphotransferase	-1.0 cpd01078_c0 -1.0 cpd00002_c0 -1.0 cpd00001_c0 -1.0 cpd00067_e0 <==> +1.0 cpd03078_c0 +1.0 cpd00009_c0 +1.0 cpd00018_c0 +2.0 cpd00067_c0	-1.0 Selenide_HSe -1.0 ATP_C10H13N5O13P3 -1.0 H2O_H2O -1.0 H+_H <==> +1.0 Selenophosphate_H2O3PSe +1.0 Phosphate_HO4P +1.0 AMP_C10H12N5O7P +2.0 H+_H	fig|282217.8.peg.3476	TRUE
rxn02571	O3-Acetyl-L-serine acetate-lyase (adding hydrogen sulfide)	-1.0 cpd01078_c0 -1.0 cpd00722_c0 <==> +1.0 cpd03389_c0 +1.0 cpd00029_c0	-1.0 Selenide_HSe -1.0 O-Acetyl-L-serine_C5H9NO4 <==> +1.0 Selenocysteine_C3H7NO2Se +1.0 Acetate_C2H3O2		TRUE
rxn02576	ATP:viomycin O-phosphotransferase	-1.0 cpd00002_c0 -1.0 cpd00067_e0 -1.0 cpd01085_c0 <==> +1.0 cpd01684_c0 +1.0 cpd00008_c0 +1.0 cpd00067_c0	-1.0 ATP_C10H13N5O13P3 -1.0 H+_H -1.0 Viomycin_C25H46N13O10 <==> +1.0 O-Phosphoviomycin_C25H46N13O13P +1.0 ADP_C10H13N5O10P2 +1.0 H+_H	fig|282217.8.peg.2946	TRUE
rxn02584	N-Methylhexanamide amidohydrolase	-1.0 cpd00001_c0 -1.0 cpd01765_c0 <==> +1.0 cpd00187_c0 +1.0 cpd01113_c0	-1.0 H2O_H2O -1.0 N-Methylhexanamide_C7H15NO <==> +1.0 Methanamine_CH6N +1.0 Hexanoate_C6H11O2	fig|282217.8.peg.5186	TRUE
rxn02617	L-Fuconate hydro-lyase	-1.0 cpd01185_c0 <==> +1.0 cpd02387_c0 +1.0 cpd00001_c0	-1.0 L-Fuconate_C6H11O6 <==> +1.0 2-Dehydro-3-deoxy-L-fuconate_C6H9O5 +1.0 H2O_H2O	fig|282217.8.peg.810	TRUE
rxn02636	11beta,21-Dihydroxy-3,20-oxo-5beta-pregnan-18-al:NADP+ delta4-oxidoreductase	-1.0 cpd00005_c0 -1.0 cpd01228_c0 -1.0 cpd00067_c0 <==> +1.0 cpd03254_c0 +1.0 cpd00006_c0	-1.0 NADPH_C21H26N7O17P3 -1.0 Aldosterone_C21H28O5 -1.0 H+_H <==> +1.0 11beta,21-Dihydroxy-3,20-oxo-5beta-pregnan-18-al_C21H30O5 +1.0 NADP_C21H25N7O17P3	fig|282217.8.peg.5991	TRUE
rxn02642	(S)-Tetrahydrocolumbamine:oxigen oxidoreductase	-2.0 cpd00007_c0 -1.0 cpd02545_c0 -1.0 cpd00067_c0 <==> +2.0 cpd00025_c0 +1.0 cpd01238_c0	-2.0 O2_O2 -1.0 Isocorypalmine_C20H23NO4 -1.0 H+_H <==> +2.0 H2O2_H2O2 +1.0 Columbamine_C20H20NO4	fig|282217.8.peg.1946	TRUE
rxn02680	Octanoyl-CoA:acetyl-CoA C-acyltransferase	-1.0 cpd01335_c0 -1.0 cpd00022_c0 <==> +1.0 cpd00010_c0 +1.0 cpd03119_c0	-1.0 Octanoyl-CoA_C29H46N7O17P3S -1.0 Acetyl-CoA_C23H34N7O17P3S <==> +1.0 CoA_C21H32N7O16P3S +1.0 3-Oxodecanoyl-CoA_C31H48N7O18P3S	(fig|282217.8.peg.5436 or fig|282217.8.peg.4725 or fig|282217.8.peg.6766 or fig|282217.8.peg.1015 or fig|282217.8.peg.2830 or fig|282217.8.peg.2410 or fig|282217.8.peg.7596 or fig|282217.8.peg.678 or fig|282217.8.peg.7282)	TRUE
rxn02687	R03790	-1.0 cpd00003_c0 -1.0 cpd01357_c0 <==> +1.0 cpd00004_c0 +1.0 cpd01447_c0 +1.0 cpd00067_c0	-1.0 NAD_C21H26N7O14P2 -1.0 (R)-Mandelate_C8H7O3 <==> +1.0 NADH_C21H27N7O14P2 +1.0 Benzoylformate_C8H5O3 +1.0 H+_H	fig|282217.8.peg.4074	TRUE
rxn02693	Dimethylallyl-diphosphate:aspulvinone-E dimethylallyltransferase	-2.0 cpd00202_c0 -1.0 cpd01371_c0 <==> +2.0 cpd00012_c0 +2.0 cpd00067_c0 +1.0 cpd01373_c0	-2.0 DMAPP_C5H10O7P2 -1.0 Aspulvinone E_C17H11O5 <==> +2.0 PPi_HO7P2 +2.0 H+_H +1.0 Aspulvinone H_C27H27O5	fig|282217.8.peg.556	TRUE
rxn02728	3-Maleylpyruvate cis-trans-isomerase	-1.0 cpd01466_c0 <==> +1.0 cpd01653_c0	-1.0 Maleylpyruvate_C7H4O6 <==> +1.0 3-Fumarylpyruvate_C7H4O6		TRUE
rxn02737	UDPglucosamine 4-epimerase	-1.0 cpd01482_c0 <==> +1.0 cpd01623_c0	-1.0 UDP-glucosamine_C15H24N3O16P2 <==> +1.0 UDP-galactosamine_C15H24N3O16P2	(fig|282217.8.peg.1665 or fig|282217.8.peg.5508)	TRUE
rxn02743	2-aminomuconate aminohydrolase	-1.0 cpd01496_c0 -1.0 cpd00001_c0 -1.0 cpd00067_c0 <==> +1.0 cpd02183_c0 +1.0 cpd00013_c0 +1.0 cpd00067_e0	-1.0 o-Aminomuconate_C6H6NO4 -1.0 H2O_H2O -1.0 H+_H <==> +1.0 4-Oxalocrotonate_C6H4O5 +1.0 NH3_H4N +1.0 H+_H	fig|282217.8.peg.7546	TRUE
rxn02749	(R)-2-Methylmalate hydro-lyase	-1.0 cpd01700_c0 <==> +1.0 cpd01502_c0 +1.0 cpd00001_c0	-1.0 D-Citramalate_C5H6O5 <==> +1.0 Citraconate_C5H4O4 +1.0 H2O_H2O	fig|282217.8.peg.7266	TRUE
rxn02751	R03898	-1.0 cpd01502_c0 -1.0 cpd00001_c0 <==> +1.0 cpd03593_c0	-1.0 Citraconate_C5H4O4 -1.0 H2O_H2O <==> +1.0 D-erythro-3-Methylmalate_C5H6O5	fig|282217.8.peg.7266	TRUE
rxn02761	(S)(+)-Allantoin racemase	-1.0 cpd01092_c0 <==> +1.0 cpd01567_c0	-1.0 Allantoin_C4H6N4O3 <==> +1.0 (R)-Allantoin_C4H6N4O3	fig|282217.8.peg.1519	TRUE
rxn02767	Formylkynurenine hydrolase	-1.0 cpd01749_c0 -1.0 cpd00001_c0 ==> +1.0 cpd00035_c0 +1.0 cpd03364_c0 +1.0 cpd00067_c0	-1.0 N-Formylkynurenine_C11H12N2O4 -1.0 H2O_H2O ==> +1.0 L-Alanine_C3H7NO2 +1.0 Formylanthranilate_C8H6NO3 +1.0 H+_H		FALSE
rxn02768	R03937	-1.0 cpd00001_c0 -1.0 cpd01599_c0 <==> +1.0 cpd01957_c0	-1.0 H2O_H2O -1.0 Glutaconyl-1-CoA_C26H35N7O19P3S <==> +1.0 2-Hydroxyglutaryl-CoA_C26H37N7O20P3S		TRUE
rxn02771	R03943	-1.0 cpd00017_c0 -1.0 cpd01610_c0 ==> +1.0 cpd03707_c0 +1.0 cpd00019_c0 +1.0 cpd00067_c0	-1.0 S-Adenosyl-L-methionine_C15H23N6O5S -1.0 N-Methyltyramine_C9H14NO ==> +1.0 Hordenine_C10H16NO +1.0 S-Adenosyl-homocysteine_C14H20N6O5S +1.0 H+_H		FALSE
rxn02774	S-Adenosyl-L-methionine:uroporphyrin-III C-methyltransferase	-1.0 cpd01620_c0 -1.0 cpd00003_c0 ==> +1.0 cpd03426_c0 +1.0 cpd00004_c0 +2.0 cpd00067_c0	-1.0 Precorrin 2_C42H41N4O16 -1.0 NAD_C21H26N7O14P2 ==> +1.0 Sirohydrochlorin_C42H38N4O16 +1.0 NADH_C21H27N7O14P2 +2.0 H+_H	Unknown	FALSE
rxn02781	R03955	-1.0 cpd01625_c0 -6.0 cpd00067_c0 -1.0 cpd00011_c0 ==> +1.0 cpd03461_c0 +2.0 cpd00001_c0	-1.0 Xanthurenate_C10H6NO4 -6.0 H+_H -1.0 CO2_CO2 ==> +1.0 8-Methoxykynurenate_C11H8NO4 +2.0 H2O_H2O		FALSE
rxn02782	2,5-Dihydro-5-oxofuran-2-acetate lyase (decyclizing)	-1.0 cpd02536_c0 <==> +1.0 cpd01630_c0 +1.0 cpd00067_c0	-1.0 Muconolactone_C6H5O4 <==> +1.0 cis,cis-Muconate_C6H4O4 +1.0 H+_H	fig|282217.8.peg.4161	TRUE
rxn02788	R03966	-1.0 cpd01644_c0 <==> +1.0 cpd02183_c0	-1.0 2-Hydroxymuconate_C6H4O5 <==> +1.0 4-Oxalocrotonate_C6H4O5		TRUE
rxn02789	2-Isopropylmalate hydro-lyase	-1.0 cpd01646_c0 <==> +1.0 cpd01710_c0 +1.0 cpd00001_c0	-1.0 2-Isopropylmalate_C7H10O5 <==> +1.0 2-Isopropylmaleate_C7H8O4 +1.0 H2O_H2O	((fig|282217.8.peg.4072 or fig|282217.8.peg.822 or fig|282217.8.peg.7385) or (fig|282217.8.peg.1545 or fig|282217.8.peg.7386 or fig|282217.8.peg.4071 or fig|282217.8.peg.821) or ((fig|282217.8.peg.4071 or fig|282217.8.peg.821 or fig|282217.8.peg.7386 or fig|282217.8.peg.1545) and (fig|282217.8.peg.822 or fig|282217.8.peg.7385 or fig|282217.8.peg.4072)))	TRUE
rxn02791	(5-Glutamyl)-peptide:amino-acid 5-glutamyltransferase	-1.0 cpd00023_c0 -1.0 cpd01651_c0 <==> +1.0 cpd03407_c0 +1.0 cpd00001_c0	-1.0 L-Glutamate_C5H8NO4 -1.0 L-3-Cyanoalanine_C4H6N2O2 <==> +1.0 gamma-Glutamyl-beta-cyanoalanine_C9H12N3O5 +1.0 H2O_H2O	(fig|282217.8.peg.4239 or fig|282217.8.peg.6933 or fig|282217.8.peg.1578)	TRUE
rxn02792	gamma-glutamyltranspeptidase family protein	-1.0 cpd00023_c0 -1.0 cpd00067_c0 -1.0 cpd01651_c0 ==> +1.0 cpd03646_c0 +1.0 cpd00001_c0 +1.0 cpd00011_c0	-1.0 L-Glutamate_C5H8NO4 -1.0 H+_H -1.0 L-3-Cyanoalanine_C4H6N2O2 ==> +1.0 gamma-Glutamyl-3-aminopropiononitrile_C8H13N3O3 +1.0 H2O_H2O +1.0 CO2_CO2	(fig|282217.8.peg.4239 or fig|282217.8.peg.6933 or fig|282217.8.peg.1578)	FALSE
rxn02795	Glycochenodeoxycholate amidohydrolase	-1.0 cpd03247_c0 -1.0 cpd00001_c0 <==> +1.0 cpd01663_c0 +1.0 cpd00033_c0	-1.0 Glycochenodeoxycholate_C26H42NO5 -1.0 H2O_H2O <==> +1.0 Chenodiol_C24H39O4 +1.0 Glycine_C2H5NO2	fig|282217.8.peg.3237	TRUE
rxn02796	chenodeoxycholoyltaurine amidohydrolase	-1.0 cpd03246_c0 -1.0 cpd00001_c0 <==> +1.0 cpd01663_c0 +1.0 cpd00210_c0	-1.0 Taurochenodeoxycholate_C26H44NO6S -1.0 H2O_H2O <==> +1.0 Chenodiol_C24H39O4 +1.0 Taurine_C2H7NO3S	fig|282217.8.peg.3237	TRUE
rxn02804	myristoyl-CoA:acetylCoA C-myristoyltransferase	-1.0 cpd00022_c0 -1.0 cpd01695_c0 <==> +1.0 cpd03114_c0 +1.0 cpd00010_c0	-1.0 Acetyl-CoA_C23H34N7O17P3S -1.0 Myristoyl-CoA_C35H58N7O17P3S <==> +1.0 3-Oxopalmitoyl-CoA_C37H60N7O18P3S +1.0 CoA_C21H32N7O16P3S	(fig|282217.8.peg.678 or fig|282217.8.peg.7282 or fig|282217.8.peg.7596 or fig|282217.8.peg.1015 or fig|282217.8.peg.2830 or fig|282217.8.peg.2410 or fig|282217.8.peg.4725 or fig|282217.8.peg.6766 or fig|282217.8.peg.5436)	TRUE
rxn02807	2,4-dichlorophenol,NADPH:oxygen oxidoreductase(6-hydroxylating)	-1.0 cpd00007_c0 -1.0 cpd00005_c0 -1.0 cpd01706_c0 -1.0 cpd00067_c0 <==> +1.0 cpd01878_c0 +1.0 cpd00006_c0 +1.0 cpd00001_c0	-1.0 O2_O2 -1.0 NADPH_C21H26N7O17P3 -1.0 2,4-Dichlorophenol_C6H4Cl2O -1.0 H+_H <==> +1.0 3,5-Dichlorocatechol_C6H4Cl2O2 +1.0 NADP_C21H25N7O17P3 +1.0 H2O_H2O	fig|282217.8.peg.7220	TRUE
rxn02811	3-Isopropylmalate hydro-lyase	-1.0 cpd02693_c0 <==> +1.0 cpd01710_c0 +1.0 cpd00001_c0	-1.0 3-Isopropylmalate_C7H10O5 <==> +1.0 2-Isopropylmaleate_C7H8O4 +1.0 H2O_H2O	((fig|282217.8.peg.4072 or fig|282217.8.peg.7385 or fig|282217.8.peg.822) or (fig|282217.8.peg.1545 or fig|282217.8.peg.7386 or fig|282217.8.peg.4071 or fig|282217.8.peg.821) or ((fig|282217.8.peg.1545 or fig|282217.8.peg.7386 or fig|282217.8.peg.4071 or fig|282217.8.peg.821) and (fig|282217.8.peg.4072 or fig|282217.8.peg.7385 or fig|282217.8.peg.822)))	TRUE
rxn02819	S-Adenosyl-L-methionine:16-methoxy-2,3-dihydro-3-hydroxytabersonine N-methyltransferase	-1.0 cpd02787_c0 -1.0 cpd00017_c0 <==> +1.0 cpd01736_c0 +1.0 cpd00019_c0 +1.0 cpd00067_c0	-1.0 16-Methoxy-2,3-dihydro-3-hydroxytabersonine_C22H29N2O4 -1.0 S-Adenosyl-L-methionine_C15H23N6O5S <==> +1.0 Deacetoxyvindoline_C23H31N2O4 +1.0 S-Adenosyl-homocysteine_C14H20N6O5S +1.0 H+_H	fig|282217.8.peg.1285	TRUE
rxn02821	Acylneuraminyl hydrolase	-1.0 cpd00232_c0 -1.0 cpd01743_c0 <==> +1.0 cpd00001_c0 +1.0 cpd03653_c0	-1.0 Neu5Ac_C11H18NO9 -1.0 Cerebroside_C25H46NO8R <==> +1.0 H2O_H2O +1.0 GM4_C36H62N2O16R	fig|282217.8.peg.2733	TRUE
rxn02827	R04026	-1.0 cpd01762_c0 -1.0 cpd00067_e0 <==> +1.0 cpd03703_c0 +1.0 cpd00001_c0 +1.0 cpd00067_c0	-1.0 Formiminoglycine_C3H6N2O2 -1.0 H+_H <==> +1.0 Imidazolone_C3H4N2O +1.0 H2O_H2O +1.0 H+_H	fig|282217.8.peg.7667	TRUE
rxn02831	O-Succinylbenzoate:CoA ligase (AMP-forming)	-1.0 cpd00010_c0 -1.0 cpd00002_c0 -1.0 cpd01772_c0 ==> +1.0 cpd02021_c0 +1.0 cpd00018_c0 +1.0 cpd00012_c0 +1.0 cpd00067_c0	-1.0 CoA_C21H32N7O16P3S -1.0 ATP_C10H13N5O13P3 -1.0 Succinylbenzoate_C11H8O5 ==> +1.0 Succinylbenzoyl-CoA_C32H39N7O20P3S +1.0 AMP_C10H12N5O7P +1.0 PPi_HO7P2 +1.0 H+_H	fig|282217.8.peg.1337	FALSE
rxn02832	(1R,6R)-6-hydroxy-2-succinylcyclohexa-2,4-diene-1-carboxylate hydrolyase (2-succinylbenzoate-forming)	-1.0 cpd01772_c0 -1.0 cpd00001_c0 <==> +1.0 cpd03451_c0	-1.0 Succinylbenzoate_C11H8O5 -1.0 H2O_H2O <==> +1.0 SHCHC_C11H10O6		TRUE
rxn02834	Phosphoribosyl-ATP pyrophosphohydrolase	-1.0 cpd00001_c0 -1.0 cpd01775_c0 ==> +1.0 cpd01777_c0 +1.0 cpd00012_c0 +2.0 cpd00067_c0	-1.0 H2O_H2O -1.0 Phosphoribosyl-ATP_C15H20N5O20P4 ==> +1.0 Phosphoribosyl-AMP_C15H19N5O14P2 +1.0 PPi_HO7P2 +2.0 H+_H	(fig|282217.8.peg.1182 and fig|282217.8.peg.1183)	FALSE
rxn02835	1-(5-phospho-D-ribosyl)-AMP 1,6-hydrolase	-1.0 cpd01777_c0 -1.0 cpd00001_c0 <==> +1.0 cpd02979_c0	-1.0 Phosphoribosyl-AMP_C15H19N5O14P2 -1.0 H2O_H2O <==> +1.0 phosphoribosylformiminoaicar-phosphate_C15H21N5O15P2	(fig|282217.8.peg.1183 and fig|282217.8.peg.1182)	TRUE
rxn02842	R04049	-1.0 cpd01795_c0 -1.0 cpd00003_c0 <==> +1.0 cpd02441_c0 +1.0 cpd00004_c0 +1.0 cpd00067_c0	-1.0 2-Deoxy-D-gluconate_C6H11O6 -1.0 NAD_C21H26N7O14P2 <==> +1.0 3-Dehydro-2-deoxy-D-gluconate_C6H9O6 +1.0 NADH_C21H27N7O14P2 +1.0 H+_H	(fig|282217.8.peg.7030 or fig|282217.8.peg.4734)	TRUE
rxn02853	Imidazole acetaldehyde:NAD+ oxidoreductase	-1.0 cpd03052_c0 -1.0 cpd00003_c0 -1.0 cpd00001_c0 ==> +1.0 cpd00004_c0 +1.0 cpd01831_c0 +2.0 cpd00067_c0	-1.0 Imidazole acetaldehyde_C5H6N2O -1.0 NAD_C21H26N7O14P2 -1.0 H2O_H2O ==> +1.0 NADH_C21H27N7O14P2 +1.0 4-Imidazoleacetate_C5H5N2O2 +2.0 H+_H	(fig|282217.8.peg.2714 or fig|282217.8.peg.1784 or fig|282217.8.peg.6646 or fig|282217.8.peg.2960 or fig|282217.8.peg.1909 or fig|282217.8.peg.7536 or fig|282217.8.peg.6642 or fig|282217.8.peg.6587 or fig|282217.8.peg.2252 or fig|282217.8.peg.4540 or fig|282217.8.peg.1129)	FALSE
rxn02861	3-Methylcatechol:oxygen 2,3-oxidoreductase(decyclizing)	-1.0 cpd00007_c0 -1.0 cpd01871_c0 <==> +1.0 cpd03715_c0 +1.0 cpd00067_c0	-1.0 O2_O2 -1.0 3-Methylcatechol_C7H8O2 <==> +1.0 2-Hydroxy-6-oxo-hept-2,4-dienoate_C7H7O4 +1.0 H+_H	fig|282217.8.peg.7494	TRUE
rxn02866	3-methylbutanoyl-CoA:(acceptor) 2,3-oxidoreductase	-1.0 cpd01966_c0 -1.0 cpd00982_c0 -1.0 cpd00067_e0 ==> +1.0 cpd01882_c0 +1.0 cpd00015_c0 +1.0 cpd00067_c0	-1.0 Dimethylacryloyl-CoA_C26H38N7O17P3S -1.0 FADH2_C27H33N9O15P2 -1.0 H+_H ==> +1.0 Isovaleryl-CoA_C26H40N7O17P3S +1.0 FAD_C27H31N9O15P2 +1.0 H+_H	fig|282217.8.peg.4715	FALSE
rxn02882	R04131	-1.0 cpd01960_c0 -1.0 cpd00001_c0 <==> +1.0 cpd03327_c0	-1.0 2-Oxohept-3-enedioate_C7H6O5 -1.0 H2O_H2O <==> +1.0 4-Hydroxy-2-ketopimelate_C7H8O6		TRUE
rxn02883	R04132	-1.0 cpd03708_c0 ==> +1.0 cpd01960_c0 +1.0 cpd00001_c0	-1.0 2,4-Dihydroxyhept-2-enedioate_C7H8O6 ==> +1.0 2-Oxohept-3-enedioate_C7H6O5 +1.0 H2O_H2O	(fig|282217.8.peg.1468 or fig|282217.8.peg.253)	FALSE
rxn02885	R04134	-1.0 cpd03326_c0 ==> +1.0 cpd01960_c0	-1.0 2-Hydroxyhepta-2,4-dienedioate_C7H6O5 ==> +1.0 2-Oxohept-3-enedioate_C7H6O5	(fig|282217.8.peg.1467 or fig|282217.8.peg.259)	FALSE
rxn02888	3-Hydroxyisopentyl-CoA hydro-lyase	-1.0 cpd03570_c0 <==> +1.0 cpd01966_c0 +1.0 cpd00001_c0	-1.0 3-Hydroxyisovaleryl-CoA_C26H40N7O18P3S <==> +1.0 Dimethylacryloyl-CoA_C26H38N7O17P3S +1.0 H2O_H2O		TRUE
rxn02889	3-Methylcrotonoyl-CoA:carbon-dioxide ligase (ADP-forming)	-1.0 cpd01966_c0 -1.0 cpd00242_c0 -1.0 cpd00002_c0 <==> +1.0 cpd02068_c0 +1.0 cpd00008_c0 +1.0 cpd00009_c0 +1.0 cpd00067_c0	-1.0 Dimethylacryloyl-CoA_C26H38N7O17P3S -1.0 H2CO3_CHO3 -1.0 ATP_C10H13N5O13P3 <==> +1.0 3-Methylglutaconyl-CoA_C27H37N7O19P3S +1.0 ADP_C10H13N5O10P2 +1.0 Phosphate_HO4P +1.0 H+_H	((fig|282217.8.peg.1475 or fig|282217.8.peg.4821 or fig|282217.8.peg.4709 or fig|282217.8.peg.6083) or (Unknown and (fig|282217.8.peg.5417 or fig|282217.8.peg.7360 or fig|282217.8.peg.4713)))	TRUE
rxn02894	ATP:S5-methyl-5-thio-D-ribose 1-phosphotransferase	-1.0 cpd01981_c0 -1.0 cpd00002_c0 <==> +1.0 cpd00008_c0 +1.0 cpd02574_c0 +1.0 cpd00067_c0	-1.0 5-Methylthio-D-ribose_C6H12O4S -1.0 ATP_C10H13N5O13P3 <==> +1.0 ADP_C10H13N5O10P2 +1.0 methylthioribose-1-phosphate_C6H11O7PS +1.0 H+_H	fig|282217.8.peg.4867	TRUE
rxn02895	5-Phospho-D-ribosylamine:glycine ligase (ADP-forming)	-1.0 cpd01982_c0 -1.0 cpd00033_c0 -1.0 cpd00002_c0 <==> +1.0 cpd00008_c0 +1.0 cpd02394_c0 +1.0 cpd00009_c0 +1.0 cpd00067_c0	-1.0 5-Phosphoribosylamine_C5H11NO7P -1.0 Glycine_C2H5NO2 -1.0 ATP_C10H13N5O13P3 <==> +1.0 ADP_C10H13N5O10P2 +1.0 GAR_C7H14N2O8P +1.0 Phosphate_HO4P +1.0 H+_H	fig|282217.8.peg.2600	TRUE
rxn02897	Nicotinate-nucleotide:dimethylbenzimidazole phospho-D-ribosyltransferase	-1.0 cpd00873_c0 -1.0 cpd01997_c0 <==> +1.0 cpd00218_c0 +1.0 cpd02904_c0 +1.0 cpd00067_c0	-1.0 Nicotinate ribonucleotide_C11H12NO9P -1.0 Dimethylbenzimidazole_C9H10N2 <==> +1.0 Niacin_C6H4NO2 +1.0 alpha-Ribazole 5'-phosphate_C14H17N2O7P +1.0 H+_H	fig|282217.8.peg.2467	TRUE
rxn02898	O-Succinylbenzoyl-CoA 1,4-dihydroxy-2-naphthoate-lyase	-1.0 cpd02021_c0 ==> +1.0 cpd00010_c0 +1.0 cpd02295_c0	-1.0 Succinylbenzoyl-CoA_C32H39N7O20P3S ==> +1.0 CoA_C21H32N7O16P3S +1.0 1-4-Dihydroxy-2-naphthoate_C11H7O4	(fig|282217.8.peg.1847 or fig|282217.8.peg.4707 or fig|282217.8.peg.3384 or fig|282217.8.peg.4612)	FALSE
rxn02900	(2-Aminoethyl)phosphonate:pyruvate aminotransferase	-1.0 cpd02233_c0 -1.0 cpd00020_c0 <==> +1.0 cpd00035_c0 +1.0 cpd02024_c0	-1.0 Ciliatine_C2H8NO3P -1.0 Pyruvate_C3H3O3 <==> +1.0 L-Alanine_C3H7NO2 +1.0 Phosphonoacetaldehyde_C2H4O4P		TRUE
rxn02911	(S)-3-Hydroxydodecanoyl-CoA hydro-lyase	-1.0 cpd03116_c0 <==> +1.0 cpd02060_c0 +1.0 cpd00001_c0	-1.0 (S)-3-Hydroxydodecanoyl-CoA_C33H54N7O18P3S <==> +1.0 (2E)-Dodecenoyl-CoA_C33H52N7O17P3S +1.0 H2O_H2O	(fig|282217.8.peg.2917 or fig|282217.8.peg.3111 or fig|282217.8.peg.7416 or fig|282217.8.peg.6664 or fig|282217.8.peg.83 or fig|282217.8.peg.2832 or fig|282217.8.peg.3390 or fig|282217.8.peg.4835 or fig|282217.8.peg.6820 or fig|282217.8.peg.4281 or fig|282217.8.peg.7599 or fig|282217.8.peg.3120 or fig|282217.8.peg.1388 or fig|282217.8.peg.5406 or fig|282217.8.peg.5440 or fig|282217.8.peg.3129 or …	TRUE
rxn02914	3-Phosphoserine:2-oxoglutarate aminotransferase	-1.0 cpd00024_c0 -1.0 cpd00738_c0 <==> +1.0 cpd02069_c0 +1.0 cpd00023_c0	-1.0 2-Oxoglutarate_C5H4O5 -1.0 phosphoserine_C3H6NO6P <==> +1.0 3-Phosphonooxypyruvate_C3H2O7P +1.0 L-Glutamate_C5H8NO4	fig|282217.8.peg.1568	TRUE
rxn02916	R04175	-1.0 cpd02074_c0 -1.0 cpd00067_e0 ==> +1.0 cpd00922_c0 +1.0 cpd00001_c0 +1.0 cpd00067_c0	-1.0 2-Oxo-6-aminocaproate_C6H11NO3 -1.0 H+_H ==> +1.0 delta1-Piperideine-2-carboxylate_C6H9NO2 +1.0 H2O_H2O +1.0 H+_H	Unknown	FALSE
rxn02925	L-Alanine:3-oxopropanoate aminotransferase	-1.0 cpd00287_c0 -1.0 cpd00035_c0 <==> +1.0 cpd02096_c0 +1.0 cpd00020_c0	-1.0 3-Oxo-2-methylpropanoate_C4H5O3 -1.0 L-Alanine_C3H7NO2 <==> +1.0 L-3-Amino-isobutyrate_C4H9NO2 +1.0 Pyruvate_C3H3O3	(fig|282217.8.peg.518 or fig|282217.8.peg.160)	TRUE
rxn02933	(2S,3S)-3-hydroxy-2-methylbutanoyl-CoA:NAD+ oxidoreductase	-1.0 cpd02691_c0 -1.0 cpd00003_c0 <==> +1.0 cpd02124_c0 +1.0 cpd00004_c0 +1.0 cpd00067_c0	-1.0 2-methyl-3-hydroxy-butyryl-CoA_C26H40N7O18P3S -1.0 NAD_C21H26N7O14P2 <==> +1.0 2-Methylacetoacetyl-CoA_C26H38N7O18P3S +1.0 NADH_C21H27N7O14P2 +1.0 H+_H	(((fig|282217.8.peg.2524 or fig|282217.8.peg.2832 or fig|282217.8.peg.5439 or fig|282217.8.peg.3752 or fig|282217.8.peg.1707 or fig|282217.8.peg.2319 or fig|282217.8.peg.5420 or fig|282217.8.peg.7288) and Unknown) or (fig|282217.8.peg.5439 or fig|282217.8.peg.3752 or fig|282217.8.peg.1707 or fig|282217.8.peg.2319 or fig|282217.8.peg.2524 or fig|282217.8.peg.2832 or fig|282217.8.peg.7288 or fig|28…	TRUE
rxn02934	(2S,3S)-3-Hydroxy-2-methylbutanoyl-CoA hydro-liase	-1.0 cpd02691_c0 <==> +1.0 cpd02125_c0 +1.0 cpd00001_c0	-1.0 2-methyl-3-hydroxy-butyryl-CoA_C26H40N7O18P3S <==> +1.0 Tiglyl-CoA_C26H38N7O17P3S +1.0 H2O_H2O	(fig|282217.8.peg.841 or fig|282217.8.peg.4615 or fig|282217.8.peg.5425 or fig|282217.8.peg.5420 or fig|282217.8.peg.7288 or fig|282217.8.peg.4312 or fig|282217.8.peg.5424 or fig|282217.8.peg.4630 or fig|282217.8.peg.6873 or fig|282217.8.peg.2920 or fig|282217.8.peg.3183 or fig|282217.8.peg.6866 or fig|282217.8.peg.7533 or fig|282217.8.peg.4282 or fig|282217.8.peg.2523 or fig|282217.8.peg.2922 or…	TRUE
rxn02936	3-Phospho-D-erythronate hydro-lyase	-1.0 cpd02132_c0 <==> +1.0 cpd00001_c0 +1.0 cpd02645_c0	-1.0 3-Phospho-D-erythronate_C4H6O8P <==> +1.0 H2O_H2O +1.0 Phosphoenol-4-deoxy-3-tetrulosonate_C4H4O7P		TRUE
rxn02937	2-(Formamido)-N1-(5-phosphoribosyl)acetamidine cyclo-ligase (ADP-forming)	-1.0 cpd02826_c0 -1.0 cpd00002_c0 <==> +1.0 cpd00008_c0 +1.0 cpd02140_c0 +1.0 cpd00009_c0 +1.0 cpd00067_c0	-1.0 5'-Phosphoribosylformylglycinamidine_C8H15N3O8P -1.0 ATP_C10H13N5O13P3 <==> +1.0 ADP_C10H13N5O10P2 +1.0 AIR_C8H13N3O7P +1.0 Phosphate_HO4P +1.0 H+_H	(fig|282217.8.peg.4032 or fig|282217.8.peg.4032)	TRUE
rxn02938	1-(5-phospho-D-ribosyl)-5-amino-4-imidazolecarboxylate carboxy-lyase	-1.0 cpd02893_c0 -1.0 cpd00067_c0 <==> +1.0 cpd02140_c0 +1.0 cpd00011_c0	-1.0 5'-Phosphoribosyl-4-carboxy-5-aminoimidazole_C9H12N3O9P -1.0 H+_H <==> +1.0 AIR_C8H13N3O7P +1.0 CO2_CO2		TRUE
rxn02942	R04214	-1.0 cpd02154_c0 <==> +1.0 cpd03055_c0 +1.0 cpd00001_c0	-1.0 N-Formimino-L-aspartate_C5H7N2O4 <==> +1.0 Imidazolone acetate_C5H5N2O3 +1.0 H2O_H2O	fig|282217.8.peg.7667	TRUE
rxn02945	prephytoene diphosphate:geranylgeranyl-diphosphate geranylgeranyltransferase	-1.0 cpd02168_c0 ==> +1.0 cpd03211_c0 +1.0 cpd00012_c0 +1.0 cpd00067_c0	-1.0 Prephytoene diphosphate_C40H66O7P2 ==> +1.0 15-cis-Phytoene_C40H64 +1.0 PPi_HO7P2 +1.0 H+_H	fig|282217.8.peg.2419	FALSE
rxn02949	(S)-3-Hydroxyisobutyryl-CoA hydro-lyase	-1.0 cpd02187_c0 -1.0 cpd00001_c0 <==> +1.0 cpd03572_c0	-1.0 Methacrylyl-CoA_C25H36N7O17P3S -1.0 H2O_H2O <==> +1.0 (S)-3-Hydroxyisobutyryl-CoA_C25H38N7O18P3S	(fig|282217.8.peg.7208 or fig|282217.8.peg.5355 or fig|282217.8.peg.4493 or fig|282217.8.peg.3866 or fig|282217.8.peg.683 or fig|282217.8.peg.2922 or fig|282217.8.peg.2523 or fig|282217.8.peg.1849 or fig|282217.8.peg.7533 or fig|282217.8.peg.4282 or fig|282217.8.peg.111 or fig|282217.8.peg.6770 or fig|282217.8.peg.581 or fig|282217.8.peg.7076 or fig|282217.8.peg.5439 or fig|282217.8.peg.3119 or f…	TRUE
rxn02961	CTP:ethanolamine-phosphate cytidylyltransferase	-1.0 cpd00052_c0 -1.0 cpd02233_c0 <==> +1.0 cpd03379_c0 +1.0 cpd00012_c0 +1.0 cpd00067_c0	-1.0 CTP_C9H13N3O14P3 -1.0 Ciliatine_C2H8NO3P <==> +1.0 CMPciliatine_C11H19N4O10P2 +1.0 PPi_HO7P2 +1.0 H+_H	fig|282217.8.peg.2602	TRUE
rxn02971	5-oxo-2,5-dihydrofuran-2-acetate delta3-delat2-isomerase	-1.0 cpd02536_c0 <==> +1.0 cpd02255_c0	-1.0 Muconolactone_C6H5O4 <==> +1.0 3-oxoadipate-enol-lactone_C6H5O4		TRUE
rxn02983	3-O-Methylgallate:oxygen 4,5-oxidoreductase (decyclizing)	-1.0 cpd00007_c0 -1.0 cpd03335_c0 <==> +1.0 cpd00116_c0 +1.0 cpd02304_c0 +1.0 cpd00067_c0	-1.0 O2_O2 -1.0 3-O-Methylgallate_C8H7O5 <==> +1.0 Methanol_CH4O +1.0 2-Pyrone-4,6-dicarboxylate_C7H2O6 +1.0 H+_H		TRUE
rxn02988	glycerone phosphate:iminosuccinate alkyltransferase (cyclizing)	-1.0 cpd03470_c0 -1.0 cpd00095_c0 ==> +1.0 cpd00009_c0 +1.0 cpd02333_c0 +2.0 cpd00001_c0 +1.0 cpd00067_e0	-1.0 Iminoaspartate_C4H4NO4 -1.0 Glycerone-phosphate_C3H5O6P ==> +1.0 Phosphate_HO4P +1.0 Quinolinate_C7H3NO4 +2.0 H2O_H2O +1.0 H+_H	fig|282217.8.peg.1282	FALSE
rxn02989	R04293	-1.0 cpd02692_c0 ==> +1.0 cpd02333_c0 +1.0 cpd00001_c0 +1.0 cpd00067_e0	-1.0 2-Amino-3-carboxymuconate semialdehyde_C7H6NO5 ==> +1.0 Quinolinate_C7H3NO4 +1.0 H2O_H2O +1.0 H+_H	fig|282217.8.peg.7545	FALSE
rxn03002	S-Methyl-3-phospho-1-thio-D-glycerate phosphohydrolase	-1.0 cpd02688_c0 -1.0 cpd00001_c0 -1.0 cpd00067_e0 <==> +1.0 cpd00009_c0 +1.0 cpd02380_c0 +1.0 cpd00067_c0	-1.0 S-Methyl-3-phospho-1-thio-D-glycerate_C4H7O6PS -1.0 H2O_H2O -1.0 H+_H <==> +1.0 Phosphate_HO4P +1.0 S-Methyl-1-thio-D-glycerate_C4H8O3S +1.0 H+_H	fig|282217.8.peg.5064	TRUE
rxn03004	10-Formyltetrahydrofolate:5'-phosphoribosylglycinamide formyltransferase	-1.0 cpd00201_c0 -1.0 cpd02394_c0 <==> +1.0 cpd00087_c0 +1.0 cpd02678_c0 +1.0 cpd00067_c0	-1.0 10-Formyltetrahydrofolate_C20H21N7O7 -1.0 GAR_C7H14N2O8P <==> +1.0 Tetrahydrofolate_C19H21N7O6 +1.0 N-Formyl-GAR_C8H13N2O9P +1.0 H+_H	(fig|282217.8.peg.4222 or fig|282217.8.peg.4222)	TRUE
rxn03005	R04326	-1.0 cpd00087_c0 -1.0 cpd02678_c0 -2.0 cpd00067_c0 <==> +1.0 cpd02394_c0 +1.0 cpd00347_c0 +1.0 cpd00001_c0	-1.0 Tetrahydrofolate_C19H21N7O6 -1.0 N-Formyl-GAR_C8H13N2O9P -2.0 H+_H <==> +1.0 GAR_C7H14N2O8P +1.0 5-10-Methenyltetrahydrofolate_C20H20N7O6 +1.0 H2O_H2O	fig|282217.8.peg.4222	TRUE
rxn03012	R04336	-1.0 cpd02414_c0 ==> +1.0 cpd02465_c0 +1.0 cpd00001_c0 +1.0 cpd00067_c0	-1.0 L-2-Amino-6-oxopimelate_C7H10NO5 ==> +1.0 tetrahydrodipicolinate_C7H7NO4 +1.0 H2O_H2O +1.0 H+_H	Unknown	FALSE
rxn03031	Succinyl-CoA:2,3,4,5-tetrahydropyridine-2,6-dicarboxylate N-succinyltransferase	-1.0 cpd02465_c0 -1.0 cpd00001_c0 -1.0 cpd00078_c0 ==> +1.0 cpd00010_c0 +1.0 cpd02724_c0	-1.0 tetrahydrodipicolinate_C7H7NO4 -1.0 H2O_H2O -1.0 Succinyl-CoA_C25H35N7O19P3S ==> +1.0 CoA_C21H32N7O16P3S +1.0 N-Succinyl-L-2-amino-6-oxopimelate_C11H12NO8	(fig|282217.8.peg.2658 or fig|282217.8.peg.2658)	FALSE
rxn03040	5-Carboxymethyl-2-hydroxymuconate delta2,delta4-2-oxo,delta3-isomerase	-1.0 cpd02572_c0 <==> +1.0 cpd02507_c0	-1.0 5-Carboxymethyl-2-hydroxymuconate_C8H5O7 <==> +1.0 5-Carboxy-2-oxohept-3-enedioate_C8H5O7	fig|282217.8.peg.254	TRUE
rxn03041	5-oxopent-3-ene-1,2,5-tricarboxylate carboxy-lyase	-1.0 cpd02507_c0 -1.0 cpd00067_c0 ==> +1.0 cpd03326_c0 +1.0 cpd00011_c0	-1.0 5-Carboxy-2-oxohept-3-enedioate_C8H5O7 -1.0 H+_H ==> +1.0 2-Hydroxyhepta-2,4-dienedioate_C7H6O5 +1.0 CO2_CO2	(fig|282217.8.peg.1467 or fig|282217.8.peg.260)	FALSE
rxn03046	ATP:guanidinoethyyl-methyl-phosphate phosphotransferase	-1.0 cpd02519_c0 -1.0 cpd00002_c0 <==> +1.0 cpd00008_c0 +1.0 cpd02744_c0 +1.0 cpd00067_c0	-1.0 Guanidinoethyl methyl phosphate_C4H12N3O4P -1.0 ATP_C10H13N5O13P3 <==> +1.0 ADP_C10H13N5O10P2 +1.0 N'-Phosphoguanidinoethyl methyl phosphate_C4H11N3O7P2 +1.0 H+_H	fig|282217.8.peg.3013	TRUE
rxn03050	R04399	-1.0 cpd02653_c0 -1.0 cpd00001_c0 ==> +1.0 cpd02544_c0	-1.0 4-Carboxy-2-hydroxy-cis,cis-muconate_C7H3O7 -1.0 H2O_H2O ==> +1.0 4-Carboxy-4-hydroxy-2-oxoadipate_C7H5O8		FALSE
rxn03052	5-Methyltetrahydropteroyltri-L-glutamate:L-homocysteine S-methyltransferase	-1.0 cpd00135_c0 -1.0 cpd02738_c0 <==> +1.0 cpd02555_c0 +1.0 cpd00060_c0	-1.0 Homocysteine_C4H9NO2S -1.0 5-Methyltetrahydropteroyltri-L-glutamate_C30H35N9O12 <==> +1.0 Tetrahydropteroyltri-L-glutamate_C29H33N9O12 +1.0 L-Methionine_C5H11NO2S	fig|282217.8.peg.2120	TRUE
rxn03055	5-carboxymethyl-2-hydroxymuconic-semialdehyde:NAD+ oxidoreductase	-1.0 cpd00003_c0 -1.0 cpd02828_c0 -1.0 cpd00001_c0 ==> +1.0 cpd02572_c0 +1.0 cpd00004_c0 +2.0 cpd00067_c0	-1.0 NAD_C21H26N7O14P2 -1.0 5-Carboxymethyl-2-hydroxymuconic semialdehyde_C8H6O6 -1.0 H2O_H2O ==> +1.0 5-Carboxymethyl-2-hydroxymuconate_C8H5O7 +1.0 NADH_C21H27N7O14P2 +2.0 H+_H	(fig|282217.8.peg.258 or fig|282217.8.peg.6640)	FALSE
rxn03060	2-Hydroxybutane-1,2,3-tricarboxylate hydro-lyase	-1.0 cpd01501_c0 <==> +1.0 cpd02597_c0 +1.0 cpd00001_c0	-1.0 2-Methylcitrate_C7H7O7 <==> +1.0 cis-2-Methylaconitate_C7H5O6 +1.0 H2O_H2O	fig|282217.8.peg.2124	TRUE
rxn03062	3-Isopropylmalate:NAD+ oxidoreductase	-1.0 cpd00003_c0 -1.0 cpd02693_c0 <==> +1.0 cpd02605_c0 +1.0 cpd00004_c0 +1.0 cpd00067_c0	-1.0 NAD_C21H26N7O14P2 -1.0 3-Isopropylmalate_C7H10O5 <==> +1.0 2-isopropyl-3-oxosuccinate_C7H8O5 +1.0 NADH_C21H27N7O14P2 +1.0 H+_H	((fig|282217.8.peg.4073 or fig|282217.8.peg.437) or (fig|282217.8.peg.437 or fig|282217.8.peg.4073))	TRUE
rxn03063	S-Adenosyl-L-methionine:zymosterol C-methyltransferase	-1.0 cpd00017_c0 -1.0 cpd03221_c0 <==> +1.0 cpd02755_c0 +1.0 cpd00019_c0 +1.0 cpd00067_c0	-1.0 S-Adenosyl-L-methionine_C15H23N6O5S -1.0 Zymosterol_C27H44O <==> +1.0 Fecosterol_C28H46O +1.0 S-Adenosyl-homocysteine_C14H20N6O5S +1.0 H+_H	(fig|282217.8.peg.6524 or fig|282217.8.peg.1604)	TRUE
rxn03064	phosphoenolpyruvate:N-acetyl-D-mannosamine-6-phosphate C-(1-carboxyvinyl)transferase (phosphate-hydrolysing, 2-carboxy-2-oxoethyl-forming)	-1.0 cpd00009_c0 -1.0 cpd03733_c0 <==> +1.0 cpd00061_c0 +1.0 cpd02612_c0 +1.0 cpd00001_c0	-1.0 Phosphate_HO4P -1.0 N-Acetylneuraminate 9-phosphate_C11H17NO12P <==> +1.0 Phosphoenolpyruvate_C3H2O6P +1.0 N-Acetylmannosamine 6-phosphate_C8H14NO9P +1.0 H2O_H2O		TRUE
rxn03080	5-amino-6-(D-ribitylamino)uracil butanedionetransferase	-1.0 cpd11225_c0 -1.0 cpd02882_c0 <==> +1.0 cpd02656_c0 +1.0 cpd00009_c0 +2.0 cpd00001_c0 +1.0 cpd00067_c0	-1.0 3-4-dihydroxy-2-butanone4-phosphate_C4H7O6P -1.0 4--1-D-Ribitylamino-5-aminouracil_C9H16N4O6 <==> +1.0 6-7-Dimethyl-8--1-D-ribityllumazine_C13H17N4O6 +1.0 Phosphate_HO4P +2.0 H2O_H2O +1.0 H+_H	fig|282217.8.peg.2279	TRUE
rxn03084	5'-Phosphoribosylformylglycinamide:L-glutamine amido-ligase (ADP-forming)	-1.0 cpd00053_c0 -1.0 cpd00002_c0 -1.0 cpd00001_c0 -1.0 cpd02678_c0 <==> +1.0 cpd02826_c0 +1.0 cpd00008_c0 +1.0 cpd00009_c0 +1.0 cpd00023_c0 +1.0 cpd00067_c0	-1.0 L-Glutamine_C5H10N2O3 -1.0 ATP_C10H13N5O13P3 -1.0 H2O_H2O -1.0 N-Formyl-GAR_C8H13N2O9P <==> +1.0 5'-Phosphoribosylformylglycinamidine_C8H15N3O8P +1.0 ADP_C10H13N5O10P2 +1.0 Phosphate_HO4P +1.0 L-Glutamate_C5H8NO4 +1.0 H+_H	(Unknown and fig|282217.8.peg.2845 and fig|282217.8.peg.2845)	TRUE
rxn03087	N-Succinyl-L-2,6-diaminoheptanedioate:2-oxoglutarate amino-transferase	-1.0 cpd02698_c0 -1.0 cpd00024_c0 <==> +1.0 cpd02724_c0 +1.0 cpd00023_c0	-1.0 N-Succinyl-L-2,6-diaminopimelate_C11H16N2O7 -1.0 2-Oxoglutarate_C5H4O5 <==> +1.0 N-Succinyl-L-2-amino-6-oxopimelate_C11H12NO8 +1.0 L-Glutamate_C5H8NO4		TRUE
rxn03089	2-hydroxy-4-oxobutane-1,2,4-tricarboxylate 2,3-hydro-lyase	-1.0 cpd02544_c0 <==> +1.0 cpd00001_c0 +1.0 cpd02707_c0	-1.0 4-Carboxy-4-hydroxy-2-oxoadipate_C7H5O8 <==> +1.0 H2O_H2O +1.0 4-Oxalomesaconate_C7H3O7		TRUE
rxn03094	Glycodeoxycholate amidohydrolase	-1.0 cpd03245_c0 -1.0 cpd00001_c0 <==> +1.0 cpd00033_c0 +1.0 cpd02733_c0	-1.0 Glycodeoxycholate_C26H42NO5 -1.0 H2O_H2O <==> +1.0 Glycine_C2H5NO2 +1.0 Deoxycholate_C24H39O4	fig|282217.8.peg.3237	TRUE
rxn03095	Taurodeoxycholate amidohydrolase	-1.0 cpd03244_c0 -1.0 cpd00001_c0 <==> +1.0 cpd02733_c0 +1.0 cpd00210_c0	-1.0 Taurodeoxycholate_C26H44NO6S -1.0 H2O_H2O <==> +1.0 Deoxycholate_C24H39O4 +1.0 Taurine_C2H7NO3S	fig|282217.8.peg.3237	TRUE
rxn03108	ATP:4-amino-2-methyl-5-phosphomethylpyrimidine phosphotransferase	-1.0 cpd02775_c0 -1.0 cpd00002_c0 -1.0 cpd00067_c0 <==> +1.0 cpd02894_c0 +1.0 cpd00008_c0 +1.0 cpd00067_e0	-1.0 4-Amino-5-phosphomethyl-2-methylpyrimidine_C6H9N3O4P -1.0 ATP_C10H13N5O13P3 -1.0 H+_H <==> +1.0 4-Amino-2-methyl-5-diphosphomethylpyrimidine_C6H9N3O7P2 +1.0 ADP_C10H13N5O10P2 +1.0 H+_H	(fig|282217.8.peg.2895 or fig|282217.8.peg.4591)	TRUE
rxn03130	UDP-2,3-bis[(3R)-3-hydroxymyristoyl]-alpha-D-glucosamine 2,3-bis[(3R)-3-hydroxymyristoyl]-beta-D-glucosaminyl 1-phosphate phosphohydrolase	-1.0 cpd00001_c0 -1.0 cpd02835_c0 ==> +1.0 cpd00091_c0 +2.0 cpd00067_c0 +1.0 cpd02930_c0	-1.0 H2O_H2O -1.0 UDP-2,3-bis(3-hydroxytetradecanoyl)glucosamine_C43H75N3O20P2 ==> +1.0 UMP_C9H11N2O9P +2.0 H+_H +1.0 Lipid X_C34H64NO12P	fig|282217.8.peg.2296	FALSE
rxn03135	R04558	-1.0 cpd00053_c0 -1.0 cpd00067_e0 -1.0 cpd02991_c0 ==> +1.0 cpd02843_c0 +1.0 cpd02851_c0 +1.0 cpd00023_c0 +2.0 cpd00067_c0	-1.0 L-Glutamine_C5H10N2O3 -1.0 H+_H -1.0 phosphoribulosylformimino-AICAR-phosphate_C15H21N5O15P2 ==> +1.0 D-erythro-imidazol-glycerol-phosphate_C6H9N2O6P +1.0 AICAR_C9H13N4O8P +1.0 L-Glutamate_C5H8NO4 +2.0 H+_H	(Unknown and fig|282217.8.peg.1175)	FALSE
rxn03136	1-(5'-Phosphoribosyl)-5-amino-4-(N-succinocarboxamide)-imidazole AMP-lyase	-1.0 cpd02921_c0 -1.0 cpd00067_e0 <==> +1.0 cpd00106_c0 +1.0 cpd02851_c0 +1.0 cpd00067_c0	-1.0 SAICAR_C13H15N4O12P -1.0 H+_H <==> +1.0 Fumarate_C4H2O4 +1.0 AICAR_C9H13N4O8P +1.0 H+_H	(fig|282217.8.peg.5489 or fig|282217.8.peg.5489)	TRUE
rxn03137	10-Formyltetrahydrofolate:5'-phosphoribosyl-5-amino-4-imidazolecarboxamide formyltransferase	-1.0 cpd00201_c0 -1.0 cpd02851_c0 <==> +1.0 cpd00087_c0 +1.0 cpd02884_c0	-1.0 10-Formyltetrahydrofolate_C20H21N7O7 -1.0 AICAR_C9H13N4O8P <==> +1.0 Tetrahydrofolate_C19H21N7O6 +1.0 FAICAR_C10H13N4O9P	(fig|282217.8.peg.4594 and fig|282217.8.peg.4594)	TRUE
rxn03142	cis-2-Chloro-4-carboxymethylenebut-2-en-1,4-olide cis-trans-isomerase	-1.0 cpd02864_c0 <==> +1.0 cpd02880_c0	-1.0 cis-2-Chlorodienelactone_C6H2ClO4 <==> +1.0 trans-2-Chlorodienelactone_C6H2ClO4	fig|282217.8.peg.1863	TRUE
rxn03146	UDP-3-O-[(3R)-3-hydroxymyristoyl]-N-acetylglucosamine amidohydrolase	-1.0 cpd02886_c0 -1.0 cpd00001_c0 <==> +1.0 cpd03584_c0 +1.0 cpd00029_c0	-1.0 UDP-3-O-(beta-hydroxymyristoyl)-N-acetylglucosamine_C31H51N3O19P2 -1.0 H2O_H2O <==> +1.0 UDP-3-O-(beta-hydroxymyristoyl)-D-glucosamine_C29H50N3O18P2 +1.0 Acetate_C2H3O2	fig|282217.8.peg.926	TRUE
rxn03147	1-(5-Phosphoribosyl)-5-amino-4-carboxyimidazole:L-aspartate ligase (ADP-forming)	-1.0 cpd00041_c0 -1.0 cpd00002_c0 -1.0 cpd02893_c0 <==> +1.0 cpd00008_c0 +1.0 cpd02921_c0 +1.0 cpd00009_c0 +1.0 cpd00067_e0 +1.0 cpd00067_c0	-1.0 L-Aspartate_C4H6NO4 -1.0 ATP_C10H13N5O13P3 -1.0 5'-Phosphoribosyl-4-carboxy-5-aminoimidazole_C9H12N3O9P <==> +1.0 ADP_C10H13N5O10P2 +1.0 SAICAR_C13H15N4O12P +1.0 Phosphate_HO4P +1.0 H+_H +1.0 H+_H	(fig|282217.8.peg.5388 or fig|282217.8.peg.4032)	TRUE
rxn03150	R04594	-1.0 cpd02904_c0 -1.0 cpd00001_c0 ==> +1.0 cpd03423_c0 +1.0 cpd00009_c0	-1.0 alpha-Ribazole 5'-phosphate_C14H17N2O7P -1.0 H2O_H2O ==> +1.0 alpha-Ribazole_C14H18N2O4 +1.0 Phosphate_HO4P	fig|282217.8.peg.2469	FALSE
rxn03159	UDP-2,3-bis(3-hydroxytetradecanoyl)glucosamine:2,3-bis-(3-hydroxytetradecanoyl)-alpha-D-glucosaminyl-1-phosphate 2,3-bis(3-hydroxytetradecanoyl)-glucosaminyltransferase	-1.0 cpd02930_c0 -1.0 cpd02835_c0 <==> +1.0 cpd03002_c0 +1.0 cpd00014_c0	-1.0 Lipid X_C34H64NO12P -1.0 UDP-2,3-bis(3-hydroxytetradecanoyl)glucosamine_C43H75N3O20P2 <==> +1.0 Lipid A disaccharide_C68H127N2O20P +1.0 UDP_C9H12N2O12P2	fig|282217.8.peg.2505	TRUE
rxn03164	UDP-N-acetylmuramoyl-L-alanyl-D-glutamyl-meso-2,6-diaminoheptanedioate:D-alanyl-D-alanine ligase(ADP-forming)	-1.0 cpd02964_c0 -1.0 cpd00002_c0 -1.0 cpd00731_c0 ==> +1.0 cpd02968_c0 +1.0 cpd00008_c0 +1.0 cpd00009_c0 +1.0 cpd00067_c0	-1.0 UDP-N-acetylmuramoyl-L-alanyl-D-gamma-glutamyl-meso-2-6-diaminopimelate_C35H51N7O26P2 -1.0 ATP_C10H13N5O13P3 -1.0 Ala-Ala_C6H12N2O3 ==> +1.0 UDP-N-acetylmuramoyl-L-alanyl-D-glutamyl-6-carboxy-L-lysyl-D-alanyl- D-alanine_C41H61N9O28P2 +1.0 ADP_C10H13N5O10P2 +1.0 Phosphate_HO4P +1.0 H+_H	Unknown	FALSE
rxn03167	2-Amino-4-hydroxy-6-(erythro-1,2,3-trihydroxypropyl) dihydropteridine triphosphate phosphohydrolase (alkaline optimum)	-1.0 cpd02978_c0 -3.0 cpd00001_c0 -1.0 cpd00067_e0 ==> +1.0 cpd02961_c0 +3.0 cpd00009_c0 +3.0 cpd00067_c0	-1.0 7,8-Dihydroneopterin 3'-triphosphate_C9H12N5O13P3 -3.0 H2O_H2O -1.0 H+_H ==> +1.0 Dihydroneopterin_C9H13N5O4 +3.0 Phosphate_HO4P +3.0 H+_H	fig|282217.8.peg.5475	FALSE
rxn03168	R04621	-1.0 cpd02961_c0 -1.0 cpd00009_c0 ==> +1.0 cpd03521_c0 +1.0 cpd00001_c0	-1.0 Dihydroneopterin_C9H13N5O4 -1.0 Phosphate_HO4P ==> +1.0 Dihydroneopterin phosphate_C9H12N5O7P +1.0 H2O_H2O		FALSE
rxn03173	R04638	-1.0 cpd02978_c0 -1.0 cpd00001_c0 ==> +1.0 cpd03521_c0 +1.0 cpd00012_c0 +1.0 cpd00067_c0	-1.0 7,8-Dihydroneopterin 3'-triphosphate_C9H12N5O13P3 -1.0 H2O_H2O ==> +1.0 Dihydroneopterin phosphate_C9H12N5O7P +1.0 PPi_HO7P2 +1.0 H+_H		FALSE
rxn03174	2-Amino-4-hydroxy-6-(erythro-1,2,3-trihydroxypropyl) dihydropteridine triphosphate hydrolase	-1.0 cpd03666_c0 ==> +1.0 cpd02978_c0 +1.0 cpd00001_c0	-1.0 2,5-Diamino-6-(5'-triphosphoryl-3',4'-trihydroxy-2'-oxopentyl)- amino-4-oxopyrimidine_C9H14N5O14P3 ==> +1.0 7,8-Dihydroneopterin 3'-triphosphate_C9H12N5O13P3 +1.0 H2O_H2O	(fig|282217.8.peg.3507 or fig|282217.8.peg.1260)	FALSE
rxn03175	N-(5'-Phospho-D-ribosylformimino)-5-amino-1- (5''-phospho-D-ribosyl)-4-imidazolecarboxamide ketol-isomerase	-1.0 cpd02979_c0 -1.0 cpd00067_c0 <==> +1.0 cpd00067_e0 +1.0 cpd02991_c0	-1.0 phosphoribosylformiminoaicar-phosphate_C15H21N5O15P2 -1.0 H+_H <==> +1.0 H+_H +1.0 phosphoribulosylformimino-AICAR-phosphate_C15H21N5O15P2	fig|282217.8.peg.1176	TRUE
rxn03181	ATP:2,3,2',3'-tetrakis(3-hydroxytetradecanoyl)-D-glucosaminyl-beta-D-1,6-glucosaminyl-alpha-phosphate 4-O'-phosphotransferase	-1.0 cpd03002_c0 -1.0 cpd00002_c0 <==> +1.0 cpd00008_c0 +1.0 cpd00067_c0 +1.0 cpd02993_c0	-1.0 Lipid A disaccharide_C68H127N2O20P -1.0 ATP_C10H13N5O13P3 <==> +1.0 ADP_C10H13N5O10P2 +1.0 H+_H +1.0 Lipid IV(A)_C68H126N2O23P2	fig|282217.8.peg.2534	TRUE
rxn03182	CMP-3-deoxy-D-manno-oct-2-ulosonate:lipid IVA 3-deoxy-D-manno-oct-2-ulosonate transferase	-1.0 cpd02546_c0 -1.0 cpd02993_c0 ==> +1.0 cpd00046_c0 +1.0 cpd00067_c0 +1.0 cpd03585_c0	-1.0 CMP-KDO_C17H24N3O15P -1.0 Lipid IV(A)_C68H126N2O23P2 ==> +1.0 CMP_C9H12N3O8P +1.0 H+_H +1.0 KDO-lipid IV(A)_C76H137N2O30P2	Unknown	FALSE
rxn03185	R04661	-1.0 cpd00112_c0 -1.0 cpd02999_c0 <==> +1.0 cpd00046_c0 +1.0 cpd03660_c0 +1.0 cpd00067_c0	-1.0 CMP-N-acetylneuraminate_C20H29N4O16P -1.0 GD1a_C67H111N4O39R <==> +1.0 CMP_C9H12N3O8P +1.0 GT1b_C78H127N5O47R +1.0 H+_H	fig|282217.8.peg.3962	TRUE
rxn03194	(S)-2-Aceto-2-hydroxybutanoate pyruvate-lyase (carboxylating)	-1.0 cpd00094_c0 -1.0 cpd03049_c0 <==> +1.0 cpd00498_c0 +1.0 cpd00056_c0	-1.0 2-Oxobutyrate_C4H5O3 -1.0 2-Hydroxyethyl-ThPP_C14H21N4O8P2S <==> +1.0 2-Aceto-2-hydroxybutanoate_C6H9O4 +1.0 TPP_C12H17N4O7P2S	((fig|282217.8.peg.4007 or fig|282217.8.peg.2941) and fig|282217.8.peg.2940)	TRUE
rxn03208	S-adenosyl-L-methionine:(S)-coclaurine-N-methyltransferase	-1.0 cpd00017_c0 -1.0 cpd03676_c0 <==> +1.0 cpd00019_c0 +1.0 cpd03081_c0 +1.0 cpd00067_c0	-1.0 S-Adenosyl-L-methionine_C15H23N6O5S -1.0 (S)-Coclaurine_C17H20NO3 <==> +1.0 S-Adenosyl-homocysteine_C14H20N6O5S +1.0 (S)-N-Methylcoclaurine_C18H22NO3 +1.0 H+_H	fig|282217.8.peg.4061	TRUE
rxn03236	4a-hydroxytetrahydrobiopterin hydro-lyase	-1.0 cpd03897_c0 <==> +1.0 cpd00001_c0 +1.0 cpd00231_c0	-1.0 4a-Hydroxytetrahydrobiopterin_C9H15N5O4 <==> +1.0 H2O_H2O +1.0 Dihydrobiopterin_C9H13N5O3	fig|282217.8.peg.4016	TRUE
rxn03239	(S)-3-Hydroxyhexadecanoyl-CoA:NAD+ oxidoreductase	-1.0 cpd00003_c0 -1.0 cpd03113_c0 <==> +1.0 cpd03114_c0 +1.0 cpd00004_c0 +1.0 cpd00067_c0	-1.0 NAD_C21H26N7O14P2 -1.0 (S)-3-Hydroxyhexadecanoyl-CoA_C37H62N7O18P3S <==> +1.0 3-Oxopalmitoyl-CoA_C37H60N7O18P3S +1.0 NADH_C21H27N7O14P2 +1.0 H+_H	(((fig|282217.8.peg.5420 or fig|282217.8.peg.7288 or fig|282217.8.peg.1707 or fig|282217.8.peg.2319 or fig|282217.8.peg.5439 or fig|282217.8.peg.3752 or fig|282217.8.peg.2832 or fig|282217.8.peg.2524) and Unknown) or (fig|282217.8.peg.7288 or fig|282217.8.peg.5420 or fig|282217.8.peg.3752 or fig|282217.8.peg.5439 or fig|282217.8.peg.2319 or fig|282217.8.peg.1707 or fig|282217.8.peg.2524 or fig|28…	TRUE
rxn03240	(S)-3-Hydroxyhexadecanoyl-CoA hydro-lyase	-1.0 cpd03113_c0 <==> +1.0 cpd03126_c0 +1.0 cpd00001_c0	-1.0 (S)-3-Hydroxyhexadecanoyl-CoA_C37H62N7O18P3S <==> +1.0 (2E)-Hexadecenoyl-CoA_C37H60N7O17P3S +1.0 H2O_H2O	(fig|282217.8.peg.3389 or fig|282217.8.peg.6877 or fig|282217.8.peg.6884 or fig|282217.8.peg.5438 or fig|282217.8.peg.6870 or fig|282217.8.peg.4639 or fig|282217.8.peg.6657 or fig|282217.8.peg.4648 or fig|282217.8.peg.5406 or fig|282217.8.peg.5440 or fig|282217.8.peg.2573 or fig|282217.8.peg.3129 or fig|282217.8.peg.4623 or fig|282217.8.peg.4835 or fig|282217.8.peg.3390 or fig|282217.8.peg.6820 o…	TRUE
rxn03241	(S)-3-Hydroxytetradecanoyl-CoA hydro-lyase	-1.0 cpd03115_c0 <==> +1.0 cpd03127_c0 +1.0 cpd00001_c0	-1.0 (S)-3-Hydroxytetradecanoyl-CoA_C35H58N7O18P3S <==> +1.0 (2E)-Tetradecenoyl-CoA_C35H56N7O17P3S +1.0 H2O_H2O	(fig|282217.8.peg.4282 or fig|282217.8.peg.7533 or fig|282217.8.peg.2922 or fig|282217.8.peg.2523 or fig|282217.8.peg.683 or fig|282217.8.peg.1849 or fig|282217.8.peg.4493 or fig|282217.8.peg.3866 or fig|282217.8.peg.5355 or fig|282217.8.peg.7208 or fig|282217.8.peg.7076 or fig|282217.8.peg.5439 or fig|282217.8.peg.3119 or fig|282217.8.peg.581 or fig|282217.8.peg.111 or fig|282217.8.peg.6770 or f…	TRUE
rxn03242	(S)-3-hydroxydodecanoyl-CoA:NAD+ oxidoreductase	-1.0 cpd03116_c0 -1.0 cpd00003_c0 <==> +1.0 cpd00004_c0 +1.0 cpd00067_c0 +1.0 cpd03117_c0	-1.0 (S)-3-Hydroxydodecanoyl-CoA_C33H54N7O18P3S -1.0 NAD_C21H26N7O14P2 <==> +1.0 NADH_C21H27N7O14P2 +1.0 H+_H +1.0 3-Oxododecanoyl-CoA_C33H52N7O18P3S	(((fig|282217.8.peg.5420 or fig|282217.8.peg.7288 or fig|282217.8.peg.1707 or fig|282217.8.peg.2319 or fig|282217.8.peg.5439 or fig|282217.8.peg.3752 or fig|282217.8.peg.2832 or fig|282217.8.peg.2524) and Unknown) or (fig|282217.8.peg.7288 or fig|282217.8.peg.5420 or fig|282217.8.peg.3752 or fig|282217.8.peg.5439 or fig|282217.8.peg.2319 or fig|282217.8.peg.1707 or fig|282217.8.peg.2524 or fig|28…	TRUE
rxn03243	Decanoyl-CoA:acetyl-CoA C-acyltransferase	-1.0 cpd00022_c0 -1.0 cpd03128_c0 <==> +1.0 cpd00010_c0 +1.0 cpd03117_c0	-1.0 Acetyl-CoA_C23H34N7O17P3S -1.0 Decanoyl-CoA_C31H50N7O17P3S <==> +1.0 CoA_C21H32N7O16P3S +1.0 3-Oxododecanoyl-CoA_C33H52N7O18P3S	(fig|282217.8.peg.7282 or fig|282217.8.peg.678 or fig|282217.8.peg.5436 or fig|282217.8.peg.6766 or fig|282217.8.peg.4725 or fig|282217.8.peg.2410 or fig|282217.8.peg.2830 or fig|282217.8.peg.1015 or fig|282217.8.peg.7596)	TRUE
rxn03244	(S)-hydroxydecanoyl-CoA:NAD+ oxidoreductase	-1.0 cpd03118_c0 -1.0 cpd00003_c0 <==> +1.0 cpd00004_c0 +1.0 cpd03119_c0 +1.0 cpd00067_c0	-1.0 (S)-Hydroxydecanoyl-CoA_C31H50N7O18P3S -1.0 NAD_C21H26N7O14P2 <==> +1.0 NADH_C21H27N7O14P2 +1.0 3-Oxodecanoyl-CoA_C31H48N7O18P3S +1.0 H+_H	(((fig|282217.8.peg.7288 or fig|282217.8.peg.5420 or fig|282217.8.peg.3752 or fig|282217.8.peg.5439 or fig|282217.8.peg.1707 or fig|282217.8.peg.2319 or fig|282217.8.peg.2524 or fig|282217.8.peg.2832) and Unknown) or (fig|282217.8.peg.7288 or fig|282217.8.peg.5420 or fig|282217.8.peg.3752 or fig|282217.8.peg.5439 or fig|282217.8.peg.2319 or fig|282217.8.peg.1707 or fig|282217.8.peg.2524 or fig|28…	TRUE
rxn03245	(S)-Hydroxydecanoyl-CoA hydro-lyase	-1.0 cpd03118_c0 <==> +1.0 cpd03129_c0 +1.0 cpd00001_c0	-1.0 (S)-Hydroxydecanoyl-CoA_C31H50N7O18P3S <==> +1.0 (2E)-Decenoyl-CoA_C31H48N7O17P3S +1.0 H2O_H2O	(fig|282217.8.peg.3390 or fig|282217.8.peg.4835 or fig|282217.8.peg.6820 or fig|282217.8.peg.4281 or fig|282217.8.peg.7599 or fig|282217.8.peg.3120 or fig|282217.8.peg.1388 or fig|282217.8.peg.2917 or fig|282217.8.peg.3111 or fig|282217.8.peg.7416 or fig|282217.8.peg.6664 or fig|282217.8.peg.83 or fig|282217.8.peg.2832 or fig|282217.8.peg.3389 or fig|282217.8.peg.6877 or fig|282217.8.peg.6884 or …	TRUE
rxn03246	(S)-hydroxyoctanoyl-CoA:NAD+ oxidoreductase	-1.0 cpd00003_c0 -1.0 cpd03120_c0 <==> +1.0 cpd03121_c0 +1.0 cpd00004_c0 +1.0 cpd00067_c0	-1.0 NAD_C21H26N7O14P2 -1.0 (S)-Hydroxyoctanoyl-CoA_C29H46N7O18P3S <==> +1.0 3-Oxooctanoyl-CoA_C29H44N7O18P3S +1.0 NADH_C21H27N7O14P2 +1.0 H+_H	((Unknown and (fig|282217.8.peg.7288 or fig|282217.8.peg.5420 or fig|282217.8.peg.3752 or fig|282217.8.peg.5439 or fig|282217.8.peg.1707 or fig|282217.8.peg.2319 or fig|282217.8.peg.2524 or fig|282217.8.peg.2832)) or (fig|282217.8.peg.5420 or fig|282217.8.peg.7288 or fig|282217.8.peg.2524 or fig|282217.8.peg.2832 or fig|282217.8.peg.5439 or fig|282217.8.peg.3752 or fig|282217.8.peg.2319 or fig|28…	TRUE
rxn03247	(S)-Hydroxyoctanoyl-CoA hydro-lyase	-1.0 cpd03120_c0 <==> +1.0 cpd03130_c0 +1.0 cpd00001_c0	-1.0 (S)-Hydroxyoctanoyl-CoA_C29H46N7O18P3S <==> +1.0 (2E)-Octenoyl-CoA_C29H44N7O17P3S +1.0 H2O_H2O	(fig|282217.8.peg.581 or fig|282217.8.peg.7076 or fig|282217.8.peg.3119 or fig|282217.8.peg.5439 or fig|282217.8.peg.111 or fig|282217.8.peg.6770 or fig|282217.8.peg.683 or fig|282217.8.peg.2922 or fig|282217.8.peg.2523 or fig|282217.8.peg.1849 or fig|282217.8.peg.7533 or fig|282217.8.peg.4282 or fig|282217.8.peg.7208 or fig|282217.8.peg.4493 or fig|282217.8.peg.5355 or fig|282217.8.peg.3866 or f…	TRUE
rxn03248	Hexanoyl-CoA:acetyl-CoA C-acyltransferase	-1.0 cpd00022_c0 -1.0 cpd03124_c0 <==> +1.0 cpd03121_c0 +1.0 cpd00010_c0	-1.0 Acetyl-CoA_C23H34N7O17P3S -1.0 Hexanoyl-CoA_C27H42N7O17P3S <==> +1.0 3-Oxooctanoyl-CoA_C29H44N7O18P3S +1.0 CoA_C21H32N7O16P3S	(fig|282217.8.peg.7282 or fig|282217.8.peg.678 or fig|282217.8.peg.5436 or fig|282217.8.peg.6766 or fig|282217.8.peg.4725 or fig|282217.8.peg.2830 or fig|282217.8.peg.2410 or fig|282217.8.peg.1015 or fig|282217.8.peg.7596)	TRUE
rxn03249	(S)-hydroxyhexanoyl-CoA:NAD+ oxidoreductase	-1.0 cpd00003_c0 -1.0 cpd03122_c0 <==> +1.0 cpd03123_c0 +1.0 cpd00004_c0 +1.0 cpd00067_c0	-1.0 NAD_C21H26N7O14P2 -1.0 (S)-Hydroxyhexanoyl-CoA_C27H42N7O18P3S <==> +1.0 3-Oxohexanoyl-CoA_C27H40N7O18P3S +1.0 NADH_C21H27N7O14P2 +1.0 H+_H	(((fig|282217.8.peg.5420 or fig|282217.8.peg.7288 or fig|282217.8.peg.3752 or fig|282217.8.peg.5439 or fig|282217.8.peg.1707 or fig|282217.8.peg.2319 or fig|282217.8.peg.2524 or fig|282217.8.peg.2832) and Unknown) or (fig|282217.8.peg.7288 or fig|282217.8.peg.5420 or fig|282217.8.peg.3752 or fig|282217.8.peg.5439 or fig|282217.8.peg.2319 or fig|282217.8.peg.1707 or fig|282217.8.peg.2524 or fig|28…	TRUE
rxn03250	(S)-Hydroxyhexanoyl-CoA hydro-lyase	-1.0 cpd03122_c0 ==> +1.0 cpd00001_c0 +1.0 cpd03125_c0	-1.0 (S)-Hydroxyhexanoyl-CoA_C27H42N7O18P3S ==> +1.0 H2O_H2O +1.0 (2E)-Hexenoyl-CoA_C27H40N7O17P3S	Unknown	FALSE
rxn03260	R04764	-1.0 cpd00017_c0 -1.0 cpd03146_c0 ==> +1.0 cpd00019_c0 +1.0 cpd03147_c0 +1.0 cpd00067_c0	-1.0 S-Adenosyl-L-methionine_C15H23N6O5S -1.0 2-OH-Estradiol_C18H24O3 ==> +1.0 S-Adenosyl-homocysteine_C14H20N6O5S +1.0 2-Methoxyestradiol-17beta_C19H26O3 +1.0 H+_H		FALSE
rxn03282	R04805	-1.0 cpd03227_c0 -1.0 cpd00003_c0 <==> +1.0 cpd00004_c0 +1.0 cpd03228_c0 +1.0 cpd00067_c0	-1.0 5beta-Cholestane-3alpha,7alpha,26-triol_C27H48O3 -1.0 NAD_C21H26N7O14P2 <==> +1.0 NADH_C21H27N7O14P2 +1.0 3alpha,7alpha-Dihydroxy-5beta-cholestan-26-al_C27H46O3 +1.0 H+_H	(fig|282217.8.peg.6674 or fig|282217.8.peg.7598 or fig|282217.8.peg.4784 or fig|282217.8.peg.4516 or fig|282217.8.peg.2188 or fig|282217.8.peg.4868 or fig|282217.8.peg.6648)	TRUE
rxn03286	3alpha,7alpha,24-trihydroxy-5beta-cholestanoyl-CoA hydro-lyase [3alpha,7alpha-dihydroxy-5beta-cholest-24-enoyl-CoA-forming]	-1.0 cpd03230_c0 -1.0 cpd00001_c0 <==> +1.0 cpd03231_c0	-1.0 3alpha,7alpha-Dihydroxy-5beta-cholest-24-enoyl-CoA_C48H74N7O19P3S -1.0 H2O_H2O <==> +1.0 3alpha,7alpha,24-Trihydroxy-5beta-cholestanoyl-CoA_C48H76N7O20P3S		TRUE
rxn03287	3alpha,7alpha,24-trihydroxy-5beta-cholestanoyl-CoA:NAD+ oxidoreductase	-1.0 cpd00003_c0 -1.0 cpd03231_c0 <==> +1.0 cpd00004_c0 +1.0 cpd03232_c0 +1.0 cpd00067_c0	-1.0 NAD_C21H26N7O14P2 -1.0 3alpha,7alpha,24-Trihydroxy-5beta-cholestanoyl-CoA_C48H76N7O20P3S <==> +1.0 NADH_C21H27N7O14P2 +1.0 3alpha,7alpha-Dihydroxy-5beta-24-oxocholestanoyl-CoA_C48H74N7O20P3S +1.0 H+_H	(fig|282217.8.peg.5439 or fig|282217.8.peg.3752 or fig|282217.8.peg.1707 or fig|282217.8.peg.2319 or fig|282217.8.peg.2524 or fig|282217.8.peg.2832 or fig|282217.8.peg.7288 or fig|282217.8.peg.5420)	TRUE
rxn03289	3alpha,7alpha,12alpha,24-tetrahydroxy-5beta-cholestanoyl-CoA:NAD+ oxidoreductase	-1.0 cpd00003_c0 -1.0 cpd03233_c0 <==> +1.0 cpd00004_c0 +1.0 cpd03248_c0 +1.0 cpd00067_c0	-1.0 NAD_C21H26N7O14P2 -1.0 3alpha,7alpha,12alpha,24-Tetrahydroxy-5beta-cholestanoyl-CoA_C48H76N7O21P3S <==> +1.0 NADH_C21H27N7O14P2 +1.0 3alpha,7alpha,12alpha-Trihydroxy-5beta-24-oxocholestanoyl-CoA_C48H74N7O21P3S +1.0 H+_H	(fig|282217.8.peg.7288 or fig|282217.8.peg.5420 or fig|282217.8.peg.2524 or fig|282217.8.peg.2832 or fig|282217.8.peg.5439 or fig|282217.8.peg.3752 or fig|282217.8.peg.2319 or fig|282217.8.peg.1707)	TRUE
rxn03290	(24R,25R)-3alpha,7alpha,12alpha,24-tetrahydroxy-5beta-cholestanoyl-CoA hydro-lyase	-1.0 cpd03233_c0 <==> +1.0 cpd03241_c0 +1.0 cpd00001_c0	-1.0 3alpha,7alpha,12alpha,24-Tetrahydroxy-5beta-cholestanoyl-CoA_C48H76N7O21P3S <==> +1.0 3alpha,7alpha,12alpha-Trihydroxy-5beta-cholest-24-enoyl-CoA_C48H74N7O20P3S +1.0 H2O_H2O		TRUE
rxn03291	7alpha-Hydroxy-5beta-cholestan-3-one:NADP+ delta4-oxidoreductase	-1.0 cpd03234_c0 -1.0 cpd00006_c0 <==> +1.0 cpd00005_c0 +1.0 cpd03238_c0 +1.0 cpd00067_c0	-1.0 7alpha-Hydroxy-5beta-cholestan-3-one_C27H46O2 -1.0 NADP_C21H25N7O17P3 <==> +1.0 NADPH_C21H26N7O17P3 +1.0 7alpha-Hydroxycholest-4-en-3-one_C27H44O2 +1.0 H+_H	fig|282217.8.peg.5991	TRUE
rxn03294	7alpha,12alpha-Dihydroxy-5beta-cholestan-3-one:NADP+ delta4-oxidoreductase	-1.0 cpd03236_c0 -1.0 cpd00006_c0 <==> +1.0 cpd00005_c0 +1.0 cpd00067_c0 +1.0 cpd03239_c0	-1.0 7alpha,12alpha-Dihydroxy-5beta-cholestan-3-one_C27H46O3 -1.0 NADP_C21H25N7O17P3 <==> +1.0 NADPH_C21H26N7O17P3 +1.0 H+_H +1.0 7alpha,12alpha-Dihydroxycholest-4-en-3-one_C27H44O3	fig|282217.8.peg.5991	TRUE
rxn03333	3,4-dihydroxyphenylethyleneglycol:NAD+ oxidoreductase	-1.0 cpd03306_c0 -1.0 cpd00003_c0 <==> +1.0 cpd03307_c0 +1.0 cpd00004_c0 +1.0 cpd00067_c0	-1.0 3,4-Dihydroxyphenylethyleneglycol_C8H10O4 -1.0 NAD_C21H26N7O14P2 <==> +1.0 3,4-Dihydroxymandelaldehyde_C8H8O4 +1.0 NADH_C21H27N7O14P2 +1.0 H+_H	(fig|282217.8.peg.4516 or fig|282217.8.peg.4784 or fig|282217.8.peg.6674 or fig|282217.8.peg.7598 or fig|282217.8.peg.2188 or fig|282217.8.peg.6648 or fig|282217.8.peg.4868)	TRUE
rxn03347	R04895	-1.0 cpd03326_c0 -1.0 cpd00001_c0 ==> +1.0 cpd03327_c0	-1.0 2-Hydroxyhepta-2,4-dienedioate_C7H6O5 -1.0 H2O_H2O ==> +1.0 4-Hydroxy-2-ketopimelate_C7H8O6		FALSE
rxn03360	5-Hydroxykynurenamine decarboxy-lyase	-1.0 cpd03349_c0 -1.0 cpd00011_c0 <==> +1.0 cpd03362_c0 +1.0 cpd00067_c0	-1.0 5-Hydroxykynurenamine_C9H13N2O2 -1.0 CO2_CO2 <==> +1.0 5-Hydroxykynurenine_C10H12N2O4 +1.0 H+_H	fig|282217.8.peg.4136	TRUE
rxn03362	Aryl-formylamine amidohydrolase	-1.0 cpd03359_c0 -1.0 cpd00001_c0 ==> +1.0 cpd03362_c0 +1.0 cpd00047_c0 +1.0 cpd00067_c0	-1.0 5-Hydroxy-N-formylkynurenine_C11H12N2O5 -1.0 H2O_H2O ==> +1.0 5-Hydroxykynurenine_C10H12N2O4 +1.0 Formate_CHO2 +1.0 H+_H		FALSE
rxn03365	R04916	-1.0 cpd00003_c0 -1.0 cpd03365_c0 -1.0 cpd00001_c0 <==> +1.0 cpd00004_c0 +1.0 cpd03366_c0 +2.0 cpd00067_c0	-1.0 NAD_C21H26N7O14P2 -1.0 5-(2'-Formylethyl)-4,6-dihydroxypicolinate_C9H8NO5 -1.0 H2O_H2O <==> +1.0 NADH_C21H27N7O14P2 +1.0 5-(2'-Carboxyethyl)-4,6-dihydroxypicolinate_C9H7NO6 +2.0 H+_H	fig|282217.8.peg.4074	TRUE
rxn03366	R04917	-1.0 cpd00006_c0 -1.0 cpd03365_c0 -1.0 cpd00001_c0 <==> +1.0 cpd00005_c0 +1.0 cpd03366_c0 +2.0 cpd00067_c0	-1.0 NADP_C21H25N7O17P3 -1.0 5-(2'-Formylethyl)-4,6-dihydroxypicolinate_C9H8NO5 -1.0 H2O_H2O <==> +1.0 NADPH_C21H26N7O17P3 +1.0 5-(2'-Carboxyethyl)-4,6-dihydroxypicolinate_C9H7NO6 +2.0 H+_H	fig|282217.8.peg.4074	TRUE
rxn03378	Se-Adenosylselenohomocysteine hydrolase	-1.0 cpd03393_c0 -1.0 cpd00001_c0 <==> +1.0 cpd03397_c0 +1.0 cpd00182_c0	-1.0 Se-Adenosylselenohomocysteine_C14H20N6O5Se -1.0 H2O_H2O <==> +1.0 Selenohomocysteine_C4H9NO2Se +1.0 Adenosine_C10H13N5O4	(fig|282217.8.peg.289 or fig|282217.8.peg.7337 or fig|282217.8.peg.287 or fig|282217.8.peg.7303 or fig|282217.8.peg.1962 or fig|282217.8.peg.2813)	TRUE
rxn03379	Selenocystathionine L-homocysteine-lyase (deaminating)	-1.0 cpd03398_c0 -1.0 cpd00001_c0 ==> +1.0 cpd00013_c0 +1.0 cpd03397_c0 +1.0 cpd00020_c0	-1.0 Selenocystathionine_C7H14N2O4Se -1.0 H2O_H2O ==> +1.0 NH3_H4N +1.0 Selenohomocysteine_C4H9NO2Se +1.0 Pyruvate_C3H3O3		FALSE
rxn03384	Uroporphyrinogen I carboxy-lyase	-1.0 cpd03414_c0 -4.0 cpd00067_c0 <==> +1.0 cpd03416_c0 +4.0 cpd00011_c0	-1.0 UroporphyrinogenI_C40H36N4O16 -4.0 H+_H <==> +1.0 CoproporphyrinogenI_C36H40N4O8 +4.0 CO2_CO2	fig|282217.8.peg.4776	TRUE
rxn03389	R04981	-1.0 cpd00017_c0 -1.0 cpd03438_c0 <==> +1.0 cpd03439_c0 +1.0 cpd00019_c0 +1.0 cpd00067_c0	-1.0 S-Adenosyl-L-methionine_C15H23N6O5S -1.0 2-Hexaprenyl-6-hydroxyphenol_C36H54O2 <==> +1.0 2-Hexaprenyl-6-methoxyphenol_C37H56O2 +1.0 S-Adenosyl-homocysteine_C14H20N6O5S +1.0 H+_H		TRUE
rxn03390	R04982	-1.0 cpd00007_c0 -1.0 cpd03439_c0 <==> +1.0 cpd00001_c0 +1.0 cpd03440_c0	-1.0 O2_O2 -1.0 2-Hexaprenyl-6-methoxyphenol_C37H56O2 <==> +1.0 H2O_H2O +1.0 2-Hexaprenyl-6-methoxy-1,4-benzoquinone_C37H54O3		TRUE
rxn03391	R04983	-1.0 cpd00017_c0 -1.0 cpd03440_c0 <==> +1.0 cpd00019_c0 +1.0 cpd03441_c0 +1.0 cpd00067_c0	-1.0 S-Adenosyl-L-methionine_C15H23N6O5S -1.0 2-Hexaprenyl-6-methoxy-1,4-benzoquinone_C37H54O3 <==> +1.0 S-Adenosyl-homocysteine_C14H20N6O5S +1.0 2-Hexaprenyl-3-methyl-6-methoxy-1,4-benzoquinone_C38H56O3 +1.0 H+_H		TRUE
rxn03393	3-octaprenyl-4-hydroxybenzoate carboxy-lyase	-1.0 cpd03443_c0 -1.0 cpd00067_c0 ==> +1.0 cpd03444_c0 +1.0 cpd00011_c0	-1.0 3-Octaprenyl-4-hydroxybenzoate_C47H69O3 -1.0 H+_H ==> +1.0 2-Octaprenylphenol_C46H70O +1.0 CO2_CO2	Unknown	FALSE
rxn03395	S-adenosyl-L-methionine:3-(all-trans-octaprenyl)benzene-1,2-diol 2-O-methyltransferase	-1.0 cpd00017_c0 -1.0 cpd03445_c0 <==> +1.0 cpd03446_c0 +1.0 cpd00019_c0 +1.0 cpd00067_c0	-1.0 S-Adenosyl-L-methionine_C15H23N6O5S -1.0 2-Octaprenyl-6-hydroxyphenol_C46H70O2 <==> +1.0 2-Octaprenyl-6-methoxyphenol_C47H72O2 +1.0 S-Adenosyl-homocysteine_C14H20N6O5S +1.0 H+_H	fig|282217.8.peg.1572	TRUE
rxn03397	UDP-L-rhamnose:flavonol-3-O-D-glucoside L-rhamnosyltransferase	-1.0 cpd00017_c0 -1.0 cpd03447_c0 ==> +1.0 cpd03448_c0 +1.0 cpd00019_c0 +1.0 cpd00067_c0	-1.0 S-Adenosyl-L-methionine_C15H23N6O5S -1.0 2-Octaprenyl-6-methoxy-1,4-benzoquinone_C47H70O3 ==> +1.0 2-Octaprenyl-3-methyl-6-methoxy-1,4-benzoquinone_C48H72O3 +1.0 S-Adenosyl-homocysteine_C14H20N6O5S +1.0 H+_H	Unknown	FALSE
rxn03398	SHCHCSYNTH-RXN.c	-1.0 cpd03450_c0 -1.0 cpd00658_c0 ==> +1.0 cpd03451_c0 +1.0 cpd00020_c0 +1.0 cpd00056_c0	-1.0 Succinatesemialdehyde-thiamindiphosphateanion_C16H22N4O10P2S -1.0 Isochorismate_C10H8O6 ==> +1.0 SHCHC_C11H10O6 +1.0 Pyruvate_C3H3O3 +1.0 TPP_C12H17N4O7P2S		FALSE
rxn03406	Undecaprenyl-diphospho-N-acetylmuramoyl-(N-acetylglucosamine)-	-1.0 cpd00013_c0 -1.0 cpd00002_c0 -1.0 cpd03487_c0 ==> +1.0 cpd00008_c0 +1.0 cpd03488_c0 +1.0 cpd00009_c0 +1.0 cpd00067_c0	-1.0 NH3_H4N -1.0 ATP_C10H13N5O13P3 -1.0 Undecaprenyl-diphospho-N-acetylmuramoyl-(N-acetylglucosamine)-L-alanyl-D-glutamyl-L-lysyl-D-alanyl-D-alanine_C94H153N8O26P2 ==> +1.0 ADP_C10H13N5O10P2 +1.0 Undecaprenyl-diphospho-N-acetylmuramoyl-(N-acetylglucosamine)-L-alanyl-D-glutaminyl-L-lysyl-D-alanyl-D-alanine_C94H155N9O25P2 +1.0 Phosphate_HO4P +1.0 H+_H	fig|282217.8.peg.1585	FALSE
rxn03407	Undecaprenyl-diphospho-N-acetylmuramoyl-(N-acetylglucosamine)-L-alanyl-gamma-D-glutamyl-L-lysyl-D-alanyl-D-alanine:ammonia ligase (ADP-forming)	-1.0 cpd00013_c0 -1.0 cpd00002_c0 -1.0 cpd03491_c0 ==> +1.0 cpd00008_c0 +1.0 cpd00009_c0 +1.0 cpd00067_c0 +1.0 cpd03492_c0	-1.0 NH3_H4N -1.0 ATP_C10H13N5O13P3 -1.0 Undecaprenyl-diphospho-N-acetylmuramoyl-(N-acetylglucosamine)-L-alanyl-gamma-D-glutamyl-L-lysyl-D-alanyl-D-alanine_C94H153N8O26P2 ==> +1.0 ADP_C10H13N5O10P2 +1.0 Phosphate_HO4P +1.0 H+_H +1.0 Undecaprenyl-diphospho-N-acetylmuramoyl-(N-acetylglucosamine)-L-alanyl-D-isoglutaminyl-L-lysyl-D-alanyl-D-alanine_C94H155N9O25P2	fig|282217.8.peg.1585	FALSE
rxn03408	UDP-N-acetyl-D-glucosamine:undecaprenyl-diphospho-N-acetylmuramoyl-L-alanyl-gamma-D-glutamyl-meso-2,6-diaminopimeloyl-D-alanyl-D-alanine 4-beta-N-acetylglucosaminlytransferase	-1.0 cpd03494_c0 -1.0 cpd00037_c0 <==> +1.0 cpd00014_c0 +1.0 cpd03495_c0	-1.0 Undecaprenyl-diphospho-N-acetylmuramoyl-L-alanyl-D-glutamyl-meso-2-6-diaminopimeloyl-D-alanyl-D-alanine_C87H139N7O23P2 -1.0 UDP-N-acetylglucosamine_C17H25N3O17P2 <==> +1.0 UDP_C9H12N2O12P2 +1.0 Undecaprenyl-diphospho-N-acetylmuramoyl--N-acetylglucosamine-L-ala-D-glu-meso-2-6-diaminopimeloyl-D-ala-D-ala_C95H152N8O28P2	fig|282217.8.peg.919	TRUE
rxn03409	Undecaprenyl-diphospho-N-acetylmuramoyl-(N-acetylglucosamine)-	-1.0 cpd00013_c0 -1.0 cpd00002_c0 -1.0 cpd03495_c0 ==> +1.0 cpd00008_c0 +1.0 cpd03496_c0 +1.0 cpd00009_c0 +1.0 cpd00067_c0	-1.0 NH3_H4N -1.0 ATP_C10H13N5O13P3 -1.0 Undecaprenyl-diphospho-N-acetylmuramoyl--N-acetylglucosamine-L-ala-D-glu-meso-2-6-diaminopimeloyl-D-ala-D-ala_C95H152N8O28P2 ==> +1.0 ADP_C10H13N5O10P2 +1.0 Undecaprenyl-diphospho-N-acetylmuramoyl-(N-acetylglucosamine)-L-alanyl-D-glutaminyl-meso-2,6-diaminopimeloyl-D-alanyl-D-alanine_C95H154N9O27P2 +1.0 Phosphate_HO4P +1.0 H+_H	fig|282217.8.peg.1585	FALSE
rxn03419	formamidopyrimidine nucleoside triphosphate amidohydrolase	-1.0 cpd00001_c0 -1.0 cpd03518_c0 <==> +1.0 cpd03519_c0 +1.0 cpd00047_c0 +1.0 cpd00067_c0	-1.0 H2O_H2O -1.0 Formamidopyrimidine nucleoside triphosphate_C10H14N5O15P3 <==> +1.0 2,5-Diaminopyrimidine nucleoside triphosphate_C9H14N5O14P3 +1.0 Formate_CHO2 +1.0 H+_H	(fig|282217.8.peg.1260 or fig|282217.8.peg.3507)	TRUE
rxn03421	2,5-Diaminopyrimidine nucleoside triphosphate mutase	-1.0 cpd03519_c0 <==> +1.0 cpd03666_c0	-1.0 2,5-Diaminopyrimidine nucleoside triphosphate_C9H14N5O14P3 <==> +1.0 2,5-Diamino-6-(5'-triphosphoryl-3',4'-trihydroxy-2'-oxopentyl)- amino-4-oxopyrimidine_C9H14N5O14P3	(fig|282217.8.peg.1260 or fig|282217.8.peg.3507)	TRUE
rxn03433	(S)-3-Hydroxyisobutyryl-CoA hydrolase	-1.0 cpd03572_c0 -1.0 cpd00001_c0 ==> +1.0 cpd00010_c0 +1.0 cpd00876_c0 +1.0 cpd00067_c0	-1.0 (S)-3-Hydroxyisobutyryl-CoA_C25H38N7O18P3S -1.0 H2O_H2O ==> +1.0 CoA_C21H32N7O16P3S +1.0 3-Hydroxyisobutyrate_C4H7O3 +1.0 H+_H	(fig|282217.8.peg.2117 or fig|282217.8.peg.2117)	FALSE
rxn03436	(S)-2-Aceto-2-hydroxybutanoate:NADP+ oxidoreductase (isomerizing)	-1.0 cpd00498_c0 <==> +1.0 cpd10162_c0	-1.0 2-Aceto-2-hydroxybutanoate_C6H9O4 <==> +1.0 (R)-3-Hydroxy-3-methyl-2-oxopentanoate_C6H9O4		TRUE
rxn03437	(R)-2,3-Dihydroxy-3-methylpentanoate hydro-lyase	-1.0 cpd02535_c0 ==> +1.0 cpd00508_c0 +1.0 cpd00001_c0	-1.0 2,3-Dihydroxy-3-methylvalerate_C6H11O4 ==> +1.0 3MOP_C6H9O3 +1.0 H2O_H2O	(fig|282217.8.peg.5548 or fig|282217.8.peg.2440 or fig|282217.8.peg.251 or fig|282217.8.peg.1036 or fig|282217.8.peg.3921)	FALSE
rxn03439	CMP-3-deoxy-D-manno-oct-2-ulosonate:(KDO)-lipid IVA 3-deoxy-D-manno-oct-2-ulosonate transferase	-1.0 cpd02546_c0 -1.0 cpd03585_c0 ==> +1.0 cpd00046_c0 +1.0 cpd00067_c0 +1.0 cpd03586_c0	-1.0 CMP-KDO_C17H24N3O15P -1.0 KDO-lipid IV(A)_C76H137N2O30P2 ==> +1.0 CMP_C9H12N3O8P +1.0 H+_H +1.0 kdo2-lipid iva_C84H148N2O37P2	Unknown	FALSE
rxn03440	R05076	-1.0 cpd03588_c0 <==> +1.0 cpd03589_c0 +1.0 cpd00001_c0	-1.0 L-erythro-3-Methylmalyl-CoA_C26H37N7O20P3S <==> +1.0 Mesaconyl-CoA_C26H35N7O19P3S +1.0 H2O_H2O	(fig|282217.8.peg.5440 or fig|282217.8.peg.5406 or fig|282217.8.peg.4623 or fig|282217.8.peg.3129 or fig|282217.8.peg.2573 or fig|282217.8.peg.5438 or fig|282217.8.peg.6884 or fig|282217.8.peg.6877 or fig|282217.8.peg.3389 or fig|282217.8.peg.4648 or fig|282217.8.peg.6657 or fig|282217.8.peg.6870 or fig|282217.8.peg.4639 or fig|282217.8.peg.7416 or fig|282217.8.peg.6664 or fig|282217.8.peg.2917 o…	TRUE
rxn03445	O-Phospho-4-hydroxy-L-threonine:2-oxoglutarate aminotransferase	-1.0 cpd00024_c0 -1.0 cpd03607_c0 <==> +1.0 cpd03606_c0 +1.0 cpd00023_c0	-1.0 2-Oxoglutarate_C5H4O5 -1.0 4-(Phosphonooxy)-threonine_C4H8NO7P <==> +1.0 2-Oxo-3-hydroxy-4-phosphobutanoate_C4H4O8P +1.0 L-Glutamate_C5H8NO4	fig|282217.8.peg.1568	TRUE
rxn03446	O-Phospho-4-hydroxy-L-threonine phospho-lyase (adding water)	-1.0 cpd00001_c0 -1.0 cpd03607_c0 ==> +1.0 cpd03608_c0 +1.0 cpd00009_c0	-1.0 H2O_H2O -1.0 4-(Phosphonooxy)-threonine_C4H8NO7P ==> +1.0 4-Hydroxy-L-threonine_C4H9NO4 +1.0 Phosphate_HO4P	(fig|282217.8.peg.1769 or fig|282217.8.peg.5010)	FALSE
rxn03456	cyclohexane-1,2-dione acylhydrolase (decyclizing)	-1.0 cpd00067_c0 -1.0 cpd03640_c0 <==> +1.0 cpd03643_c0 +1.0 cpd00001_c0	-1.0 H+_H -1.0 6-Oxohexanoate_C6H9O3 <==> +1.0 Cyclohexan-1,2-dione_C6H8O2 +1.0 H2O_H2O	(fig|282217.8.peg.1862 or fig|282217.8.peg.5365 or fig|282217.8.peg.4898 or fig|282217.8.peg.5369)	TRUE
rxn03458	sphingosine-1-phosphate palmitaldehyde-lyase (phosphoethanolamine-forming)	-1.0 cpd03650_c0 -1.0 cpd00285_c0 <==> +1.0 cpd03651_c0	-1.0 Hexadecenal_C16H30O -1.0 Phosphoethanolamine_C2H7NO4P <==> +1.0 Sphingosine 1-phosphate_C18H37NO5P		TRUE
rxn03463	R05113	-1.0 cpd00112_c0 -1.0 cpd03658_c0 <==> +1.0 cpd00046_c0 +1.0 cpd03659_c0 +1.0 cpd00067_c0	-1.0 CMP-N-acetylneuraminate_C20H29N4O16P -1.0 GT1a_C78H127N5O47R <==> +1.0 CMP_C9H12N3O8P +1.0 GQ1_C89H143N6O55R +1.0 H+_H	fig|282217.8.peg.3962	TRUE
rxn03465	Acylneuraminyl hydrolase	-1.0 cpd00232_c0 -1.0 cpd03660_c0 <==> +1.0 cpd03659_c0 +1.0 cpd00001_c0	-1.0 Neu5Ac_C11H18NO9 -1.0 GT1b_C78H127N5O47R <==> +1.0 GQ1_C89H143N6O55R +1.0 H2O_H2O	fig|282217.8.peg.2733	TRUE
rxn03467	R05117	-1.0 cpd03660_c0 -1.0 cpd00001_c0 <==> +1.0 cpd03661_c0 +1.0 cpd00232_c0	-1.0 GT1b_C78H127N5O47R -1.0 H2O_H2O <==> +1.0 GD1b_C67H111N4O39R +1.0 Neu5Ac_C11H18NO9	fig|282217.8.peg.2733	TRUE
rxn03469	R05120	-1.0 cpd00097_c0 -1.0 cpd00001_c0 -1.0 cpd03664_c0 ==> +1.0 cpd03663_c0 +1.0 cpd00986_c0 +1.0 cpd00067_c0	-1.0 Pyrroloquinoline-quinone_C14H3N2O8 -1.0 H2O_H2O -1.0 3-Butyn-1-al_C4H4O ==> +1.0 3-Butynoate_C4H3O2 +1.0 PQQH2_C14H5N2O8 +1.0 H+_H		FALSE
rxn03484	(3E)-4-(2-hydroxyphenyl)-2-oxobut-3-enoate hydro-lyase	-1.0 cpd03709_c0 -1.0 cpd00020_c0 <==> +1.0 cpd03710_c0 +1.0 cpd00001_c0	-1.0 Salicylaldehyde_C7H6O2 -1.0 Pyruvate_C3H3O3 <==> +1.0 trans-O-Hydroxybenzylidenepyruvate_C10H7O4 +1.0 H2O_H2O		TRUE
rxn03511	ADP-D-glycero-D-manno-heptose 6-epimerase	-1.0 cpd03830_c0 ==> +1.0 cpd03831_c0	-1.0 ADP-D-glycero-D-manno-heptose_C17H25N5O16P2 ==> +1.0 ADP-L-glycero-D-manno-heptose_C17H25N5O16P2	Unknown	FALSE
rxn03512	Precorrin 8X 11,12-methylmutase	-1.0 cpd03835_c0 -3.0 cpd00067_c0 <==> +1.0 cpd03832_c0	-1.0 Precorrin 8_C45H53N4O14 -3.0 H+_H <==> +1.0 Hydrogenobyrinate_C45H56N4O14	(fig|282217.8.peg.3550 or fig|282217.8.peg.780)	TRUE
rxn03535	ATP:cob(I)yrinic acid-a,c-diamide Cobeta-adenosyltransferase	-1.0 cpd00002_c0 -1.0 cpd03915_c0 -1.0 cpd00067_c0 <==> +1.0 cpd03916_c0 +1.0 cpd00067_e0 +1.0 cpd00421_c0	-1.0 ATP_C10H13N5O13P3 -1.0 Cob(I)yrinate diamide_C45H56CoN6O12 -1.0 H+_H <==> +1.0 Adenosyl cobyrinate diamide_C55H68CoN11O15 +1.0 H+_H +1.0 Triphosphate_HO10P3	fig|282217.8.peg.2455	TRUE
rxn03536	R05221	-1.0 cpd00002_c0 -1.0 cpd03918_c0 <==> +1.0 cpd00008_c0 +1.0 cpd03919_c0 +1.0 cpd00067_c0	-1.0 ATP_C10H13N5O13P3 -1.0 Adenosyl cobinamide_C58H84CoN16O11 <==> +1.0 ADP_C10H13N5O10P2 +1.0 Adenosyl cobinamide phosphate_C58H83CoN16O14P +1.0 H+_H	fig|282217.8.peg.2451	TRUE
rxn03537	R05222	-1.0 cpd00067_e0 -1.0 cpd00038_c0 -1.0 cpd03919_c0 <==> +1.0 cpd00012_c0 +1.0 cpd03920_c0 +1.0 cpd00067_c0	-1.0 H+_H -1.0 GTP_C10H13N5O14P3 -1.0 Adenosyl cobinamide phosphate_C58H83CoN16O14P <==> +1.0 PPi_HO7P2 +1.0 Adenosylcobinamide-GDP_C68H95CoN21O21P2 +1.0 H+_H	fig|282217.8.peg.2451	TRUE
rxn03538	R05223	-1.0 cpd03423_c0 -1.0 cpd03920_c0 <==> +1.0 cpd00126_c0 +1.0 cpd00166_c0 +1.0 cpd00067_c0	-1.0 alpha-Ribazole_C14H18N2O4 -1.0 Adenosylcobinamide-GDP_C68H95CoN21O21P2 <==> +1.0 GMP_C10H12N5O8P +1.0 Calomide_C72H100CoN18O17P +1.0 H+_H	fig|282217.8.peg.2468	TRUE
rxn03540	R05225	-1.0 cpd03916_c0 -4.0 cpd00053_c0 -4.0 cpd00002_c0 -4.0 cpd00001_c0 <==> +4.0 cpd00008_c0 +4.0 cpd00009_c0 +1.0 cpd03917_c0 +4.0 cpd00023_c0 +4.0 cpd00067_c0	-1.0 Adenosyl cobyrinate diamide_C55H68CoN11O15 -4.0 L-Glutamine_C5H10N2O3 -4.0 ATP_C10H13N5O13P3 -4.0 H2O_H2O <==> +4.0 ADP_C10H13N5O10P2 +4.0 Phosphate_HO4P +1.0 Adenosylcobyric acid_C55H76CoN15O11 +4.0 L-Glutamate_C5H8NO4 +4.0 H+_H	fig|282217.8.peg.2466	TRUE
rxn03582	R05270	-0.5 cpd00007_c0 -1.0 cpd02075_c0 <==> +1.0 cpd04039_c0	-0.5 O2_O2 -1.0 6-Deoxyerythronolide B_C21H38O6 <==> +1.0 Erythronolide B_C21H38O7		TRUE
rxn03583	4-(hydroxymethyl)benzenesulfonate:NAD+ oxidoreductase	-1.0 cpd04079_c0 -1.0 cpd00003_c0 <==> +1.0 cpd00004_c0 +1.0 cpd04080_c0 +1.0 cpd00067_c0	-1.0 4-Sulfobenzyl alcohol_C7H7O4S -1.0 NAD_C21H26N7O14P2 <==> +1.0 NADH_C21H27N7O14P2 +1.0 4-Sulfobenzaldehyde_C7H5O4S +1.0 H+_H	fig|282217.8.peg.2966	TRUE
rxn03607	4-Methylcatechol:oxygen 2,3-oxidoreductase(decyclizing)	-1.0 cpd00007_c0 -1.0 cpd04117_c0 <==> +1.0 cpd04139_c0 +1.0 cpd00067_c0	-1.0 O2_O2 -1.0 4-Methylcatechol_C7H8O2 <==> +1.0 2-Hydroxy-5-methyl-cis,cis-muconic semialdehyde_C7H7O4 +1.0 H+_H	fig|282217.8.peg.7494	TRUE
rxn03608	2-Hydroxy-5-methyl-cis,cis-muconic semialdehyde formylhydrolase	-1.0 cpd04139_c0 -1.0 cpd00001_c0 ==> +1.0 cpd04140_c0 +1.0 cpd00047_c0 +1.0 cpd00067_c0	-1.0 2-Hydroxy-5-methyl-cis,cis-muconic semialdehyde_C7H7O4 -1.0 H2O_H2O ==> +1.0 2-Oxohex-trans-4-enoate_C6H7O3 +1.0 Formate_CHO2 +1.0 H+_H		FALSE
rxn03610	R05298	-1.0 cpd00371_c0 -1.0 cpd00020_c0 <==> +1.0 cpd04141_c0	-1.0 Propanal_C3H6O -1.0 Pyruvate_C3H3O3 <==> +1.0 4-Hydroxy-2-oxohexanoate_C6H9O4	(fig|282217.8.peg.7489 or fig|282217.8.peg.7549 or fig|282217.8.peg.4854)	TRUE
rxn03618	formaldehyde:NAD+ oxidoreductase (mycothiol-formylating)	-1.0 cpd04105_c0 -1.0 cpd00003_c0 -1.0 cpd00055_c0 <==> +1.0 cpd04106_c0 +1.0 cpd00004_c0 +1.0 cpd00067_c0	-1.0 Mycothiol_C17H30N2O12S -1.0 NAD_C21H26N7O14P2 -1.0 Formaldehyde_CH2O <==> +1.0 S-Formylmycothiol_C18H30N2O13S +1.0 NADH_C21H27N7O14P2 +1.0 H+_H	fig|282217.8.peg.4074	TRUE
rxn03630	Taurine, 2-oxoglutarate:O2 oxidoreductase (sulfite-forming)	-1.0 cpd00007_c0 -1.0 cpd00024_c0 -1.0 cpd00210_c0 ==> +1.0 cpd00081_c0 +1.0 cpd04122_c0 +1.0 cpd00036_c0 +1.0 cpd00011_c0	-1.0 O2_O2 -1.0 2-Oxoglutarate_C5H4O5 -1.0 Taurine_C2H7NO3S ==> +1.0 Sulfite_HO3S +1.0 Aminoacetaldehyde_C2H6NO +1.0 Succinate_C4H4O4 +1.0 CO2_CO2	(fig|282217.8.peg.7410 or fig|282217.8.peg.884 or fig|282217.8.peg.394 or fig|282217.8.peg.885 or fig|282217.8.peg.879 or fig|282217.8.peg.6793 or fig|282217.8.peg.982 or fig|282217.8.peg.3720 or fig|282217.8.peg.1623 or fig|282217.8.peg.7614 or fig|282217.8.peg.2913)	FALSE
rxn03638	Acetyl-CoA:D-glucosamine-1-phosphate N-acetyltransferase	-1.0 cpd00022_c0 -1.0 cpd03671_c0 ==> +1.0 cpd02611_c0 +1.0 cpd00010_c0 +1.0 cpd00067_c0	-1.0 Acetyl-CoA_C23H34N7O17P3S -1.0 D-Glucosamine1-phosphate_C6H13NO8P ==> +1.0 N-Acetyl-D-glucosamine1-phosphate_C8H14NO9P +1.0 CoA_C21H32N7O16P3S +1.0 H+_H	(fig|282217.8.peg.1004 and fig|282217.8.peg.1004)	FALSE
rxn03643	D-arabino-hex-3-ulose-6-phosphate formaldehyde-lyase (D-ribulose-5-phosphate-forming)	-1.0 cpd00171_c0 -1.0 cpd00055_c0 <==> +1.0 cpd03583_c0	-1.0 D-Ribulose5-phosphate_C5H9O8P -1.0 Formaldehyde_CH2O <==> +1.0 D-arabino-6-Phospho-hex-3-ulose_C6H11O9P		TRUE
rxn03657	2-Hydroxy-cyclohexan-1-one amidohydrolase	-1.0 cpd00001_c0 -1.0 cpd03997_c0 <==> +1.0 cpd01588_c0	-1.0 H2O_H2O -1.0 epsilon-Caprolactam_C6H11NO <==> +1.0 Epsilcapramine_C6H13NO2	fig|282217.8.peg.7667	TRUE
rxn03663	2-hydroxy-6-oxoocta-2,4,7-trienoate formylhydrolase	-1.0 cpd04362_c0 -1.0 cpd00001_c0 <==> +1.0 cpd00400_c0 +1.0 cpd00461_c0 +1.0 cpd00067_c0	-1.0 2-Hydroxy-6-oxoocta-2,4,7-trienoate_C8H7O4 -1.0 H2O_H2O <==> +1.0 Acrylate_C3H3O2 +1.0 Oxopent-4-enoate_C5H5O3 +1.0 H+_H		TRUE
rxn03675	2-Oxo-5-methyl-cis-muconate carboxy-lyase	-1.0 cpd04652_c0 -1.0 cpd00067_c0 <==> +1.0 cpd08209_c0 +1.0 cpd00011_c0	-1.0 2-Oxo-5-methyl-cis-muconate_C7H6O5 -1.0 H+_H <==> +1.0 2-Hydroxy-cis-hex-2,4-dienoate_C6H7O3 +1.0 CO2_CO2		TRUE
rxn03690	2-Hydroxy-5-methyl-cis,cis-muconate 2-Oxo-5-methyl-cis-muconate isomerase	-1.0 cpd04651_c0 <==> +1.0 cpd04652_c0	-1.0 2-Hydroxy-5-methyl-cis,cis-muconate_C7H6O5 <==> +1.0 2-Oxo-5-methyl-cis-muconate_C7H6O5		TRUE
rxn03704	R05404	-1.0 cpd00007_c0 -1.0 cpd04360_c0 <==> +1.0 cpd04362_c0 +1.0 cpd00067_c0	-1.0 O2_O2 -1.0 3-Vinylcatechol_C8H8O2 <==> +1.0 2-Hydroxy-6-oxoocta-2,4,7-trienoate_C8H7O4 +1.0 H+_H	fig|282217.8.peg.7494	TRUE
rxn03706	R05406	-1.0 cpd00007_c0 -1.0 cpd01586_c0 <==> +1.0 cpd04364_c0 +1.0 cpd00067_c0	-1.0 O2_O2 -1.0 4-Chlorocatechol_C6H5ClO2 <==> +1.0 5-Chloro-2-hydroxymuconic semialdehyde_C6H4ClO4 +1.0 H+_H	fig|282217.8.peg.7494	TRUE
rxn03720	R05420	-1.0 cpd04077_c0 -1.0 cpd00001_c0 <==> +1.0 cpd00081_c0 +1.0 cpd01498_c0 +1.0 cpd00067_c0	-1.0 4-Sulfolactone_C6H4O7S -1.0 H2O_H2O <==> +1.0 Sulfite_HO3S +1.0 Maleylacetate_C6H4O5 +1.0 H+_H		TRUE
rxn03741	4-chlorophenol,NADPH:oxygen oxidoreductase (6-hydroxylating)	-1.0 cpd00007_c0 -1.0 cpd00005_c0 -1.0 cpd01437_c0 -1.0 cpd00067_c0 <==> +1.0 cpd01586_c0 +1.0 cpd00006_c0 +1.0 cpd00001_c0	-1.0 O2_O2 -1.0 NADPH_C21H26N7O17P3 -1.0 p-Chlorophenol_C6H5ClO -1.0 H+_H <==> +1.0 4-Chlorocatechol_C6H5ClO2 +1.0 NADP_C21H25N7O17P3 +1.0 H2O_H2O	fig|282217.8.peg.7220	TRUE
rxn03762	R05465	-1.0 cpd00102_c0 -1.0 cpd00051_c0 <==> +1.0 cpd04058_c0 +1.0 cpd00009_c0 +1.0 cpd00067_c0	-1.0 Glyceraldehyde3-phosphate_C3H5O6P -1.0 L-Arginine_C6H15N4O2 <==> +1.0 L-N2-(2-Carboxyethyl)arginine_C9H18N4O4 +1.0 Phosphate_HO4P +1.0 H+_H	(fig|282217.8.peg.1169 or fig|282217.8.peg.3177)	TRUE
rxn03795	R05504	-1.0 cpd04364_c0 -1.0 cpd00067_c0 <==> +1.0 cpd00099_c0 +1.0 cpd00518_c0	-1.0 5-Chloro-2-hydroxymuconic semialdehyde_C6H4ClO4 -1.0 H+_H <==> +1.0 Cl-_Cl +1.0 2-Hydroxymuconic semialdehyde_C6H5O4		TRUE
rxn03839	R05551	-1.0 cpd01150_c0 -1.0 cpd00001_c0 ==> +1.0 cpd00013_c0 +1.0 cpd00400_c0	-1.0 Acrylamide_C3H5NO -1.0 H2O_H2O ==> +1.0 NH3_H4N +1.0 Acrylate_C3H3O2	fig|282217.8.peg.7612	FALSE
rxn03841	4-amino-4-deoxychorismate pyruvate-lyase	-1.0 cpd08210_c0 ==> +1.0 cpd00443_c0 +1.0 cpd00067_c0 +1.0 cpd00020_c0	-1.0 ADC_C10H10NO5 ==> +1.0 ABEE_C7H6NO2 +1.0 H+_H +1.0 Pyruvate_C3H3O3	fig|282217.8.peg.1283	FALSE
rxn03842	Ureidoglycine aminohydrolase	-1.0 cpd01419_c0 -1.0 cpd00001_c0 <==> +1.0 cpd00013_c0 +1.0 cpd00465_c0	-1.0 Ureidoglycine_C3H7N3O3 -1.0 H2O_H2O <==> +1.0 NH3_H4N +1.0 Ureidoglycolate_C3H5N2O4	fig|282217.8.peg.1525	TRUE
rxn03843	Farnesyl diphosphate:Isopentenyl diphosphate farnesyl cistransferase	-1.0 cpd00350_c0 -1.0 cpd00113_c0 ==> +1.0 cpd08211_c0 +1.0 cpd00012_c0 +1.0 cpd00067_c0	-1.0 Farnesyldiphosphate_C15H26O7P2 -1.0 Isopentenyldiphosphate_C5H10O7P2 ==> +1.0 trans,trans,cis-Geranylgeranyl diphosphate_C20H34O7P2 +1.0 PPi_HO7P2 +1.0 H+_H	fig|282217.8.peg.2496	FALSE
rxn03848	Biuret amidohydrolase	-1.0 cpd03963_c0 -1.0 cpd00001_c0 -1.0 cpd00067_c0 <==> +1.0 cpd00073_c0 +1.0 cpd00013_c0 +1.0 cpd00011_c0	-1.0 Biuret_C2H5N3O2 -1.0 H2O_H2O -1.0 H+_H <==> +1.0 Urea_CH4N2O +1.0 NH3_H4N +1.0 CO2_CO2	(fig|282217.8.peg.5397 or fig|282217.8.peg.1317 or fig|282217.8.peg.2852)	TRUE
rxn03849	biuret amidohydrolase	-1.0 cpd03963_c0 -1.0 cpd00001_c0 <==> +1.0 cpd00742_c0 +1.0 cpd00013_c0	-1.0 Biuret_C2H5N3O2 -1.0 H2O_H2O <==> +1.0 Allophanate_C2H3N2O3 +1.0 NH3_H4N	(fig|282217.8.peg.1317 or fig|282217.8.peg.2852 or fig|282217.8.peg.5397)	TRUE
rxn03860	(3S)-3-Hydroxyacyl-CoA:NAD+ oxidoreductase	-1.0 cpd00003_c0 -1.0 cpd06711_c0 <==> +1.0 cpd00004_c0 +1.0 cpd06712_c0 +1.0 cpd00067_c0	-1.0 NAD_C21H26N7O14P2 -1.0 (Hydroxymethylphenyl)succinyl-CoA_C32H41N7O20P3S <==> +1.0 NADH_C21H27N7O14P2 +1.0 Benzoylsuccinyl-CoA_C32H39N7O20P3S +1.0 H+_H	(fig|282217.8.peg.2319 or fig|282217.8.peg.1707 or fig|282217.8.peg.3752 or fig|282217.8.peg.5439 or fig|282217.8.peg.2832 or fig|282217.8.peg.2524 or fig|282217.8.peg.5420 or fig|282217.8.peg.7288)	TRUE
rxn03861	(S)-3-Hydroxybutanoyl-CoA:NADP+ oxidoreductase	-1.0 cpd03043_c0 -1.0 cpd00006_c0 -1.0 cpd00067_e0 <==> +1.0 cpd00005_c0 +1.0 cpd00279_c0 +2.0 cpd00067_c0	-1.0 3-Hydroxybutanoyl-CoA_C25H38N7O18P3S -1.0 NADP_C21H25N7O17P3 -1.0 H+_H <==> +1.0 NADPH_C21H26N7O17P3 +1.0 Acetoacetyl-CoA_C25H36N7O18P3S +2.0 H+_H	(fig|282217.8.peg.2319 or fig|282217.8.peg.684)	TRUE
rxn03869	Acylamide aminohydrolase	-1.0 cpd06707_c0 -1.0 cpd00001_c0 ==> +1.0 cpd00013_c0 +1.0 cpd00153_c0	-1.0 Benzamide_C7H7NO -1.0 H2O_H2O ==> +1.0 NH3_H4N +1.0 Benzoate_C7H5O2	fig|282217.8.peg.7612	FALSE
rxn03871	R05592	-1.0 cpd06705_c0 -1.0 cpd00001_c0 -1.0 cpd00067_e0 <==> +1.0 cpd00782_c0 +2.0 cpd00067_c0	-1.0 2-Oxocyclohexane-1-carbonyl-CoA_C28H40N7O18P3S -1.0 H2O_H2O -1.0 H+_H <==> +1.0 Pimeloyl-CoA_C28H41N7O19P3S +2.0 H+_H	fig|282217.8.peg.1625	TRUE
rxn03872	R05593	-1.0 cpd00001_c0 -1.0 cpd06717_c0 <==> +1.0 cpd04103_c0 +1.0 cpd00067_c0	-1.0 H2O_H2O -1.0 6-Oxo-2-hydroxycyclohexane-1-carboxyl-CoA_C28H40N7O19P3S <==> +1.0 3-Hydroxypimelyl-CoA_C28H41N7O20P3S +1.0 H+_H	fig|282217.8.peg.1625	TRUE
rxn03874	R05595	-1.0 cpd00001_c0 -1.0 cpd00650_c0 <==> +1.0 cpd03043_c0	-1.0 H2O_H2O -1.0 Crotonyl-CoA_C25H36N7O17P3S <==> +1.0 3-Hydroxybutanoyl-CoA_C25H38N7O18P3S		TRUE
rxn03878	R05599	-1.0 cpd06710_c0 -1.0 cpd00001_c0 <==> +1.0 cpd06711_c0	-1.0 E-Phenylitaconyl-CoA_C32H39N7O19P3S -1.0 H2O_H2O <==> +1.0 (Hydroxymethylphenyl)succinyl-CoA_C32H41N7O20P3S		TRUE
rxn03879	R05600	-1.0 cpd06703_c0 -1.0 cpd00001_c0 <==> +1.0 cpd06704_c0	-1.0 Cyclohex-1-ene-1-carboxyl-CoA_C28H40N7O17P3S -1.0 H2O_H2O <==> +1.0 2-Hydroxycyclohexane-1-carboxyl-CoA_C28H42N7O18P3S		TRUE
rxn03880	R05601	-1.0 cpd04111_c0 -1.0 cpd00001_c0 <==> +1.0 cpd04103_c0	-1.0 6-Carboxyhex-2-enoyl-CoA_C28H39N7O19P3S -1.0 H2O_H2O <==> +1.0 3-Hydroxypimelyl-CoA_C28H41N7O20P3S		TRUE
rxn03881	R05602	-1.0 cpd06716_c0 ==> +1.0 cpd00001_c0 +1.0 cpd04130_c0	-1.0 2,6-Dihydroxycyclohexane-1-carboxyl-CoA_C28H42N7O19P3S ==> +1.0 H2O_H2O +1.0 6-Hydroxycyclohex-1-enecarbonyl-CoA_C28H40N7O18P3S		FALSE
rxn03883	D-arabinitol:NAD 4-oxidoreductase	-1.0 cpd01307_c0 -1.0 cpd00003_c0 <==> +1.0 cpd00004_c0 +1.0 cpd00259_c0 +1.0 cpd00067_c0	-1.0 D-Lyxitol_C5H12O5 -1.0 NAD_C21H26N7O14P2 <==> +1.0 NADH_C21H27N7O14P2 +1.0 D-Lyxulose_C5H10O5 +1.0 H+_H	(fig|282217.8.peg.1879 or fig|282217.8.peg.1879)	TRUE
rxn03884	2-dehydro-3-deoxy-D-gluconate-6-phosphate D-glyceraldehyde-3-phosphate-lyase	-1.0 cpd02711_c0 <==> +1.0 cpd00102_c0 +1.0 cpd00020_c0	-1.0 2-Keto-3-deoxy-6-phosphogluconate_C6H8O9P <==> +1.0 Glyceraldehyde3-phosphate_C3H5O6P +1.0 Pyruvate_C3H3O3	((fig|282217.8.peg.3516 or fig|282217.8.peg.6949) and (fig|282217.8.peg.3516 or fig|282217.8.peg.6949))	TRUE
rxn03885	D-mannonate hydro-lyase	-1.0 cpd00403_c0 ==> +1.0 cpd00001_c0 +1.0 cpd00176_c0	-1.0 D-Mannonate_C6H11O7 ==> +1.0 H2O_H2O +1.0 2-keto-3-deoxygluconate_C6H9O6	fig|282217.8.peg.7071	FALSE
rxn03887	galactarate hydro-lyase (5-dehydro-4-deoxy-D-glucarate-forming)	-1.0 cpd00652_c0 ==> +1.0 cpd00001_c0 +1.0 cpd00515_c0	-1.0 D-Mucic acid_C6H8O8 ==> +1.0 H2O_H2O +1.0 5-Dehydro-4-deoxy-D-glucarate_C6H6O7	(fig|282217.8.peg.1660 or fig|282217.8.peg.729)	FALSE
rxn03891	R05612	-1.0 cpd00906_c0 -1.0 cpd00113_c0 ==> +1.0 cpd02590_c0 +1.0 cpd00012_c0 +1.0 cpd00067_c0	-1.0 all-trans-Hexaprenyl diphosphate_C30H50O7P2 -1.0 Isopentenyldiphosphate_C5H10O7P2 ==> +1.0 all-trans-Heptaprenyl diphosphate_C35H58O7P2 +1.0 PPi_HO7P2 +1.0 H+_H	fig|282217.8.peg.1218	FALSE
rxn03892	R05613	-1.0 cpd02591_c0 -1.0 cpd00113_c0 ==> +1.0 cpd00906_c0 +1.0 cpd00012_c0 +1.0 cpd00067_c0	-1.0 pendp_C25H42O7P2 -1.0 Isopentenyldiphosphate_C5H10O7P2 ==> +1.0 all-trans-Hexaprenyl diphosphate_C30H50O7P2 +1.0 PPi_HO7P2 +1.0 H+_H	fig|282217.8.peg.1218	FALSE
rxn03893	all-trans-octaprenyl-diphosphate:4-hydroxybenzoate 3-octaprenyltransferase	-1.0 cpd00136_c0 -1.0 cpd02557_c0 ==> +1.0 cpd00012_c0 +1.0 cpd03443_c0 +1.0 cpd00067_c0	-1.0 4-Hydroxybenzoate_C7H5O3 -1.0 Farnesylfarnesylgeraniol_C40H66O7P2 ==> +1.0 PPi_HO7P2 +1.0 3-Octaprenyl-4-hydroxybenzoate_C47H69O3 +1.0 H+_H	fig|282217.8.peg.556	FALSE
rxn03894	R05616	-1.0 cpd00906_c0 -1.0 cpd00136_c0 <==> +1.0 cpd09429_c0 +1.0 cpd00012_c0 +1.0 cpd00067_c0	-1.0 all-trans-Hexaprenyl diphosphate_C30H50O7P2 -1.0 4-Hydroxybenzoate_C7H5O3 <==> +1.0 3-Hexaprenyl-4-hydroxybenzoate_C37H53O3 +1.0 PPi_HO7P2 +1.0 H+_H		TRUE
rxn03897	R05621	-1.0 cpd00007_c0 -1.0 cpd00004_c0 -1.0 cpd00153_c0 -1.0 cpd00067_c0 ==> +1.0 cpd03762_c0 +1.0 cpd00003_c0	-1.0 O2_O2 -1.0 NADH_C21H27N7O14P2 -1.0 Benzoate_C7H5O2 -1.0 H+_H ==> +1.0 cis-1,2-dihydroxybenzoate_C7H7O4 +1.0 NAD_C21H26N7O14P2	fig|282217.8.peg.6771	FALSE
rxn03898	R05622	-1.0 cpd00007_c0 -1.0 cpd00005_c0 -1.0 cpd00153_c0 -1.0 cpd00067_c0 ==> +1.0 cpd03762_c0 +1.0 cpd00006_c0	-1.0 O2_O2 -1.0 NADPH_C21H26N7O17P3 -1.0 Benzoate_C7H5O2 -1.0 H+_H ==> +1.0 cis-1,2-dihydroxybenzoate_C7H7O4 +1.0 NADP_C21H25N7O17P3	fig|282217.8.peg.6771	FALSE
rxn03901	undecaprenyl-diphosphate phosphohydrolase	-1.0 cpd00001_c0 -1.0 cpd02229_c0 ==> +1.0 cpd00009_c0 +1.0 cpd00286_c0 +2.0 cpd00067_c0	-1.0 H2O_H2O -1.0 Bactoprenyl diphosphate_C55H90O7P2 ==> +1.0 Phosphate_HO4P +1.0 Undecaprenylphosphate_C55H89O4P +2.0 H+_H	(fig|282217.8.peg.3379 or fig|282217.8.peg.1854)	FALSE
rxn03902	UDPMurAc(oyl-L-Ala-D-gamma-Glu-L-Lys-D-Ala-D-Ala):undecaprenyl-	-1.0 cpd00091_c0 -1.0 cpd03486_c0 ==> +1.0 cpd02943_c0 +1.0 cpd00286_c0	-1.0 UMP_C9H11N2O9P -1.0 N-acetylmuramoyl-L-alanyl-D-glutamyl-L-lysyl-D-alanyl-D-alanine-diphosphoundecaprenol_C86H140N7O21P2 ==> +1.0 UDP-N-acetylmuramoyl-L-alanyl-D-glutamyl-L-lysyl-D-alanyl-D-alanine_C40H62N9O26P2 +1.0 Undecaprenylphosphate_C55H89O4P		FALSE
rxn03903	UDPMurAc(oyl-L-Ala-D-gamma-Glu-L-Lys-D-Ala-D-Ala):undecaprenyl-phosphate phospho-N-acetylmuramoyl-pentapeptide-transferase	-1.0 cpd02862_c0 -1.0 cpd00286_c0 <==> +1.0 cpd00091_c0 +1.0 cpd02948_c0	-1.0 UDPMurAc(oyl-L-Ala-D-gamma-Glu-L-Lys-D-Ala-D-Ala)_C40H62N9O26P2 -1.0 Undecaprenylphosphate_C55H89O4P <==> +1.0 UMP_C9H11N2O9P +1.0 MurAc(oyl-L-Ala-D-gamma-Glu-L-Lys-D-Ala-D-Ala)-diphospho- undecaprenol_C86H140N7O21P2	fig|282217.8.peg.916	TRUE
rxn03904	UDP-N-acetylmuramoyl-L-alanyl-gamma-D-glutamyl-meso-2,6-diaminopimeloyl-D-alanyl-D-alanine:undecaprenyl-phosphate phospho-N-acetylmuramoyl-pentapeptide-transferase	-1.0 cpd02968_c0 -1.0 cpd00286_c0 <==> +1.0 cpd00091_c0 +1.0 cpd03494_c0	-1.0 UDP-N-acetylmuramoyl-L-alanyl-D-glutamyl-6-carboxy-L-lysyl-D-alanyl- D-alanine_C41H61N9O28P2 -1.0 Undecaprenylphosphate_C55H89O4P <==> +1.0 UMP_C9H11N2O9P +1.0 Undecaprenyl-diphospho-N-acetylmuramoyl-L-alanyl-D-glutamyl-meso-2-6-diaminopimeloyl-D-alanyl-D-alanine_C87H139N7O23P2	fig|282217.8.peg.916	TRUE
rxn03907	CTP: 2-C-Methyl-D-erythritol 4-phosphate cytidylyltransferase	-1.0 cpd00052_c0 -1.0 cpd08286_c0 <==> +1.0 cpd08287_c0 +1.0 cpd00012_c0	-1.0 CTP_C9H13N3O14P3 -1.0 2-C-methyl-D-erythritol4-phosphate_C5H11O7P <==> +1.0 4--cytidine5-diphospho-2-C-methyl-D-erythritol_C14H23N3O14P2 +1.0 PPi_HO7P2	fig|282217.8.peg.2476	TRUE
rxn03908	ATP:4-(Cytidine 5'-diphospho)-2-C-methyl-D-erythritol 2-phosphotransferase	-1.0 cpd08287_c0 -1.0 cpd00002_c0 <==> +1.0 cpd00008_c0 +1.0 cpd08288_c0 +1.0 cpd00067_c0	-1.0 4--cytidine5-diphospho-2-C-methyl-D-erythritol_C14H23N3O14P2 -1.0 ATP_C10H13N5O13P3 <==> +1.0 ADP_C10H13N5O10P2 +1.0 2-phospho-4--cytidine5-diphospho-2-C-methyl-D-erythritol_C14H22N3O17P3 +1.0 H+_H	fig|282217.8.peg.4423	TRUE
rxn03909	1-Deoxy-D-xylulose-5-phosphate pyruvate-lyase (carboxylating)	-1.0 cpd00102_c0 -1.0 cpd00067_c0 -1.0 cpd00020_c0 ==> +1.0 cpd08289_c0 +1.0 cpd00011_c0	-1.0 Glyceraldehyde3-phosphate_C3H5O6P -1.0 H+_H -1.0 Pyruvate_C3H3O3 ==> +1.0 1-deoxy-D-xylulose5-phosphate_C5H9O7P +1.0 CO2_CO2	fig|282217.8.peg.3961	FALSE
rxn03910	2-Phospho-4-(cytidine 5'-diphospho)-2-C-methyl-D-erythritol CMP-lyase (cyclizing)	-1.0 cpd08288_c0 <==> +1.0 cpd00046_c0 +1.0 cpd08301_c0	-1.0 2-phospho-4--cytidine5-diphospho-2-C-methyl-D-erythritol_C14H22N3O17P3 <==> +1.0 CMP_C9H12N3O8P +1.0 2-C-methyl-D-erythritol2-4-cyclodiphosphate_C5H10O9P2	(fig|282217.8.peg.2477 or fig|282217.8.peg.7434)	TRUE
rxn03915	2-formylbenzoate:NAD+ oxidoreductase	-1.0 cpd00003_c0 -1.0 cpd01956_c0 -1.0 cpd00001_c0 <==> +1.0 cpd00004_c0 +1.0 cpd01129_c0 +2.0 cpd00067_c0	-1.0 NAD_C21H26N7O14P2 -1.0 o-Formylbenzoic acid_C8H5O3 -1.0 H2O_H2O <==> +1.0 NADH_C21H27N7O14P2 +1.0 Phthalate_C8H4O4 +2.0 H+_H	fig|282217.8.peg.4074	TRUE
rxn03916	ATP:D-glycero-beta-D-manno-heptose 1-phosphate adenylyltransferase	-1.0 cpd04920_c0 -1.0 cpd00002_c0 ==> +1.0 cpd03830_c0 +1.0 cpd00012_c0	-1.0 D-Glycero-D-manno-heptose1-phosphate_C7H13O10P -1.0 ATP_C10H13N5O13P3 ==> +1.0 ADP-D-glycero-D-manno-heptose_C17H25N5O16P2 +1.0 PPi_HO7P2	Unknown	FALSE
rxn03917	D-glycero-beta-D-manno-heptose-7-phosphate aldose-ketose-isomerase	-1.0 cpd00238_c0 ==> +1.0 cpd04918_c0	-1.0 Sedoheptulose7-phosphate_C7H13O10P ==> +1.0 D-Glycero-D-manno-heptose7-phosphate_C7H13O10P	Unknown	FALSE
rxn03918	ATP:D-glycero-beta-D-manno-heptose 7-phosphate 1-phosphotransferase	-1.0 cpd00002_c0 -1.0 cpd04918_c0 ==> +1.0 cpd00008_c0 +1.0 cpd08316_c0 +1.0 cpd00067_c0	-1.0 ATP_C10H13N5O13P3 -1.0 D-Glycero-D-manno-heptose7-phosphate_C7H13O10P ==> +1.0 ADP_C10H13N5O10P2 +1.0 D-Glycero-D-manno-heptose1-7-bisphosphate_C7H12O13P2 +1.0 H+_H	Unknown	FALSE
rxn03919	D-glycero-beta-D-manno-heptose 1,7-bisphosphate 7-phosphohydrolase	-1.0 cpd08316_c0 -1.0 cpd00001_c0 ==> +1.0 cpd04920_c0 +1.0 cpd00009_c0	-1.0 D-Glycero-D-manno-heptose1-7-bisphosphate_C7H12O13P2 -1.0 H2O_H2O ==> +1.0 D-Glycero-D-manno-heptose1-phosphate_C7H13O10P +1.0 Phosphate_HO4P	Unknown	FALSE
rxn03920	R05648	-1.0 cpd08278_c0 -1.0 cpd00001_c0 <==> +1.0 cpd08279_c0 +1.0 cpd00020_c0	-1.0 cis-4-(1'-Hydroxynaphth-2'-yl)-2-oxobut-3-enoate_C14H9O4 -1.0 H2O_H2O <==> +1.0 1-Hydroxy-2-naphthaldehyde_C11H8O2 +1.0 Pyruvate_C3H3O3		TRUE
rxn03921	R05649	-1.0 cpd08279_c0 -1.0 cpd00003_c0 -1.0 cpd00001_c0 <==> +1.0 cpd00004_c0 +1.0 cpd02045_c0 +2.0 cpd00067_c0	-1.0 1-Hydroxy-2-naphthaldehyde_C11H8O2 -1.0 NAD_C21H26N7O14P2 -1.0 H2O_H2O <==> +1.0 NADH_C21H27N7O14P2 +1.0 1-Hydroxy-2-naphthoate_C11H7O3 +2.0 H+_H	fig|282217.8.peg.4074	TRUE
rxn03923	acetyl-phosphate:sulfite S-acetyltransferase (acyl-phosphate hydrolysing, 2-oxoethyl-forming)	-1.0 cpd00460_c0 -1.0 cpd00009_c0 <==> +1.0 cpd00081_c0 +1.0 cpd00196_c0	-1.0 Sulfoacetaldehyde_C2H3O4S -1.0 Phosphate_HO4P <==> +1.0 Sulfite_HO3S +1.0 Acetylphosphate_C2H3O5P	fig|282217.8.peg.2123	TRUE
rxn03932	ATP:5-dehydro-2-deoxy-D-gluconate 6-phosphotransferase	-1.0 cpd00002_c0 -1.0 cpd04242_c0 <==> +1.0 cpd00008_c0 +1.0 cpd02721_c0 +1.0 cpd00067_c0	-1.0 ATP_C10H13N5O13P3 -1.0 DKH_C6H9O6 <==> +1.0 ADP_C10H13N5O10P2 +1.0 DKHP_C6H8O9P +1.0 H+_H	(fig|282217.8.peg.3797 and Unknown)	TRUE
rxn03933	UDP-N-acetyl-D-glucosamine:N-acetyl-alpha-D-muramyl(oyl-L-Ala-gamma-D-Glu-L-Lys-D-Ala-D-Ala)-diphosphoundecaprenol 4-beta-N-acetylglucosaminlytransferase	-1.0 cpd02948_c0 -1.0 cpd00037_c0 <==> +1.0 cpd00014_c0 +1.0 cpd03491_c0	-1.0 MurAc(oyl-L-Ala-D-gamma-Glu-L-Lys-D-Ala-D-Ala)-diphospho- undecaprenol_C86H140N7O21P2 -1.0 UDP-N-acetylglucosamine_C17H25N3O17P2 <==> +1.0 UDP_C9H12N2O12P2 +1.0 Undecaprenyl-diphospho-N-acetylmuramoyl-(N-acetylglucosamine)-L-alanyl-gamma-D-glutamyl-L-lysyl-D-alanyl-D-alanine_C94H153N8O26P2	fig|282217.8.peg.919	TRUE
rxn03951	NAD-dependent threonine 4-phosphate dehydrogenase	-1.0 cpd00003_c0 -1.0 cpd03607_c0 <==> +1.0 cpd04539_c0 +1.0 cpd00004_c0 +1.0 cpd00067_c0	-1.0 NAD_C21H26N7O14P2 -1.0 4-(Phosphonooxy)-threonine_C4H8NO7P <==> +1.0 2-Amino-3-oxo-4-phosphonooxybutyrate_C4H6NO7P +1.0 NADH_C21H27N7O14P2 +1.0 H+_H	((fig|282217.8.peg.7242 or fig|282217.8.peg.1191) or (fig|282217.8.peg.1191 or fig|282217.8.peg.7242))	TRUE
rxn03953	L-Idonate:NAD oxidoreductase	-1.0 cpd00573_c0 -1.0 cpd00003_c0 <==> +1.0 cpd00004_c0 +1.0 cpd00067_c0 +1.0 cpd00781_c0	-1.0 L-Idonate_C6H11O7 -1.0 NAD_C21H26N7O14P2 <==> +1.0 NADH_C21H27N7O14P2 +1.0 H+_H +1.0 5-Dehydrogluconate_C6H9O7	(fig|282217.8.peg.3353 or fig|282217.8.peg.3353)	TRUE
rxn03954	L-idonate:NADP oxidoreductase	-1.0 cpd00573_c0 -1.0 cpd00006_c0 <==> +1.0 cpd00005_c0 +1.0 cpd00067_c0 +1.0 cpd00781_c0	-1.0 L-Idonate_C6H11O7 -1.0 NADP_C21H25N7O17P3 <==> +1.0 NADPH_C21H26N7O17P3 +1.0 H+_H +1.0 5-Dehydrogluconate_C6H9O7	(fig|282217.8.peg.3353 or fig|282217.8.peg.3353)	TRUE
rxn03958	1-Deoxy-D-xylulose-5-phosphate isomeroreductase	-1.0 cpd00006_c0 -1.0 cpd08286_c0 <==> +1.0 cpd00005_c0 +1.0 cpd08289_c0 +1.0 cpd00067_c0	-1.0 NADP_C21H25N7O17P3 -1.0 2-C-methyl-D-erythritol4-phosphate_C5H11O7P <==> +1.0 NADPH_C21H26N7O17P3 +1.0 1-deoxy-D-xylulose5-phosphate_C5H9O7P +1.0 H+_H	fig|282217.8.peg.2498	TRUE
rxn03962	GDP-L-fucose:NADP+ 4-oxidoreductase (3,5-epimerizing)	-1.0 cpd00272_c0 -1.0 cpd00006_c0 <==> +1.0 cpd00005_c0 +1.0 cpd00900_c0 +1.0 cpd00067_c0	-1.0 GDP-L-fucose_C16H23N5O15P2 -1.0 NADP_C21H25N7O17P3 <==> +1.0 NADPH_C21H26N7O17P3 +1.0 GDP-4-dehydro-D-rhamnose_C16H21N5O15P2 +1.0 H+_H	(fig|282217.8.peg.4122 or fig|282217.8.peg.763)	TRUE
rxn03970	Coniferyl aldehyde:NAD oxidoreductase	-1.0 cpd00003_c0 -1.0 cpd01733_c0 -1.0 cpd00001_c0 <==> +1.0 cpd01059_c0 +1.0 cpd00004_c0 +2.0 cpd00067_c0	-1.0 NAD_C21H26N7O14P2 -1.0 Ferulaldehyde_C10H10O3 -1.0 H2O_H2O <==> +1.0 Ferulate_C10H9O4 +1.0 NADH_C21H27N7O14P2 +2.0 H+_H	fig|282217.8.peg.1232	TRUE
rxn03971	Coniferyl aldehyde:NADP oxidoreductase	-1.0 cpd00006_c0 -1.0 cpd01733_c0 -1.0 cpd00001_c0 <==> +1.0 cpd01059_c0 +1.0 cpd00005_c0 +2.0 cpd00067_c0	-1.0 NADP_C21H25N7O17P3 -1.0 Ferulaldehyde_C10H10O3 -1.0 H2O_H2O <==> +1.0 Ferulate_C10H9O4 +1.0 NADPH_C21H26N7O17P3 +2.0 H+_H	fig|282217.8.peg.1232	TRUE
rxn04016	S-adenosyl-L-methionine:(E)-prop-1-ene-1,2,3-tricarboxylate 2'-O-methyltransferase	-1.0 cpd01563_c0 -1.0 cpd00017_c0 <==> +1.0 cpd00019_c0 +1.0 cpd08353_c0	-1.0 trans-Aconitate_C6H3O6 -1.0 S-Adenosyl-L-methionine_C15H23N6O5S <==> +1.0 S-Adenosyl-homocysteine_C14H20N6O5S +1.0 (E)-3-(Methoxycarbonyl)pent-2-enedioate_C7H6O6	fig|282217.8.peg.4061	TRUE
rxn04043	ADP:D-fructose-6-phosphate 1-phosphotransferase	-1.0 cpd00008_c0 -1.0 cpd00072_c0 <==> +1.0 cpd00290_c0 +1.0 cpd00018_c0 +2.0 cpd00067_c0	-1.0 ADP_C10H13N5O10P2 -1.0 D-fructose-6-phosphate_C6H11O9P <==> +1.0 D-fructose-1,6-bisphosphate_C6H10O12P2 +1.0 AMP_C10H12N5O7P +2.0 H+_H	fig|282217.8.peg.5197	TRUE
rxn04049	R05811	-1.0 cpd00017_c0 -1.0 cpd00001_c0 -1.0 cpd08371_c0 <==> +1.0 cpd00071_c0 +1.0 cpd08372_c0 +1.0 cpd00019_c0 +2.0 cpd00067_c0	-1.0 S-Adenosyl-L-methionine_C15H23N6O5S -1.0 H2O_H2O -1.0 Cobalt-precorrin 5_C45H46CoN4O16 <==> +1.0 Acetaldehyde_C2H4O +1.0 Cobalt-precorrin 6_C44H45CoN4O16 +1.0 S-Adenosyl-homocysteine_C14H20N6O5S +2.0 H+_H		TRUE
rxn04052	R05814	-2.0 cpd00067_c0 -1.0 cpd08375_c0 <==> +1.0 cpd03421_c0 +3.0 cpd00067_e0	-2.0 H+_H -1.0 Cobalt-precorrin 8_C45H53CoN4O14 <==> +1.0 Cobyrinate_C45H52CoN4O14 +3.0 H+_H	(fig|282217.8.peg.780 or fig|282217.8.peg.3550)	TRUE
rxn04068	Glycocholate amidohydrolase	-1.0 cpd01318_c0 -1.0 cpd00001_c0 <==> +1.0 cpd00033_c0 +1.0 cpd00526_c0	-1.0 Glycocholate_C26H42NO6 -1.0 H2O_H2O <==> +1.0 Glycine_C2H5NO2 +1.0 Cholate_C24H39O5	fig|282217.8.peg.3237	TRUE
rxn04070	pyridoxine 5'-phosphate synthase	-1.0 cpd08449_c0 -1.0 cpd08289_c0 ==> +1.0 cpd00009_c0 +1.0 cpd00478_c0 +2.0 cpd00001_c0 +1.0 cpd00067_c0	-1.0 3-Amino-2-oxopropyl phosphate_C3H7NO5P -1.0 1-deoxy-D-xylulose5-phosphate_C5H9O7P ==> +1.0 Phosphate_HO4P +1.0 Pyridoxine phosphate_C8H10NO6P +2.0 H2O_H2O +1.0 H+_H	fig|282217.8.peg.4089	FALSE
rxn04092	D-alanine:oxygen oxidoreductase (deaminating)	-1.0 cpd00007_c0 -1.0 cpd00117_c0 -1.0 cpd00001_c0 ==> +1.0 cpd00025_c0 +1.0 cpd00013_c0 +1.0 cpd00020_c0	-1.0 O2_O2 -1.0 D-Alanine_C3H7NO2 -1.0 H2O_H2O ==> +1.0 H2O2_H2O2 +1.0 NH3_H4N +1.0 Pyruvate_C3H3O3		FALSE
rxn04093	sarcosine:oxygen oxidoreductase (deaminating)	-1.0 cpd00007_c0 -1.0 cpd00183_c0 -1.0 cpd00001_c0 ==> +1.0 cpd00025_c0 +1.0 cpd00040_c0 +1.0 cpd00187_c0	-1.0 O2_O2 -1.0 Sarcosine_C3H7NO2 -1.0 H2O_H2O ==> +1.0 H2O2_H2O2 +1.0 Glyoxalate_C2HO3 +1.0 Methanamine_CH6N		FALSE
[truncated: 834 more rows]

## Sheet: Exchange
Exchange reactions
reaction_id	reaction_location	reversiblity	lower_bound	upper_bound
bio1	Internal	FALSE	0	1000
EX_cpd00001_e0	Exchange	TRUE	-50	1000
EX_cpd00007_e0	Exchange	TRUE	-50	1000
EX_cpd00009_e0	Exchange	TRUE	-50	1000
[truncated: 1,927 more rows]
