# Supplementary material for: Strategies for Enhancing in vitro Degradation of Linuron by Variovorax sp. Strain SRS 16 Under the Guidance of Metabolic Modeling
Source: Front Bioeng Biotechnol. 2021 Apr 15;9:602464. doi: 10.3389/fbioe.2021.602464 (PMC8084104; doi:10.3389/fbioe.2021.602464)
Supplement: Supplementary file 2 [file Table_2.XLSX]

## Sheet: Sheet1
<?xml version="1.0" encoding="UTF-8"?>
<sbml xmlns="http://www.sbml.org/sbml/level2" level="2" version="1" xmlns:html="http://www.w3.org/1999/xhtml">
<model id="A_282217_8" name="Variovorax_sp__SRS16_SEED_model" >
<listOfCompartments>
	<compartment id="e0" name="Extracellular_0" />
	<compartment id="c0" name="Cytosol_0" />
</listOfCompartments>
<listOfSpecies>
	<species id="cpd11827_c0" name="Phospholipid_olefinic_fatty_acid_c0_C14H21O8PR3" compartment="c0" charge="-1" boundaryCondition="false" />
	<species id="cpd00093_c0" name="Anthranilate_c0_C7H6NO2" compartment="c0" charge="-1" boundaryCondition="false" />
	<species id="cpd11541_c0" name="15_methyl_3_oxo_hexa_decanoyl_ACP_c0_C28H51N2O9PRS" compartment="c0" charge="-1" boundaryCondition="false" />
	<species id="cpd03920_c0" name="Adenosylcobinamide_GDP_c0_C68H95CoN21O21P2" compartment="c0" charge="1" boundaryCondition="false" />
	<species id="cpd02708_c0" name="cis_2_Methyl_5_isopropylhexa_2_5_dienal_c0_C10H16O" compartment="c0" charge="0" boundaryCondition="false" />
	<species id="cpd16438_c0" name="5_Fluorouridine_monophosphate_c0_C9H10FN2O9P" compartment="c0" charge="-1" boundaryCondition="false" />
	<species id="cpd33580_c0" name="2-chloro-2-(2-chloro-5-oxofuran-2-yl)acetate_C6H3Cl2O4" compartment="Cytosol" charge="0" boundaryCondition="false" />
	<species id="cpd03919_c0" name="Adenosyl_cobinamide_phosphate_c0_C58H83CoN16O14P" compartment="c0" charge="2" boundaryCondition="false" />
	<species id="cpd00802_c0" name="D_fructose_1_phosphate_c0_C6H11O9P" compartment="c0" charge="-2" boundaryCondition="false" />
	<species id="cpd00012_c0" name="PPi_c0_HO7P2" compartment="c0" charge="-3" boundaryCondition="false" />
	<species id="cpd14899_c0" name="11Z_14Z_17Z_Icosatrienoyl_CoA_c0_C41H64N7O17P3S" compartment="c0" charge="-3" boundaryCondition="false" />
	<species id="cpd01979_c0" name="5-Acetamidopentanoate_C7H12NO3" compartment="Cytosol" charge="0" boundaryCondition="false" />
	<species id="cpd03244_c0" name="Taurodeoxycholate_c0_C26H44NO6S" compartment="c0" charge="-1" boundaryCondition="false" />
	<species id="cpd12878_c0" name="Methylcobalamin_C63H91CoN13O14P" compartment="Cytosol" charge="0" boundaryCondition="false" />
	<species id="cpd00494_c0" name="4-Hydroxymandelonitrile_C8H7NO2" compartment="Cytosol" charge="0" boundaryCondition="false" />
	<species id="cpd15239_c0" name="Hexadecenoyl-ACP_C27H49N2O8PRS" compartment="Cytosol" charge="0" boundaryCondition="false" />
	<species id="cpd01211_c0" name="Thiocyanate_c0_CNS" compartment="c0" charge="-1" boundaryCondition="false" />
	<species id="cpd00126_c0" name="GMP_c0_C10H12N5O8P" compartment="c0" charge="-2" boundaryCondition="false" />
	<species id="cpd02663_c0" name="2_5_Diketo_3_deoxy_D_gluconate_c0_C6H7O6" compartment="c0" charge="-1" boundaryCondition="false" />
	<species id="cpd02021_c0" name="Succinylbenzoyl_CoA_c0_C32H39N7O20P3S" compartment="c0" charge="-5" boundaryCondition="false" />
	<species id="cpd03518_c0" name="Formamidopyrimidine_nucleoside_triphosphate_c0_C10H14N5O15P3" compartment="c0" charge="-3" boundaryCondition="false" />
	<species id="cpd15354_c0" name="2_hexadec_9_enoyl_sn_glycerol_3_phosphate_c0_C19H36O7P" compartment="c0" charge="-1" boundaryCondition="false" />
	<species id="cpd11679_c0" name="Secondary_alcohol_c0_CH2OR2" compartment="c0" charge="0" boundaryCondition="false" />
	<species id="cpd10502_c0" name="1_Nitro_5_hydroxy_6_glutathionyl_5_6_dihydronaphthalene_c0_C20H23N4O9S" compartment="c0" charge="-1" boundaryCondition="false" />
	<species id="cpd00241_c0" name="dGTP_c0_C10H13N5O13P3" compartment="c0" charge="-3" boundaryCondition="false" />
	<species id="cpd01693_c0" name="6_Phosphosucrose_c0_C12H21O14P" compartment="c0" charge="-2" boundaryCondition="false" />
	<species id="cpd15743_c0" name="Monoglucosyl_1_2_diisopentadecanoylglycerol_c0_C39H74O10" compartment="c0" charge="0" boundaryCondition="false" />
	<species id="cpd10571_c0" name="Glutathione_episulfonium_ion_c0_C12H19N3O6S" compartment="c0" charge="0" boundaryCondition="false" />
	<species id="cpd03129_c0" name="2E_Decenoyl_CoA_c0_C31H48N7O17P3S" compartment="c0" charge="-4" boundaryCondition="false" />
	<species id="cpd00654_c0" name="Deoxycytidine_c0_C9H13N3O4" compartment="c0" charge="0" boundaryCondition="false" />
	<species id="cpd12076_c0" name="R_S_Glutathione_c0_C10H15N3O6RS" compartment="c0" charge="-2" boundaryCondition="false" />
	<species id="cpd15604_e0" name="Gly_Leu_e0_C8H16N2O3" compartment="e0" charge="0" boundaryCondition="false" />
	<species id="cpd15731_c0" name="Diglucosyl_1_2_diisoheptadecanoylglycerol_c0_C49H92O15" compartment="c0" charge="0" boundaryCondition="false" />
	<species id="cpd11495_c0" name="2_methylbutyryl_ACP_c0_C16H29N2O8PRS" compartment="c0" charge="-2" boundaryCondition="false" />
	<species id="cpd00515_c0" name="5_Dehydro_4_deoxy_D_glucarate_c0_C6H6O7" compartment="c0" charge="-2" boundaryCondition="false" />
	<species id="cpd14887_c0" name="7Z_10Z_13Z_16Z_19Z_Docosapentaenoyl_CoA_c0_C43H64N7O17P3S" compartment="c0" charge="-3" boundaryCondition="false" />
	<species id="cpd15697_c0" name="Diisotetradecanoylphosphatidylethanolamine_c0_C33H66NO8P" compartment="c0" charge="0" boundaryCondition="false" />
	<species id="cpd00916_c0" name="Ins1_4_5P3_c0_C6H9O15P3" compartment="c0" charge="-3" boundaryCondition="false" />
	<species id="cpd03256_c0" name="5beta_Pregnane_11beta_21_diol_3_20_dione_c0_C21H32O4" compartment="c0" charge="0" boundaryCondition="false" />
	<species id="cpd15330_c0" name="1_tetradec_7_enoyl_sn_glycerol_3_phosphate_c0_C17H32O7P" compartment="c0" charge="-1" boundaryCondition="false" />
	<species id="cpd00781_c0" name="5_Dehydrogluconate_c0_C6H9O7" compartment="c0" charge="-1" boundaryCondition="false" />
	<species id="cpd00871_c0" name="D_Ribulose_1_5_bisphosphate_c0_C5H8O11P2" compartment="c0" charge="-4" boundaryCondition="false" />
	<species id="cpd00596_c0" name="Oxalurate_c0_C3H3N2O4" compartment="c0" charge="-1" boundaryCondition="false" />
	<species id="cpd02847_c0" name="1D_1_Guanidino_1_deoxy_3_dehydro_scyllo_inositol_c0_C7H14N3O5" compartment="c0" charge="1" boundaryCondition="false" />
	<species id="cpd12064_c0" name="O_Acylcarnitine_c0_C8H14NO4R" compartment="c0" charge="0" boundaryCondition="false" />
	<species id="cpd11438_c0" name="fa4_c0_C15H29O2" compartment="c0" charge="-1" boundaryCondition="false" />
	<species id="cpd02536_c0" name="Muconolactone_c0_C6H5O4" compartment="c0" charge="-1" boundaryCondition="false" />
	<species id="cpd00081_c0" name="Sulfite_c0_HO3S" compartment="c0" charge="-1" boundaryCondition="false" />
	<species id="cpd02721_c0" name="DKHP_c0_C6H8O9P" compartment="c0" charge="-3" boundaryCondition="false" />
	<species id="cpd15366_c0" name="(R)-3-hydroxy-cis-dodec-5-enoyl-[acyl-carrier protein]_C23H41N2O9PRS" compartment="Cytosol" charge="0" boundaryCondition="false" />
	<species id="cpd03117_c0" name="3_Oxododecanoyl_CoA_c0_C33H52N7O18P3S" compartment="c0" charge="-4" boundaryCondition="false" />
	<species id="cpd11209_c0" name="N_Acetyl_L_citrulline_c0_C8H14N3O4" compartment="c0" charge="-1" boundaryCondition="false" />
	<species id="cpd00367_c0" name="Cytidine_c0_C9H13N3O5" compartment="c0" charge="0" boundaryCondition="false" />
	<species id="cpd_diuron_desdimethyl_c0" name="diuron_desdimethyl_C7H6Cl2N2O" compartment="c0" charge="0" boundaryCondition="false" />
	<species id="cpd00036_c0" name="Succinate_c0_C4H4O4" compartment="c0" charge="-2" boundaryCondition="false" />
	<species id="cpd00311_c0" name="Guanosine_c0_C10H13N5O5" compartment="c0" charge="0" boundaryCondition="false" />
	<species id="cpd00413_c0" name="Glutaryl_CoA_c0_C26H37N7O19P3S" compartment="c0" charge="-4" boundaryCondition="false" />
	<species id="cpd15604_c0" name="Gly_Leu_c0_C8H16N2O3" compartment="c0" charge="0" boundaryCondition="false" />
	<species id="cpd15329_c0" name="1_octadecanoyl_sn_glycerol_3_phosphate_c0_C21H41O7P" compartment="c0" charge="-2" boundaryCondition="false" />
	<species id="cpd02298_c0" name="1F_beta_D_Fructosylsucrose_c0_C18H32O16" compartment="c0" charge="0" boundaryCondition="false" />
	<species id="cpd15538_c0" name="Phosphatidylglycerol_dihexadecanoyl_c0_C38H74O10P" compartment="c0" charge="-1" boundaryCondition="false" />
	<species id="cpd08281_c0" name="Phenanthrene-9,10-oxide_C14H10O" compartment="Cytosol" charge="0" boundaryCondition="false" />
	<species id="cpd08747_c0" name="3_Isopropylbut_3_enoic_acid_c0_C7H11O2" compartment="c0" charge="-1" boundaryCondition="false" />
	<species id="cpd12788_c0" name="Dehydrodolichol diphosphate_C25H42O7P2" compartment="Cytosol" charge="0" boundaryCondition="false" />
	<species id="cpd11451_c0" name="mql7_C21H24O2" compartment="Cytosol" charge="0" boundaryCondition="false" />
	<species id="cpd11611_c0" name="Acyl_CoA_c0_C22H31N7O17P3RS" compartment="c0" charge="-3" boundaryCondition="false" />
	<species id="cpd03850_c0" name="Linolenate_c0_C18H29O2" compartment="c0" charge="-1" boundaryCondition="false" />
	<species id="cpd15378_c0" name="4_Hydroxy_benzylalcohol_c0_C7H8O2" compartment="c0" charge="0" boundaryCondition="false" />
	<species id="cpd01394_c0" name="Indolelactate_C11H10NO3" compartment="Cytosol" charge="0" boundaryCondition="false" />
	<species id="cpd11917_c0" name="tRNA(Lys)_C10H12N5O3R" compartment="Cytosol" charge="0" boundaryCondition="false" />
	<species id="cpd15718_c0" name="Diisotetradecanoylphosphatidylglycerophosphate_c0_C34H66O13P2" compartment="c0" charge="-2" boundaryCondition="false" />
	<species id="cpd09812_c0" name="4_Hydroxymethylsalicylate_c0_C8H7O4" compartment="c0" charge="-1" boundaryCondition="false" />
	<species id="cpd02733_c0" name="Deoxycholate_c0_C24H39O4" compartment="c0" charge="-1" boundaryCondition="false" />
	<species id="cpd02184_c0" name="11_cis_Retinyl_palmitate_c0_C36H60O2" compartment="c0" charge="0" boundaryCondition="false" />
	<species id="cpd00068_c0" name="ITP_c0_C10H12N4O14P3" compartment="c0" charge="-3" boundaryCondition="false" />
	<species id="cpd00024_e0" name="2_Oxoglutarate_c0_C5H4O5" compartment="ExtraCellular" charge="0" boundaryCondition="false" />
	<species id="cpd00712_c0" name="2_Dehydropantoate_c0_C6H9O4" compartment="c0" charge="-1" boundaryCondition="false" />
	<species id="cpd01795_c0" name="2_Deoxy_D_gluconate_c0_C6H11O6" compartment="c0" charge="-1" boundaryCondition="false" />
	<species id="cpd02090_c0" name="Glycerophosphoglycerol_c0_C6H14O8P" compartment="c0" charge="-1" boundaryCondition="false" />
	<species id="cpd00343_c0" name="N_Carbamoyl_L_aspartate_c0_C5H6N2O5" compartment="c0" charge="-2" boundaryCondition="false" />
	<species id="cpd11516_c0" name="14_methyl_3_oxo_hexa_decanoyl_ACP_c0_C28H51N2O9PRS" compartment="c0" charge="-1" boundaryCondition="false" />
	<species id="cpd15432_c0" name="core_oligosaccharide_lipid_A_c0_C176H303N2O100P4" compartment="c0" charge="-11" boundaryCondition="false" />
	<species id="cpd03715_c0" name="2_Hydroxy_6_oxo_hept_2_4_dienoate_c0_C7H7O4" compartment="c0" charge="-1" boundaryCondition="false" />
	<species id="cpd03849_c0" name="Gamolenic_acid_c0_C18H29O2" compartment="c0" charge="-1" boundaryCondition="false" />
	<species id="cpd02745_c0" name="alpha_D_Galactosyl_diphosphoundecaprenol_c0_C61H100O12P2" compartment="c0" charge="-2" boundaryCondition="false" />
	<species id="cpd02172_c0" name="Solanesyl_diphosphate_c0_C45H74O7P2" compartment="c0" charge="-2" boundaryCondition="false" />
	<species id="cpd15317_c0" name="1_Acyl_sn_glycero_3_phosphoethanolamine_hexadec_9_enoyl_c0_C21H42NO7P" compartment="c0" charge="0" boundaryCondition="false" />
	<species id="cpd01267_c0" name="Valeramide_c0_C5H11NO" compartment="c0" charge="0" boundaryCondition="false" />
	<species id="cpd11528_c0" name="7_methyl_octanoyl_ACP_c0_C20H37N2O8PRS" compartment="c0" charge="-1" boundaryCondition="false" />
	<species id="cpd04017_c0" name="3_Chloroallyl_aldehyde_c0_C3H3ClO" compartment="c0" charge="0" boundaryCondition="false" />
	<species id="cpd07892_e0" name="Linuron_C9H10Cl2N2O2" compartment="ExtraCellular" charge="0" boundaryCondition="false" />
	<species id="cpd00138_e0" name="D_Mannose_e0_C6H12O6" compartment="e0" charge="0" boundaryCondition="false" />
	<species id="cpd00277_c0" name="Deoxyguanosine_c0_C10H13N5O4" compartment="c0" charge="0" boundaryCondition="false" />
	<species id="cpd00503_c0" name="D_Fructose_2_6_bisphosphate_c0_C6H10O12P2" compartment="c0" charge="-2" boundaryCondition="false" />
	<species id="cpd09798_c0" name="2-Hydroxy-3-carboxybenzalpyruvate_C11H6O6" compartment="Cytosol" charge="0" boundaryCondition="false" />
	<species id="cpd15665_c0" name="Peptidoglycan_polymer_n_subunits_c0_C80H125N16O42R" compartment="c0" charge="-4" boundaryCondition="false" />
	<species id="cpd00195_c0" name="1_Alcohol_c0_CH3OR" compartment="c0" charge="0" boundaryCondition="false" />
	<species id="cpd11986_c0" name="tRNA queuine_C27H37N5O22P3R2" compartment="Cytosol" charge="0" boundaryCondition="false" />
	<species id="cpd03441_c0" name="2-Hexaprenyl-3-methyl-6-methoxy-1,4-benzoquinone_C38H56O3" compartment="Cytosol" charge="0" boundaryCondition="false" />
	<species id="cpd00024_c0" name="2_Oxoglutarate_c0_C5H4O5" compartment="c0" charge="-2" boundaryCondition="false" />
	<species id="cpd00290_c0" name="D_fructose_1_6_bisphosphate_c0_C6H10O12P2" compartment="c0" charge="-4" boundaryCondition="false" />
	<species id="cpd01476_c0" name="Protoporphyrin_c0_C34H32N4O4" compartment="c0" charge="-2" boundaryCondition="false" />
	<species id="cpd02045_c0" name="1_Hydroxy_2_naphthoate_c0_C11H7O3" compartment="c0" charge="-1" boundaryCondition="false" />
	<species id="cpd15378_e0" name="4_Hydroxy_benzylalcohol_c0_C7H8O2" compartment="ExtraCellular" charge="0" boundaryCondition="false" />
	<species id="cpd00355_c0" name="Nicotinamide_ribonucleotide_c0_C11H14N2O8P" compartment="c0" charge="-1" boundaryCondition="false" />
	<species id="cpd00630_c0" name="3_Oxoadipate_c0_C6H6O5" compartment="c0" charge="-2" boundaryCondition="false" />
	<species id="cpd03105_c0" name="Acetol_C3H6O2" compartment="Cytosol" charge="0" boundaryCondition="false" />
	<species id="cpd15792_c0" name="Myristoylcardiolipin_B_subtilis_c0_C65H124O17P2" compartment="c0" charge="-2" boundaryCondition="false" />
	<species id="cpd11590_c0" name="met_L_ala_L_c0_C8H15N2O3S" compartment="c0" charge="-1" boundaryCondition="false" />
	<species id="cpd00012_e0" name="PPi_e0_HO7P2" compartment="e0" charge="-3" boundaryCondition="false" />
	<species id="cpd11589_c0" name="gly_asp_L_c0_C6H9N2O5" compartment="c0" charge="-1" boundaryCondition="false" />
	<species id="cpd16757_c0" name="(R)-Hydroxyhexanoyl-CoA_C27H42N7O18P3S" compartment="Cytosol" charge="0" boundaryCondition="false" />
	<species id="cpd01420_c0" name="beta-Carotene_C40H56" compartment="Cytosol" charge="0" boundaryCondition="false" />
	<species id="cpd02597_c0" name="cis_2_Methylaconitate_c0_C7H5O6" compartment="c0" charge="-3" boundaryCondition="false" />
	<species id="cpd04078_c0" name="Tosylate_C7H7O3S" compartment="Cytosol" charge="0" boundaryCondition="false" />
	<species id="cpd00289_c0" name="Geranylgeranyl_diphosphate_c0_C20H34O7P2" compartment="c0" charge="-2" boundaryCondition="false" />
	<species id="cpd00151_c0" name="Thymine_c0_C5H6N2O2" compartment="c0" charge="0" boundaryCondition="false" />
	<species id="cpd03232_c0" name="3alpha_7alpha_Dihydroxy_5beta_24_oxocholestanoyl_CoA_c0_C48H74N7O20P3S" compartment="c0" charge="-3" boundaryCondition="false" />
	<species id="cpd01419_c0" name="Ureidoglycine_c0_C3H7N3O3" compartment="c0" charge="0" boundaryCondition="false" />
	<species id="cpd00482_c0" name="2_Phospho_D_glycerate_c0_C3H4O7P" compartment="c0" charge="-3" boundaryCondition="false" />
	<species id="cpd14532_c0" name="22alpha-Hydroxy-campest-4-en-3-one_C28H46O2" compartment="Cytosol" charge="0" boundaryCondition="false" />
	<species id="cpd15526_c0" name="1_2_dioctadecanoyl_sn_glycerol_3_phosphate_c0_C39H76O8P" compartment="c0" charge="-1" boundaryCondition="false" />
	<species id="cpd00904_c0" name="DHA_c0_C19H28O2" compartment="c0" charge="0" boundaryCondition="false" />
	<species id="cpd17007_c0" name="Iso-C17:0 ACP_C17H33OX" compartment="Cytosol" charge="0" boundaryCondition="false" />
	<species id="cpd15571_c0" name="trans-3-cis-9-palmitoleoyl-[acyl-carrier protein]_C27H47N2O8PRS" compartment="Cytosol" charge="0" boundaryCondition="false" />
	<species id="cpd00216_c0" name="Chorismate_c0_C10H8O6" compartment="c0" charge="-2" boundaryCondition="false" />
	<species id="cpd01530_c0" name="Dichloromethane_c0_CH2Cl2" compartment="c0" charge="0" boundaryCondition="false" />
	<species id="cpd00977_c0" name="dITP_C10H12N4O13P3" compartment="Cytosol" charge="0" boundaryCondition="false" />
	<species id="cpd07892_c0" name="Linuron_C9H10Cl2N2O2" compartment="Cytosol" charge="0" boundaryCondition="false" />
	<species id="cpd16344_c0" name="Icosenoyl_CoA_c0_C41H68N7O17P3S" compartment="c0" charge="-3" boundaryCondition="false" />
	<species id="cpd02803_c0" name="2_Acetyl_1_alkyl_sn_glycero_3_phosphocholine_c0_C10H21NO7PR" compartment="c0" charge="0" boundaryCondition="false" />
	<species id="cpd15563_c0" name="L-Selenocysteinyl-tRNA(Sec)_C18H28NO17P2R3Se" compartment="Cytosol" charge="0" boundaryCondition="false" />
	<species id="cpd00347_c0" name="5_10_Methenyltetrahydrofolate_c0_C20H20N7O6" compartment="c0" charge="-1" boundaryCondition="false" />
	<species id="cpd00834_c0" name="Phosphopantetheine_c0_C11H21N2O7PS" compartment="c0" charge="-2" boundaryCondition="false" />
	<species id="cpd15322_c0" name="1_Acyl_sn_glycero_3_phosphoglycerol_hexadec_9_enoyl_c0_C22H42O9P" compartment="c0" charge="-1" boundaryCondition="false" />
	<species id="cpd11521_c0" name="5_methyl_3_oxo_hexanoyl_ACP_c0_C18H31N2O9PRS" compartment="c0" charge="-1" boundaryCondition="false" />
	<species id="cpd00221_c0" name="D_Lactate_c0_C3H5O3" compartment="c0" charge="-1" boundaryCondition="false" />
	<species id="cpd15374_c0" name="3-oxo-cis-myristol-7-eoyl-[acyl-carrier protein]_C25H43N2O9PRS" compartment="Cytosol" charge="0" boundaryCondition="false" />
	<species id="cpd12543_c0" name="Carboxybiotin_carboxyl_carrier_protein_c0_C18H26N5O6R2S" compartment="c0" charge="-1" boundaryCondition="false" />
	<species id="cpd15689_c0" name="Diisoheptadecanoylphosphatidylserine_c0_C40H76NO10P" compartment="c0" charge="-2" boundaryCondition="false" />
	<species id="cpd11573_c0" name="Octodecanoyl_ACP_c0_C29H55N2O8PRS" compartment="c0" charge="-2" boundaryCondition="false" />
	<species id="cpd00158_c0" name="CELB_c0_C12H22O11" compartment="c0" charge="0" boundaryCondition="false" />
	<species id="cpd08993_c0" name="Aminofructose 6-phosphate_C6H13NO8P" compartment="Cytosol" charge="0" boundaryCondition="false" />
	<species id="cpd22746_c0" name="2,3-dichloro-cis,cis-muconate_C6H2Cl2O4" compartment="Cytosol" charge="0" boundaryCondition="false" />
	<species id="cpd00588_c0" name="Sorbitol_c0_C6H14O6" compartment="c0" charge="0" boundaryCondition="false" />
	<species id="cpd01799_c0" name="Isobutylamine_c0_C4H12N" compartment="c0" charge="1" boundaryCondition="false" />
	<species id="cpd01496_c0" name="o_Aminomuconate_c0_C6H6NO4" compartment="c0" charge="-2" boundaryCondition="false" />
	<species id="cpd08740_c0" name="trans_2_Methyl_5_isopropylhexa_2_5_dienoic_acid_c0_C10H15O2" compartment="c0" charge="-1" boundaryCondition="false" />
	<species id="cpd02414_c0" name="L_2_Amino_6_oxopimelate_c0_C7H10NO5" compartment="c0" charge="-1" boundaryCondition="false" />
	<species id="cpd08625_c0" name="5_Hydroxyisourate_c0_C5H4N4O4" compartment="c0" charge="0" boundaryCondition="false" />
	<species id="cpd03813_c0" name="D-Galactosamine 6-phosphate_C6H13NO8P" compartment="Cytosol" charge="0" boundaryCondition="false" />
	<species id="cpd11217_c0" name="1_4_Dihydroxy_2_naphthoyl_CoA_c0_C32H38N7O19P3S" compartment="c0" charge="-4" boundaryCondition="false" />
	<species id="cpd01706_c0" name="2_4_Dichlorophenol_c0_C6H4Cl2O" compartment="c0" charge="0" boundaryCondition="false" />
	<species id="cpd00044_c0" name="3_phosphoadenylylsulfate_c0_C10H11N5O13P2S" compartment="c0" charge="-4" boundaryCondition="false" />
	<species id="cpd15706_c0" name="1_2_Diisohexadecanoyl_sn_glycerol_c0_C35H68O5" compartment="c0" charge="0" boundaryCondition="false" />
	<species id="cpd04136_c0" name="p-Xylene_C8H10" compartment="Cytosol" charge="0" boundaryCondition="false" />
	<species id="cpd00020_c0" name="Pyruvate_c0_C3H3O3" compartment="c0" charge="-1" boundaryCondition="false" />
	<species id="cpd09820_c0" name="Naphthyl-2-methylene-succinyl-CoA_C36H41N7O19P3S" compartment="Cytosol" charge="0" boundaryCondition="false" />
	<species id="cpd04377_c0" name="5-Chloro-1,2,4-trihydroxybenzene_C6H5ClO3" compartment="Cytosol" charge="0" boundaryCondition="false" />
	<species id="cpd11585_c0" name="L_alanylglycine_c0_C5H10N2O3" compartment="c0" charge="0" boundaryCondition="false" />
	<species id="cpd14610_c0" name="Hydroxyspirilloxanthin_C41H58O2" compartment="Cytosol" charge="0" boundaryCondition="false" />
	<species id="cpd02471_c0" name="Linalool_c0_C10H18O" compartment="c0" charge="0" boundaryCondition="false" />
	<species id="cpd00359_c0" name="indol_c0_C8H7N" compartment="c0" charge="0" boundaryCondition="false" />
	<species id="cpd00007_e0" name="O2_e0_O2" compartment="e0" charge="0" boundaryCondition="false" />
	<species id="cpd15309_c0" name="1_2_Diacyl_sn_glycerol_dihexadecanoyl_c0_C35H68O5" compartment="c0" charge="0" boundaryCondition="false" />
	<species id="cpd00146_c0" name="Carbamoylphosphate_c0_CH2NO5P" compartment="c0" charge="-2" boundaryCondition="false" />
	<species id="cpd12285_c0" name="N-Formylmethionyl-tRNA_C26H36N6O18P2R2S" compartment="Cytosol" charge="0" boundaryCondition="false" />
	<species id="cpd15310_c0" name="1_2_Diacyl_sn_glycerol_dihexadec_9_enoyl_c0_C35H64O5" compartment="c0" charge="0" boundaryCondition="false" />
	<species id="cpd03567_c0" name="2-Propylmalate_C7H10O5" compartment="Cytosol" charge="0" boundaryCondition="false" />
	<species id="cpd01799_e0" name="Isobutylamine_c0_C4H12N" compartment="ExtraCellular" charge="0" boundaryCondition="false" />
	<species id="cpd02077_c0" name="8_11_14_Icosatrienoate_c0_C20H33O2" compartment="c0" charge="-1" boundaryCondition="false" />
	<species id="cpd00605_c0" name="Malonylurea_C4H3N2O3" compartment="Cytosol" charge="0" boundaryCondition="false" />
	<species id="cpd00285_c0" name="Phosphoethanolamine_c0_C2H7NO4P" compartment="c0" charge="-1" boundaryCondition="false" />
	<species id="cpd02930_c0" name="Lipid_X_c0_C34H64NO12P" compartment="c0" charge="-2" boundaryCondition="false" />
	<species id="cpd00891_c0" name="L_methylmalonyl_CoA_c0_C25H35N7O19P3S" compartment="c0" charge="-5" boundaryCondition="false" />
	<species id="cpd15677_c0" name="1_2_diisoheptadecanoyl_sn_glycerol_3_phosphate_c0_C37H72O8P" compartment="c0" charge="-1" boundaryCondition="false" />
	<species id="cpd00056_c0" name="TPP_c0_C12H17N4O7P2S" compartment="c0" charge="-1" boundaryCondition="false" />
	<species id="cpd00019_c0" name="S_Adenosyl_homocysteine_c0_C14H20N6O5S" compartment="c0" charge="0" boundaryCondition="false" />
	<species id="cpd03366_c0" name="5_2_Carboxyethyl_4_6_dihydroxypicolinate_c0_C9H7NO6" compartment="c0" charge="-2" boundaryCondition="false" />
	<species id="cpd00449_c0" name="Dihydrolipoamide_c0_C8H17NOS2" compartment="c0" charge="0" boundaryCondition="false" />
	<species id="cpd08375_c0" name="Cobalt_precorrin_8_c0_C45H53CoN4O14" compartment="c0" charge="-5" boundaryCondition="false" />
	<species id="cpd03052_c0" name="Imidazole_acetaldehyde_c0_C5H6N2O" compartment="c0" charge="0" boundaryCondition="false" />
	<species id="cpd00908_c0" name="Glycerophosphoethanolamine_c0_C5H14NO6P" compartment="c0" charge="0" boundaryCondition="false" />
	<species id="cpd03448_c0" name="2_Octaprenyl_3_methyl_6_methoxy_1_4_benzoquinone_c0_C48H72O3" compartment="c0" charge="0" boundaryCondition="false" />
	<species id="cpd00532_c0" name="O2__c0_O2" compartment="c0" charge="-1" boundaryCondition="false" />
	<species id="cpd01743_c0" name="Cerebroside_c0_C25H46NO8R" compartment="c0" charge="0" boundaryCondition="false" />
	<species id="cpd00076_e0" name="Sucrose_e0_C12H22O11" compartment="e0" charge="0" boundaryCondition="false" />
	<species id="cpd00183_c0" name="Sarcosine_C3H7NO2" compartment="Cytosol" charge="0" boundaryCondition="false" />
	<species id="cpd02880_c0" name="trans_2_Chlorodienelactone_c0_C6H2ClO4" compartment="c0" charge="-1" boundaryCondition="false" />
	<species id="cpd00764_c0" name="7_8_Diaminononanoate_c0_C9H21N2O2" compartment="c0" charge="1" boundaryCondition="false" />
	<species id="cpd14937_c0" name="(2E)-Octadecenoyl-CoA_C39H64N7O17P3S" compartment="Cytosol" charge="0" boundaryCondition="false" />
	<species id="cpd00953_c0" name="1D_1_Guanidino_3_amino_1_3_dideoxy_scyllo_inositol_c0_C7H18N4O4" compartment="c0" charge="2" boundaryCondition="false" />
	<species id="cpd00523_c0" name="Trehalose_6_phosphate_c0_C12H21O14P" compartment="c0" charge="-2" boundaryCondition="false" />
	<species id="cpd11483_c0" name="R_3_Hydroxyoctanoyl_acyl_carrier_protein_c0_C19H36N2O9PRS" compartment="c0" charge="-2" boundaryCondition="false" />
	<species id="cpd11585_e0" name="L_alanylglycine_e0_C5H10N2O3" compartment="e0" charge="0" boundaryCondition="false" />
	<species id="cpd00102_c0" name="Glyceraldehyde3_phosphate_c0_C3H5O6P" compartment="c0" charge="-2" boundaryCondition="false" />
	<species id="cpd16402_c0" name="5_Phenyl_1_3_oxazinane_2_4_dione_c0_C10H9NO3" compartment="c0" charge="0" boundaryCondition="false" />
	<species id="cpd00392_c0" name="Phycite_c0_C4H10O4" compartment="c0" charge="0" boundaryCondition="false" />
	<species id="cpd01345_c0" name="Taurocyamine_c0_C3H9N3O3S" compartment="c0" charge="0" boundaryCondition="false" />
	<species id="cpd33698_c0" name="5-chloro-3-oxoadipate_C6H5ClO5" compartment="Cytosol" charge="0" boundaryCondition="false" />
	<species id="cpd12273_c0" name="1_Alkyl_2_acylglycerol_c0_C4H6O4R2" compartment="c0" charge="0" boundaryCondition="false" />
	<species id="cpd17015_c0" name="Iso-C6:0 ACP_C6H11OX" compartment="Cytosol" charge="0" boundaryCondition="false" />
	<species id="cpd03555_c0" name="15S_HPETE_c0_C20H31O4" compartment="c0" charge="-1" boundaryCondition="false" />
	<species id="cpd03125_c0" name="2E_Hexenoyl_CoA_c0_C27H40N7O17P3S" compartment="c0" charge="-4" boundaryCondition="false" />
	<species id="cpd00650_c0" name="Crotonyl_CoA_c0_C25H36N7O17P3S" compartment="c0" charge="-4" boundaryCondition="false" />
	<species id="cpd03239_c0" name="7alpha_12alpha_Dihydroxycholest_4_en_3_one_c0_C27H44O3" compartment="c0" charge="0" boundaryCondition="false" />
	<species id="cpd01113_c0" name="Hexanoate_c0_C6H11O2" compartment="c0" charge="-1" boundaryCondition="false" />
	<species id="cpd02135_c0" name="4_Nitrophenyl_phosphate_c0_C6H4NO6P" compartment="c0" charge="-2" boundaryCondition="false" />
	<species id="cpd09480_c0" name="1,2-Bis(4-hydroxyphenyl)-2-propanol_C15H16O3" compartment="Cytosol" charge="0" boundaryCondition="false" />
	<species id="cpd11565_c0" name="12_methyl_tridecanoyl_ACP_c0_C25H47N2O8PRS" compartment="c0" charge="-2" boundaryCondition="false" />
	<species id="cpd02544_c0" name="4-Carboxy-4-hydroxy-2-oxoadipate_C7H5O8" compartment="Cytosol" charge="0" boundaryCondition="false" />
	<species id="cpd03587_c0" name="kdo2_lipid_a_c0_C110H196N2O39P2" compartment="c0" charge="-6" boundaryCondition="false" />
	<species id="cpd03207_c0" name="5-Cholestene_C27H46" compartment="Cytosol" charge="0" boundaryCondition="false" />
	<species id="cpd09844_c0" name="3S_3_Hydroxyadipyl_CoA_c0_C27H39N7O20P3S" compartment="c0" charge="-5" boundaryCondition="false" />
	<species id="cpd01087_c0" name="o-Cresol_C7H8O" compartment="Cytosol" charge="0" boundaryCondition="false" />
	<species id="cpd01775_c0" name="Phosphoribosyl_ATP_c0_C15H20N5O20P4" compartment="c0" charge="-5" boundaryCondition="false" />
	<species id="cpd03637_c0" name="Zeaxanthin_C40H56O2" compartment="Cytosol" charge="0" boundaryCondition="false" />
	<species id="cpd02230_c0" name="Inositol_4_phosphate_c0_C6H11O9P" compartment="c0" charge="-2" boundaryCondition="false" />
	<species id="cpd15481_c0" name="glutaredoxin (reduced)_C6H9NO2R2S2" compartment="Cytosol" charge="0" boundaryCondition="false" />
	<species id="cpd03416_c0" name="CoproporphyrinogenI_c0_C36H40N4O8" compartment="c0" charge="-4" boundaryCondition="false" />
	<species id="cpd08739_c0" name="trans_2_Methyl_5_isopropylhexa_2_5_dienal_c0_C10H16O" compartment="c0" charge="0" boundaryCondition="false" />
	<species id="cpd01357_c0" name="R_Mandelate_c0_C8H7O3" compartment="c0" charge="-1" boundaryCondition="false" />
	<species id="cpd13365_c0" name="Methionyl peptide_C11H17N4O5R3S" compartment="Cytosol" charge="0" boundaryCondition="false" />
	<species id="cpd03252_c0" name="5beta_Pregnane_11beta_17alpha_21_triol_3_20_dione_c0_C21H32O5" compartment="c0" charge="0" boundaryCondition="false" />
	<species id="cpd11508_c0" name="10_methyl_3_oxo_dodecanoyl_ACP_c0_C24H43N2O9PRS" compartment="c0" charge="-1" boundaryCondition="false" />
	<species id="cpd00297_c0" name="dTDP_c0_C10H14N2O11P2" compartment="c0" charge="-2" boundaryCondition="false" />
	<species id="cpd03752_c0" name="Galactitol_1_phosphate_c0_C6H13O9P" compartment="c0" charge="-2" boundaryCondition="false" />
	<species id="cpd00171_c0" name="D_Ribulose5_phosphate_c0_C5H9O8P" compartment="c0" charge="-2" boundaryCondition="false" />
	<species id="cpd02626_c0" name="1_Pyrroline_4_hydroxy_2_carboxylate_c0_C5H6NO3" compartment="c0" charge="-1" boundaryCondition="false" />
	<species id="cpd00114_c0" name="IMP_c0_C10H11N4O8P" compartment="c0" charge="-2" boundaryCondition="false" />
	<species id="cpd17027_c0" name="methylmenaquinone 7_C47H66O2" compartment="Cytosol" charge="0" boundaryCondition="false" />
	<species id="cpd06227_c0" name="THF_L_glutamate_c0_C29H33N9O12" compartment="c0" charge="-3" boundaryCondition="false" />
	<species id="cpd00588_e0" name="Sorbitol_e0_C6H14O6" compartment="e0" charge="0" boundaryCondition="false" />
	<species id="cpd01043_c0" name="Acacetin_c0_C16H11O5" compartment="c0" charge="0" boundaryCondition="false" />
	<species id="cpd00776_c0" name="Squalene_2_3_oxide_c0_C30H50O" compartment="c0" charge="0" boundaryCondition="false" />
	<species id="cpd02229_c0" name="Bactoprenyl_diphosphate_c0_C55H90O7P2" compartment="c0" charge="-2" boundaryCondition="false" />
	<species id="cpd02147_c0" name="4_Phosphoerythronate_c0_C4H6O8P" compartment="c0" charge="-3" boundaryCondition="false" />
	<species id="cpd11471_c0" name="2E_Octenoyl_acp_c0_C8H13OS" compartment="c0" charge="-2" boundaryCondition="false" />
	<species id="cpd15690_c0" name="Dianteisoheptadecanoylphosphatidylserine_c0_C40H76NO10P" compartment="c0" charge="-2" boundaryCondition="false" />
	<species id="cpd01301_c0" name="Biotin_amide_c0_C10H17N3O2S" compartment="c0" charge="0" boundaryCondition="false" />
	<species id="cpd00858_c0" name="L_Glutamate5_semialdehyde_c0_C5H9NO3" compartment="c0" charge="0" boundaryCondition="false" />
	<species id="cpd02065_c0" name="3_Hydroxy_L_kynurenine_c0_C10H12N2O4" compartment="c0" charge="0" boundaryCondition="false" />
	<species id="cpd00032_c0" name="Oxaloacetate_c0_C4H2O5" compartment="c0" charge="-2" boundaryCondition="false" />
	<species id="cpd14716_c0" name="Cholesterol-5alpha,6alpha-epoxide_C27H46O2" compartment="Cytosol" charge="0" boundaryCondition="false" />
	<species id="cpd15342_c0" name="2_Acyl_sn_glycero_3_phosphoethanolamine_octadec_11_enoyl_c0_C23H46NO7P" compartment="c0" charge="0" boundaryCondition="false" />
	<species id="cpd11553_c0" name="6_methyl_heptanoyl_ACP_c0_C19H35N2O8PRS" compartment="c0" charge="-1" boundaryCondition="false" />
	<species id="cpd00380_c0" name="Itaconate_C5H4O4" compartment="Cytosol" charge="0" boundaryCondition="false" />
	<species id="cpd02835_c0" name="UDP_2_3_bis3_hydroxytetradecanoylglucosamine_c0_C43H75N3O20P2" compartment="c0" charge="-2" boundaryCondition="false" />
	<species id="cpd15738_c0" name="Monoglucosyl_1_2_dimyristoylglycerol_c0_C37H70O10" compartment="c0" charge="0" boundaryCondition="false" />
	<species id="cpd03113_c0" name="S_3_Hydroxyhexadecanoyl_CoA_c0_C37H62N7O18P3S" compartment="c0" charge="-4" boundaryCondition="false" />
	<species id="cpd04140_c0" name="2-Oxohex-trans-4-enoate_C6H7O3" compartment="Cytosol" charge="0" boundaryCondition="false" />
	<species id="cpd11615_c0" name="tRNA_c0_C15H23O16P2R3" compartment="c0" charge="-2" boundaryCondition="false" />
	<species id="cpd11581_e0" name="gly_asn_L_e0_C6H11N3O4" compartment="e0" charge="0" boundaryCondition="false" />
	<species id="cpd00282_c0" name="S_Dihydroorotate_c0_C5H5N2O4" compartment="c0" charge="-1" boundaryCondition="false" />
	<species id="cpd02085_c0" name="beta-D-Fructose 2-phosphate_C6H11O9P" compartment="Cytosol" charge="0" boundaryCondition="false" />
	<species id="cpd01653_c0" name="3-Fumarylpyruvate_C7H4O6" compartment="Cytosol" charge="0" boundaryCondition="false" />
	<species id="cpd00442_c0" name="3S_Citryl_CoA_c0_C27H36N7O22P3S" compartment="c0" charge="-5" boundaryCondition="false" />
	<species id="cpd00957_c0" name="2_5_Diamino_6_5_phosphoribosylamino_4_pyrimidineone_c0_C9H14N5O8P" compartment="c0" charge="-2" boundaryCondition="false" />
	<species id="cpd15657_c0" name="phosphatidylserine (Ecoli)_C8H11NO10PR2" compartment="Cytosol" charge="0" boundaryCondition="false" />
	<species id="cpd02519_c0" name="Guanidinoethyl_methyl_phosphate_c0_C4H12N3O4P" compartment="c0" charge="0" boundaryCondition="false" />
	<species id="cpd15416_c0" name="cis-dec-3-enoyl-[acyl-carrier protein]_C21H37N2O8PRS" compartment="Cytosol" charge="0" boundaryCondition="false" />
	<species id="cpd03456_c0" name="S-sulfocysteine_C3H6NO5S2" compartment="Cytosol" charge="0" boundaryCondition="false" />
	<species id="cpd03697_c0" name="Arbutin_6P_c0_C12H15O10P" compartment="c0" charge="-2" boundaryCondition="false" />
	<species id="cpd00683_c0" name="Dihydropteroate_c0_C14H13N6O3" compartment="c0" charge="-1" boundaryCondition="false" />
	<species id="cpd15165_c0" name="Geranic_acid_c0_C10H15O2" compartment="c0" charge="-1" boundaryCondition="false" />
	<species id="cpd01709_c0" name="2_Hydroxyglutarate_c0_C5H6O5" compartment="c0" charge="-2" boundaryCondition="false" />
	<species id="cpd11455_c0" name="ps_BS_C8H11NO10PR2" compartment="Cytosol" charge="0" boundaryCondition="false" />
	<species id="cpd00041_c0" name="L_Aspartate_c0_C4H6NO4" compartment="c0" charge="-1" boundaryCondition="false" />
	<species id="cpd11512_c0" name="12_methyl_3_oxo_tetra_decanoyl_ACP_c0_C26H47N2O9PRS" compartment="c0" charge="-1" boundaryCondition="false" />
	<species id="cpd04918_c0" name="D_Glycero_D_manno_heptose7_phosphate_c0_C7H13O10P" compartment="c0" charge="-2" boundaryCondition="false" />
	<species id="cpd01034_c0" name="Toluol_C7H8" compartment="Cytosol" charge="0" boundaryCondition="false" />
	<species id="cpd12723_c0" name="(4S)-5-Hydroxy-2,4-dioxopentanoate_C5H5O5" compartment="Cytosol" charge="0" boundaryCondition="false" />
	<species id="cpd00178_c0" name="Acetone_C3H6O" compartment="Cytosol" charge="0" boundaryCondition="false" />
	<species id="cpd02611_c0" name="N_Acetyl_D_glucosamine1_phosphate_c0_C8H14NO9P" compartment="c0" charge="-2" boundaryCondition="false" />
	<species id="cpd02233_c0" name="Ciliatine_c0_C2H8NO3P" compartment="c0" charge="0" boundaryCondition="false" />
	<species id="cpd03306_c0" name="3_4_Dihydroxyphenylethyleneglycol_c0_C8H10O4" compartment="c0" charge="0" boundaryCondition="false" />
	<species id="cpd11467_c0" name="2E_Tetradecenoyl_acp_c0_C14H25OS" compartment="c0" charge="-2" boundaryCondition="false" />
	<species id="cpd00109_c0" name="Cytochrome_c3_plus__c0_C42H42FeN8O8R4S2" compartment="c0" charge="5" boundaryCondition="false" />
	<species id="cpd06710_c0" name="E-Phenylitaconyl-CoA_C32H39N7O19P3S" compartment="Cytosol" charge="0" boundaryCondition="false" />
	<species id="cpd10554_c0" name="2_2_Dichlorooxirane_c0_C2H2Cl2O" compartment="c0" charge="0" boundaryCondition="false" />
	<species id="cpd00338_c0" name="5_Aminolevulinate_c0_C5H9NO3" compartment="c0" charge="0" boundaryCondition="false" />
	<species id="cpd03146_c0" name="2-OH-Estradiol_C18H24O3" compartment="Cytosol" charge="0" boundaryCondition="false" />
	<species id="cpd11524_c0" name="5_methyl_hexanoyl_ACP_c0_C18H33N2O8PRS" compartment="c0" charge="-1" boundaryCondition="false" />
	<species id="cpd02864_c0" name="cis_2_Chlorodienelactone_c0_C6H2ClO4" compartment="c0" charge="-1" boundaryCondition="false" />
	<species id="cpd02589_c0" name="3_5_Cyclic_nucleotide_c0_C5H7O6PR" compartment="c0" charge="-1" boundaryCondition="false" />
	<species id="cpd11593_c0" name="ala_L_asp_L_c0_C7H11N2O5" compartment="c0" charge="-1" boundaryCondition="false" />
	<species id="cpd00191_c0" name="3_Oxopropanoate_c0_C3H3O3" compartment="c0" charge="-1" boundaryCondition="false" />
	<species id="cpd15313_c0" name="1_Acyl_sn_glycero_3_phosphoethanolamine_dodecanoyl_c0_C17H36NO7P" compartment="c0" charge="0" boundaryCondition="false" />
	<species id="cpd00294_c0" name="dAMP_c0_C10H12N5O6P" compartment="c0" charge="-2" boundaryCondition="false" />
	<species id="cpd02921_c0" name="SAICAR_c0_C13H15N4O12P" compartment="c0" charge="-3" boundaryCondition="false" />
	<species id="cpd10497_c0" name="1_Nitronaphthalene_5_6_oxide_c0_C10H7NO3" compartment="c0" charge="0" boundaryCondition="false" />
	<species id="cpd15795_c0" name="Anteisoheptadecanoylcardiolipin_B_subtilis_c0_C77H148O17P2" compartment="c0" charge="-2" boundaryCondition="false" />
	<species id="cpd00154_e0" name="Xylose_e0_C5H10O5" compartment="e0" charge="0" boundaryCondition="false" />
	<species id="cpd02016_c0" name="N_Ribosylnicotinamide_c0_C11H15N2O5" compartment="c0" charge="1" boundaryCondition="false" />
	<species id="cpd15542_c0" name="Phosphatidylglycerophosphate_didodecanoyl_c0_C30H58O13P2" compartment="c0" charge="-2" boundaryCondition="false" />
	<species id="cpd00945_c0" name="2_Dehydro_3_deoxy_D_galactonate_6_phosphate_c0_C6H8O9P" compartment="c0" charge="-3" boundaryCondition="false" />
	<species id="cpd16365_c0" name="Alcophosphamide_c0_C7H17Cl2N2O3P" compartment="c0" charge="0" boundaryCondition="false" />
	<species id="cpd00395_e0" name="L_Cysteate_e0_C3H6NO5S" compartment="e0" charge="-1" boundaryCondition="false" />
	<species id="cpd00053_c0" name="L_Glutamine_c0_C5H10N2O3" compartment="c0" charge="0" boundaryCondition="false" />
	<species id="cpd15485_c0" name="heptosyl_kdo2_lipidA_c0_C117H208N2O45P2" compartment="c0" charge="-5" boundaryCondition="false" />
	<species id="cpd00110_c0" name="Cytochrome_c2_plus__c0_C42H42FeN8O8R4S2" compartment="c0" charge="4" boundaryCondition="false" />
	<species id="cpd00351_c0" name="Saccharopine_c0_C11H19N2O6" compartment="c0" charge="-1" boundaryCondition="false" />
	<species id="cpd08707_c0" name="dTDP_3_oxo_4_6_dideoxy_D_glucose_c0_C16H22N2O14P2" compartment="c0" charge="-2" boundaryCondition="false" />
	<species id="cpd15337_c0" name="2_Acyl_sn_glycero_3_phosphoethanolamine_tetradecanoyl_c0_C19H40NO7P" compartment="c0" charge="0" boundaryCondition="false" />
	<species id="cpd00028_c0" name="Heme_c0_C34H30FeN4O4" compartment="c0" charge="-2" boundaryCondition="false" />
	<species id="cpd00041_e0" name="L_Aspartate_e0_C4H6NO4" compartment="e0" charge="-1" boundaryCondition="false" />
	<species id="cpd03227_c0" name="5beta_Cholestane_3alpha_7alpha_26_triol_c0_C27H48O3" compartment="c0" charge="0" boundaryCondition="false" />
	<species id="cpd00430_c0" name="PACT_c0_C8H8O2" compartment="c0" charge="0" boundaryCondition="false" />
	<species id="cpd04139_c0" name="2_Hydroxy_5_methyl_cis_cis_muconic_semialdehyde_c0_C7H7O4" compartment="c0" charge="-1" boundaryCondition="false" />
	<species id="cpd02361_c0" name="4_Hydroxyphenylacetaldehyde_c0_C8H8O2" compartment="c0" charge="0" boundaryCondition="false" />
	<species id="cpd15703_c0" name="1_2_Diisotetradecanoyl_sn_glycerol_c0_C31H60O5" compartment="c0" charge="0" boundaryCondition="false" />
	<species id="cpd14630_c0" name="Spheroidene_C41H60O" compartment="Cytosol" charge="0" boundaryCondition="false" />
	<species id="cpd01882_c0" name="Isovaleryl_CoA_c0_C26H40N7O17P3S" compartment="c0" charge="-4" boundaryCondition="false" />
	<species id="cpd00797_c0" name="R_3_Hydroxybutanoate_c0_C4H7O3" compartment="c0" charge="-1" boundaryCondition="false" />
	<species id="cpd00854_c0" name="Homoprotocatechuate_c0_C8H7O4" compartment="c0" charge="-1" boundaryCondition="false" />
	<species id="cpd00579_c0" name="Serotonin_c0_C10H13N2O" compartment="c0" charge="1" boundaryCondition="false" />
	<species id="cpd02692_c0" name="2_Amino_3_carboxymuconate_semialdehyde_c0_C7H6NO5" compartment="c0" charge="-2" boundaryCondition="false" />
	<species id="cpd12678_c0" name="1_Radyl_2_acyl_sn_glycero_3_phosphocholine_c0_C9H18NO7PR2" compartment="c0" charge="0" boundaryCondition="false" />
	<species id="cpd00201_c0" name="10_Formyltetrahydrofolate_c0_C20H21N7O7" compartment="c0" charge="-2" boundaryCondition="false" />
	<species id="cpd02590_c0" name="all_trans_Heptaprenyl_diphosphate_c0_C35H58O7P2" compartment="c0" charge="-2" boundaryCondition="false" />
	<species id="cpd01710_c0" name="2_Isopropylmaleate_c0_C7H8O4" compartment="c0" charge="-2" boundaryCondition="false" />
	<species id="cpd02097_c0" name="L_Glutamyl_5_phosphate_c0_C5H8NO7P" compartment="c0" charge="-2" boundaryCondition="false" />
	<species id="cpd00166_c0" name="Calomide_c0_C72H100CoN18O17P" compartment="c0" charge="2" boundaryCondition="false" />
	<species id="cpd00245_e0" name="Aniline_C6H7N" compartment="ExtraCellular" charge="0" boundaryCondition="false" />
	<species id="cpd11593_e0" name="ala_L_asp_L_e0_C7H11N2O5" compartment="e0" charge="-1" boundaryCondition="false" />
	<species id="cpd00395_c0" name="L_Cysteate_c0_C3H6NO5S" compartment="c0" charge="-1" boundaryCondition="false" />
	<species id="cpd00809_c0" name="O_Phospho_L_homoserine_c0_C4H8NO6P" compartment="c0" charge="-2" boundaryCondition="false" />
	<species id="cpd00097_c0" name="Pyrroloquinoline-quinone_C14H3N2O8" compartment="Cytosol" charge="0" boundaryCondition="false" />
	<species id="cpd00314_c0" name="D_Mannitol_c0_C6H14O6" compartment="c0" charge="0" boundaryCondition="false" />
	<species id="cpd16340_c0" name="Icosadienoic_acid_c0_C20H35O2" compartment="c0" charge="-1" boundaryCondition="false" />
	<species id="cpd12473_c0" name="N_Acyl_D_glucosamine_6_phosphate_c0_C7H11NO9PR" compartment="c0" charge="-1" boundaryCondition="false" />
	<species id="cpd03661_c0" name="GD1b_c0_C67H111N4O39R" compartment="c0" charge="-2" boundaryCondition="false" />
	<species id="cpd03122_c0" name="S_Hydroxyhexanoyl_CoA_c0_C27H42N7O18P3S" compartment="c0" charge="-4" boundaryCondition="false" />
	<species id="cpd11568_c0" name="14_methyl_trans_pentadec_2_enoyl_ACP_c0_C27H49N2O8PRS" compartment="c0" charge="-1" boundaryCondition="false" />
	<species id="cpd03584_c0" name="UDP_3_O_beta_hydroxymyristoyl_D_glucosamine_c0_C29H50N3O18P2" compartment="c0" charge="-1" boundaryCondition="false" />
	<species id="cpd02132_c0" name="3-Phospho-D-erythronate_C4H6O8P" compartment="Cytosol" charge="0" boundaryCondition="false" />
	<species id="cpd00773_c0" name="UDP_MurNAc_c0_C20H28N3O19P2" compartment="c0" charge="-3" boundaryCondition="false" />
	<species id="cpd00498_c0" name="2_Aceto_2_hydroxybutanoate_c0_C6H9O4" compartment="c0" charge="-1" boundaryCondition="false" />
	<species id="cpd03915_c0" name="CobIyrinate_diamide_c0_C45H56CoN6O12" compartment="c0" charge="-2" boundaryCondition="false" />
	<species id="cpd15349_c0" name="2_Acyl_sn_glycero_3_phosphoglycerol_octadec_11_enoyl_c0_C24H46O9P" compartment="c0" charge="-1" boundaryCondition="false" />
	<species id="cpd15350_c0" name="2_dodecanoyl_sn_glycerol_3_phosphate_c0_C15H30O7P" compartment="c0" charge="-1" boundaryCondition="false" />
	<species id="cpd14905_c0" name="L-Ascorbate 6-phosphate_C6H6O9P" compartment="Cytosol" charge="0" boundaryCondition="false" />
	<species id="cpd00810_c0" name="Orotidylic_acid_c0_C10H10N2O11P" compartment="c0" charge="-3" boundaryCondition="false" />
	<species id="cpd00520_c0" name="2_Dehydro_3_deoxy_L_pentonate_c0_C5H7O5" compartment="c0" charge="-1" boundaryCondition="false" />
	<species id="cpd00245_c0" name="Aniline_C6H7N" compartment="Cytosol" charge="0" boundaryCondition="false" />
	<species id="cpd01150_c0" name="Acrylamide_c0_C3H5NO" compartment="c0" charge="0" boundaryCondition="false" />
	<species id="cpd00982_c0" name="FADH2_c0_C27H33N9O15P2" compartment="c0" charge="-2" boundaryCondition="false" />
	<species id="cpd15682_c0" name="1_2_diisohexadecanoyl_sn_glycerol_3_phosphate_c0_C35H68O8P" compartment="c0" charge="-1" boundaryCondition="false" />
	<species id="cpd00122_c0" name="N_Acetyl_D_glucosamine_c0_C8H15NO6" compartment="c0" charge="0" boundaryCondition="false" />
	<species id="cpd03732_c0" name="UDP-N-acetyl-D-mannosaminouronate_C17H22N3O18P2" compartment="Cytosol" charge="0" boundaryCondition="false" />
	<species id="cpd11480_c0" name="D_3_Hydroxydodecanoyl_acp_c0_C12H23O2S" compartment="c0" charge="-2" boundaryCondition="false" />
	<species id="cpd02667_c0" name="(Z)-4-Hydroxyphenylacetaldehyde-oxime_C8H9NO2" compartment="Cytosol" charge="0" boundaryCondition="false" />
	<species id="cpd14548_c0" name="C15812_C4H6N2O2R2S2" compartment="Cytosol" charge="0" boundaryCondition="false" />
	<species id="cpd03375_c0" name="3_Hydroxypropanoyl_CoA_c0_C24H36N7O18P3S" compartment="c0" charge="-3" boundaryCondition="false" />
	<species id="cpd12072_c0" name="Protein_dithiol_c0_C7H11N3O3R2S2" compartment="c0" charge="0" boundaryCondition="false" />
	<species id="cpd11556_c0" name="8_methyl_trans_non_2_enoyl_ACP_c0_C21H37N2O8PRS" compartment="c0" charge="-1" boundaryCondition="false" />
	<species id="cpd02507_c0" name="5_Carboxy_2_oxohept_3_enedioate_c0_C8H5O7" compartment="c0" charge="-3" boundaryCondition="false" />
	<species id="cpd12379_c0" name="S_Alkyl_L_cysteine_S_oxide_c0_C3H6NO3RS" compartment="c0" charge="-1" boundaryCondition="false" />
	<species id="cpd02498_c0" name="2_3_Dihydroxy_isovalerate_c0_C5H9O4" compartment="c0" charge="-1" boundaryCondition="false" />
	<species id="cpd11500_c0" name="6_methyl_3_oxo_octanoyl_ACP_c0_C20H35N2O9PRS" compartment="c0" charge="-1" boundaryCondition="false" />
	<species id="cpd00314_e0" name="D_Mannitol_e0_C6H14O6" compartment="e0" charge="0" boundaryCondition="false" />
	<species id="cpd08928_c0" name="L_Threonine_phosphate_c0_C4H8NO6P" compartment="c0" charge="-2" boundaryCondition="false" />
	<species id="cpd15362_c0" name="2_tetradec_7_enoyl_sn_glycerol_3_phosphate_c0_C17H32O7P" compartment="c0" charge="-1" boundaryCondition="false" />
	<species id="cpd15087_c0" name="Pelargonidin_3_glucoside_5_caffeoylglucoside_c0_C36H36O18" compartment="c0" charge="-1" boundaryCondition="false" />
	<species id="cpd00383_c0" name="Shikimate_c0_C7H9O5" compartment="c0" charge="-1" boundaryCondition="false" />
	<species id="cpd03407_c0" name="gamma_Glutamyl_beta_cyanoalanine_c0_C9H12N3O5" compartment="c0" charge="-1" boundaryCondition="false" />
	<species id="cpd00519_c0" name="D_methylmalonyl_CoA_c0_C25H35N7O19P3S" compartment="c0" charge="-5" boundaryCondition="false" />
	<species id="cpd01850_c0" name="L-Sorbose 1P_C6H11O9P" compartment="Cytosol" charge="0" boundaryCondition="false" />
	<species id="cpd15735_c0" name="Diglucosyl_1_2_dianteisopentadecanoylglycerol_c0_C45H84O15" compartment="c0" charge="0" boundaryCondition="false" />
	<species id="cpd00085_c0" name="beta_Alanine_c0_C3H7NO2" compartment="c0" charge="0" boundaryCondition="false" />
	<species id="cpd14698_c0" name="3_Methyl_1_hydroxybutyl_TPP_c0_C17H27N4O8P2S" compartment="c0" charge="-1" boundaryCondition="false" />
	<species id="cpd11423_c0" name="1_2_Diacyl_sn_glycerol_c0_C5H6O5R2" compartment="c0" charge="0" boundaryCondition="false" />
	<species id="cpd00728_c0" name="4-Hydroxybutanoate_C4H7O3" compartment="Cytosol" charge="0" boundaryCondition="false" />
	<species id="cpd02277_c0" name="N_Methyl_2_oxoglutaramate_c0_C6H8NO4" compartment="c0" charge="-1" boundaryCondition="false" />
	<species id="cpd02552_c0" name="n_acetylglutamyl_phosphate_c0_C7H9NO8P" compartment="c0" charge="-3" boundaryCondition="false" />
	<species id="cpd08985_c0" name="5-Hydroxyconiferyl alcohol_C10H12O4" compartment="Cytosol" charge="0" boundaryCondition="false" />
	<species id="cpd15268_c0" name="Octadecanoyl-ACP_C29H55N2O8PRS" compartment="Cytosol" charge="0" boundaryCondition="false" />
	<species id="cpd01586_c0" name="4_Chlorocatechol_c0_C6H5ClO2" compartment="c0" charge="0" boundaryCondition="false" />
	<species id="cpd00134_c0" name="Palmitoyl_CoA_c0_C37H62N7O17P3S" compartment="c0" charge="-4" boundaryCondition="false" />
	<species id="cpd08400_c0" name="4_Glutathionyl_cyclophosphamide_c0_C17H29Cl2N5O8PS" compartment="c0" charge="-1" boundaryCondition="false" />
	<species id="cpd00822_c0" name="O_Succinyl_L_homoserine_c0_C8H12NO6" compartment="c0" charge="-1" boundaryCondition="false" />
	<species id="cpd14504_c0" name="1-(1-Alkenyl)-sn-glycerol_C5H9O3R" compartment="Cytosol" charge="0" boundaryCondition="false" />
	<species id="cpd15554_c0" name="phosphatidylserine_ditetradec_7_enoyl_c0_C34H60NO10P" compartment="c0" charge="-2" boundaryCondition="false" />
	<species id="cpd00122_e0" name="N_Acetyl_D_glucosamine_e0_C8H15NO6" compartment="e0" charge="0" boundaryCondition="false" />
	<species id="cpd00805_c0" name="D-Tagatose 6-phosphate_C6H11O9P" compartment="Cytosol" charge="0" boundaryCondition="false" />
	<species id="cpd00233_c0" name="Tetrahydrobiopterin_c0_C9H15N5O3" compartment="c0" charge="0" boundaryCondition="false" />
	<species id="cpd11479_c0" name="D_3_Hydroxyhexanoyl_acp_c0_C6H11O2S" compartment="c0" charge="-2" boundaryCondition="false" />
	<species id="cpd03260_c0" name="5beta_Pregnane_3_20_dione_c0_C21H32O2" compartment="c0" charge="0" boundaryCondition="false" />
	<species id="cpd01960_c0" name="2_Oxohept_3_enedioate_c0_C7H6O5" compartment="c0" charge="-2" boundaryCondition="false" />
	<species id="cpd00129_c0" name="L_Proline_c0_C5H9NO2" compartment="c0" charge="0" boundaryCondition="false" />
	<species id="cpd00559_c0" name="Supraene_C30H50" compartment="Cytosol" charge="0" boundaryCondition="false" />
	<species id="cpd00507_c0" name="Glycerophosphocholine_c0_C8H20NO6P" compartment="c0" charge="0" boundaryCondition="false" />
	<species id="cpd00399_c0" name="Oleoyl_CoA_c0_C39H64N7O17P3S" compartment="c0" charge="-3" boundaryCondition="false" />
	<species id="cpd15723_c0" name="Dianteisoheptadecanoylphosphatidylglycerol_c0_C40H78O10P" compartment="c0" charge="-1" boundaryCondition="false" />
	<species id="cpd02884_c0" name="FAICAR_c0_C10H13N4O9P" compartment="c0" charge="-2" boundaryCondition="false" />
	<species id="cpd15207_c0" name="3-Oxohexacosyl-CoA_C47H81N7O18P3S" compartment="Cytosol" charge="0" boundaryCondition="false" />
	<species id="cpd04446_c0" name="m-Xylene_C8H10" compartment="Cytosol" charge="0" boundaryCondition="false" />
	<species id="cpd15099_c0" name="2-Hydroxylamino-4,6-dinitrotoluene_C7H7N3O5" compartment="Cytosol" charge="0" boundaryCondition="false" />
	<species id="cpd00318_c0" name="Tryptamine_c0_C10H13N2" compartment="c0" charge="1" boundaryCondition="false" />
	<species id="cpd00989_c0" name="3'-UMP_C9H11N2O9P" compartment="Cytosol" charge="0" boundaryCondition="false" />
	<species id="cpd11818_c0" name="Phosphate monoester_HO4PR" compartment="Cytosol" charge="0" boundaryCondition="false" />
	<species id="cpd11487_c0" name="3_oxodecanoyl_acp_c0_C10H17O2S" compartment="c0" charge="-2" boundaryCondition="false" />
	<species id="cpd02700_c0" name="S_2_Methylpropionyl_dihydrolipoamide_c0_C12H23NO2S2" compartment="c0" charge="0" boundaryCondition="false" />
	<species id="cpd16315_c0" name="5-Hydroxy-2,4-dioxopentanoate_C5H5O5" compartment="Cytosol" charge="0" boundaryCondition="false" />
	<species id="cpd15534_c0" name="phosphatidylethanolamine_dioctadec_11_enoyl_c0_C41H78NO8P" compartment="c0" charge="0" boundaryCondition="false" />
	<species id="cpd15345_c0" name="2_Acyl_sn_glycero_3_phosphoglycerol_tetradec_7_enoyl_c0_C20H38O9P" compartment="c0" charge="-1" boundaryCondition="false" />
	<species id="cpd15477_c0" name="glucosyl_glucosyl_galactosyl_glucosyl_inner_core_oligosaccharide_lipid_A_c0_C169H291N2O94P4" compartment="c0" charge="-11" boundaryCondition="false" />
	<species id="cpd09476_c0" name="Bisphenol A_C15H16O2" compartment="Cytosol" charge="0" boundaryCondition="false" />
	<species id="cpd03488_c0" name="Undecaprenyl_diphospho_N_acetylmuramoyl_N_acetylglucosamine_L_alanyl_D_glutaminyl_L_lysyl_D_alanyl_D_alanine_c0_C94H155N9O25P2" compartment="c0" charge="-2" boundaryCondition="false" />
	<species id="cpd03081_c0" name="S_N_Methylcoclaurine_c0_C18H22NO3" compartment="c0" charge="0" boundaryCondition="false" />
	<species id="cpd17011_c0" name="Iso-C14:0 ACP_C14H27OX" compartment="Cytosol" charge="0" boundaryCondition="false" />
	<species id="cpd11561_c0" name="10_methyl_undecanoyl_ACP_c0_C23H43N2O8PRS" compartment="c0" charge="-1" boundaryCondition="false" />
	<species id="cpd02569_c0" name="2-Oxo-3-hydroxyisovalerate_C5H7O4" compartment="Cytosol" charge="0" boundaryCondition="false" />
	<species id="cpd00061_c0" name="Phosphoenolpyruvate_c0_C3H2O6P" compartment="c0" charge="-3" boundaryCondition="false" />
	<species id="cpd00249_c0" name="Uridine_c0_C9H12N2O6" compartment="c0" charge="0" boundaryCondition="false" />
	<species id="cpd00306_c0" name="Xylitol_c0_C5H12O5" compartment="c0" charge="0" boundaryCondition="false" />
	<species id="cpd00491_c0" name="D_mannitol_1_phosphate_c0_C6H13O9P" compartment="c0" charge="-2" boundaryCondition="false" />
	<species id="cpd01260_c0" name="Lauroyl_CoA_c0_C33H54N7O17P3S" compartment="c0" charge="-4" boundaryCondition="false" />
	<species id="cpd00129_e0" name="L_Proline_c0_C5H9NO2" compartment="ExtraCellular" charge="0" boundaryCondition="false" />
	<species id="cpd00817_c0" name="D_Arabinose5_phosphate_c0_C5H9O8P" compartment="c0" charge="-2" boundaryCondition="false" />
	<species id="cpd03326_c0" name="2_Hydroxyhepta_2_4_dienedioate_c0_C7H6O5" compartment="c0" charge="-2" boundaryCondition="false" />
	<species id="cpd02820_c0" name="UDP_N_acetylglucosamine_enolpyruvate_c0_C20H26N3O19P2" compartment="c0" charge="-3" boundaryCondition="false" />
	<species id="cpd15357_c0" name="2_octadec_11_enoyl_sn_glycerol_3_phosphate_c0_C21H40O7P" compartment="c0" charge="-1" boundaryCondition="false" />
	<species id="cpd02304_c0" name="2-Pyrone-4,6-dicarboxylate_C7H2O6" compartment="Cytosol" charge="0" boundaryCondition="false" />
	<species id="cpd11504_c0" name="8_methyl_3_oxo_decanoyl_ACP_c0_C22H39N2O9PRS" compartment="c0" charge="-1" boundaryCondition="false" />
	<species id="cpd09488_c0" name="p-Ethylphenol_C8H10O" compartment="Cytosol" charge="0" boundaryCondition="false" />
	<species id="cpd01783_c0" name="alpha-Pinene-oxide_C10H16O" compartment="Cytosol" charge="0" boundaryCondition="false" />
	<species id="cpd15173_c0" name="3_Hydroxy_5_methylhex_4_enoyl_CoA_c0_C28H42N7O18P3S" compartment="c0" charge="-3" boundaryCondition="false" />
	<species id="cpd02140_c0" name="AIR_c0_C8H13N3O7P" compartment="c0" charge="-1" boundaryCondition="false" />
	<species id="cpd00387_c0" name="ADPglucose_c0_C16H23N5O15P2" compartment="c0" charge="-2" boundaryCondition="false" />
	<species id="cpd02570_c0" name="Parapyruvate_C6H6O6" compartment="Cytosol" charge="0" boundaryCondition="false" />
	<species id="cpd00130_c0" name="L_Malate_c0_C4H4O5" compartment="c0" charge="-2" boundaryCondition="false" />
	<species id="cpd00237_c0" name="Androstenedione_c0_C19H26O2" compartment="c0" charge="0" boundaryCondition="false" />
	<species id="cpd09791_c0" name="3_Methylsalicylate_c0_C8H7O3" compartment="c0" charge="-1" boundaryCondition="false" />
	<species id="cpd11475_c0" name="2E_Decenoyl_acp_c0_C21H37N2O8PRS" compartment="c0" charge="-2" boundaryCondition="false" />
	<species id="cpd15694_c0" name="Diisohexadecanoylphosphatidylserine_c0_C38H72NO10P" compartment="c0" charge="-2" boundaryCondition="false" />
	<species id="cpd15558_c0" name="phosphatidylserine_dioctadec_11_enoyl_c0_C42H76NO10P" compartment="c0" charge="-2" boundaryCondition="false" />
	<species id="cpd15522_c0" name="1_2_ditetradecanoyl_sn_glycerol_3_phosphate_c0_C31H60O8P" compartment="c0" charge="-1" boundaryCondition="false" />
	<species id="cpd00186_c0" name="D_Glutamate_c0_C5H8NO4" compartment="c0" charge="-1" boundaryCondition="false" />
	<species id="cpd00331_c0" name="cis_Aconitate_c0_C6H3O6" compartment="c0" charge="-3" boundaryCondition="false" />
	<species id="cpd00073_c0" name="Urea_c0_CH4N2O" compartment="c0" charge="0" boundaryCondition="false" />
	<species id="cpd03476_c0" name="Polyprenyl diphosphate_C10H18O7P2" compartment="Cytosol" charge="0" boundaryCondition="false" />
	<species id="cpd02024_c0" name="Phosphonoacetaldehyde_C2H4O4P" compartment="Cytosol" charge="0" boundaryCondition="false" />
	<species id="cpd11733_c0" name="Ketone_c0_COR2" compartment="c0" charge="0" boundaryCondition="false" />
	<species id="cpd03247_c0" name="Glycochenodeoxycholate_c0_C26H42NO5" compartment="c0" charge="-1" boundaryCondition="false" />
	<species id="cpd01129_c0" name="Phthalate_c0_C8H4O4" compartment="c0" charge="-2" boundaryCondition="false" />
	<species id="cpd00154_c0" name="Xylose_c0_C5H10O5" compartment="c0" charge="0" boundaryCondition="false" />
	<species id="cpd11640_c0" name="H2_c0_H2" compartment="c0" charge="0" boundaryCondition="false" />
	<species id="cpd00016_c0" name="Pyridoxal_phosphate_c0_C8H8NO6P" compartment="c0" charge="-2" boundaryCondition="false" />
	<species id="cpd00830_c0" name="4_Hydroxy_2_oxoglutarate_c0_C5H4O6" compartment="c0" charge="-2" boundaryCondition="false" />
	<species id="cpd00446_c0" name="cAMP_c0_C10H11N5O6P" compartment="c0" charge="-1" boundaryCondition="false" />
	<species id="cpd02152_c0" name="L_Argininosuccinate_c0_C10H17N4O6" compartment="c0" charge="-1" boundaryCondition="false" />
	<species id="cpd01468_c0" name="Methylmalonate_c0_C4H4O4" compartment="c0" charge="-2" boundaryCondition="false" />
	<species id="cpd12232_c0" name="Nucleoside_phosphate_c0_C5H9O7PR" compartment="c0" charge="-1" boundaryCondition="false" />
	<species id="cpd11548_c0" name="4_methyl_trans_pent_2_enoyl_ACP_c0_C17H29N2O8PRS" compartment="c0" charge="-1" boundaryCondition="false" />
	<species id="cpd04058_c0" name="L_N2_2_Carboxyethylarginine_c0_C9H18N4O4" compartment="c0" charge="0" boundaryCondition="false" />
	<species id="cpd15370_c0" name="(R)-3-hydroxy-cis-vacc-11-enoyl-[acyl-carrier protein]_C29H53N2O9PRS" compartment="Cytosol" charge="0" boundaryCondition="false" />
	<species id="cpd10489_c0" name="1S_Hydroxy_2S_glutathionyl_1_2_dihydronaphthalene_c0_C20H24N3O7S" compartment="c0" charge="-1" boundaryCondition="false" />
	<species id="cpd00225_c0" name="Benzaldehyde_C7H6O" compartment="Cytosol" charge="0" boundaryCondition="false" />
	<species id="cpd03211_c0" name="15_cis_Phytoene_c0_C40H64" compartment="c0" charge="0" boundaryCondition="false" />
	<species id="cpd00478_c0" name="Pyridoxine_phosphate_c0_C8H10NO6P" compartment="c0" charge="-2" boundaryCondition="false" />
	<species id="cpd03572_c0" name="S_3_Hydroxyisobutyryl_CoA_c0_C25H38N7O18P3S" compartment="c0" charge="-4" boundaryCondition="false" />
	<species id="cpd10558_c0" name="S_2_2_Dichloro_1_hydroxyethyl_glutathione_c0_C12H18Cl2N3O7S" compartment="c0" charge="-1" boundaryCondition="false" />
	<species id="cpd14605_c0" name="3,4-Dehydrorhodopin_C40H56O" compartment="Cytosol" charge="0" boundaryCondition="false" />
	<species id="cpd02120_c0" name="Dihydrodipicolinate_C7H5NO4" compartment="Cytosol" charge="0" boundaryCondition="false" />
	<species id="cpd08211_c0" name="trans_trans_cis_Geranylgeranyl_diphosphate_c0_C20H34O7P2" compartment="c0" charge="-2" boundaryCondition="false" />
	<species id="cpd00130_e0" name="L_Malate_e0_C4H4O5" compartment="e0" charge="-2" boundaryCondition="false" />
	<species id="cpd08744_c0" name="3-Hydroxy-2,6-dimethyl-5-methylene-heptanoyl-CoA_C31H48N7O18P3S" compartment="Cytosol" charge="0" boundaryCondition="false" />
	<species id="cpd03830_c0" name="ADP_D_glycero_D_manno_heptose_c0_C17H25N5O16P2" compartment="c0" charge="-2" boundaryCondition="false" />
	<species id="cpd11431_c0" name="fa11_c0_C17H33O2" compartment="c0" charge="-1" boundaryCondition="false" />
	<species id="cpd00036_e0" name="Succinate_e0_C4H4O4" compartment="e0" charge="-2" boundaryCondition="false" />
	<species id="cpd03048_c0" name="Isethionate_c0_C2H5O4S" compartment="c0" charge="-1" boundaryCondition="false" />
	<species id="cpd14790_c0" name="3_Sulfolactate_c0_C3H4O6S" compartment="c0" charge="-2" boundaryCondition="false" />
	<species id="cpd15799_c0" name="Isohexadecanoylcardiolipin_B_subtilis_c0_C73H140O17P2" compartment="c0" charge="-2" boundaryCondition="false" />
	<species id="cpd15369_c0" name="(R)-3-hydroxy-cis-palm-9-eoyl-[acyl-carrier protein]_C27H49N2O9PRS" compartment="Cytosol" charge="0" boundaryCondition="false" />
	<species id="cpd08289_c0" name="1_deoxy_D_xylulose5_phosphate_c0_C5H9O7P" compartment="c0" charge="-2" boundaryCondition="false" />
	<species id="cpd00048_c0" name="Sulfate_c0_O4S" compartment="c0" charge="-2" boundaryCondition="false" />
	<species id="cpd02724_c0" name="N_Succinyl_L_2_amino_6_oxopimelate_c0_C11H12NO8" compartment="c0" charge="-3" boundaryCondition="false" />
	<species id="cpd01665_c0" name="D-O-Phosphoserine_C3H6NO6P" compartment="Cytosol" charge="0" boundaryCondition="false" />
	<species id="cpd00213_c0" name="Lipoamide_c0_C8H15NOS2" compartment="c0" charge="0" boundaryCondition="false" />
	<species id="cpd11581_c0" name="gly_asn_L_c0_C6H11N3O4" compartment="c0" charge="0" boundaryCondition="false" />
	<species id="cpd02385_c0" name="2-Aminomuconate semialdehyde_C6H7NO3" compartment="Cytosol" charge="0" boundaryCondition="false" />
	<species id="cpd15546_c0" name="Phosphatidylglycerophosphate_dihexadec_9_enoyl_c0_C38H70O13P2" compartment="c0" charge="-2" boundaryCondition="false" />
	<species id="cpd04373_c0" name="2,4,6-Trichlorophenol_C6H2Cl3O" compartment="Cytosol" charge="0" boundaryCondition="false" />
	<species id="cpd03279_c0" name="Deoxyinosine_c0_C10H12N4O4" compartment="c0" charge="0" boundaryCondition="false" />
	<species id="cpd05196_c0" name="Docosanoate_c0_C22H43O2" compartment="c0" charge="-1" boundaryCondition="false" />
	<species id="cpd00269_c0" name="2_Oxoadipate_c0_C6H6O5" compartment="c0" charge="-2" boundaryCondition="false" />
	<species id="cpd00142_c0" name="Acetoacetate_c0_C4H5O3" compartment="c0" charge="-1" boundaryCondition="false" />
	<species id="cpd00842_c0" name="S_3_Hydroxybutyryl_CoA_c0_C25H38N7O18P3S" compartment="c0" charge="-4" boundaryCondition="false" />
	<species id="cpd00699_c0" name="5_Dehydroquinate_c0_C7H9O6" compartment="c0" charge="-1" boundaryCondition="false" />
	<species id="cpd03351_c0" name="Cinnavalininate_c0_C14H6N2O6" compartment="c0" charge="-2" boundaryCondition="false" />
	<species id="cpd00270_c0" name="Caffeoyl_CoA_c0_C30H38N7O19P3S" compartment="c0" charge="-4" boundaryCondition="false" />
	<species id="cpd14883_c0" name="alpha_Linolenoyl_CoA_c0_C39H60N7O17P3S" compartment="c0" charge="-3" boundaryCondition="false" />
	<species id="cpd11499_c0" name="4_methyl_hexanoyl_ACP_c0_C18H33N2O8PRS" compartment="c0" charge="-1" boundaryCondition="false" />
	<species id="cpd14954_c0" name="Protein N6-(lipoyl)lysine_C8H14NORS2" compartment="Cytosol" charge="0" boundaryCondition="false" />
	<species id="cpd02201_c0" name="4_phosphopantothenate_c0_C9H15NO8P" compartment="c0" charge="-3" boundaryCondition="false" />
	<species id="cpd00198_c0" name="D_Xylulose5_phosphate_c0_C5H9O8P" compartment="c0" charge="-2" boundaryCondition="false" />
	<species id="cpd03280_c0" name="5_Ureido_4_imidazole_carboxylate_c0_C5H5N4O3" compartment="c0" charge="-1" boundaryCondition="false" />
	<species id="cpd03653_c0" name="GM4_c0_C36H62N2O16R" compartment="c0" charge="-1" boundaryCondition="false" />
	<species id="cpd01807_c0" name="3-Phosphonopyruvate_C3H3O6P" compartment="Cytosol" charge="0" boundaryCondition="false" />
	<species id="cpd03608_c0" name="4_Hydroxy_L_threonine_c0_C4H9NO4" compartment="c0" charge="0" boundaryCondition="false" />
	<species id="cpd15325_c0" name="1_dodecanoyl_sn_glycerol_3_phosphate_c0_C15H29O7P" compartment="c0" charge="-2" boundaryCondition="false" />
	<species id="cpd16347_c0" name="13_16_Docosadienoic_acid_c0_C22H39O2" compartment="c0" charge="-1" boundaryCondition="false" />
	<species id="cpd03444_c0" name="2_Octaprenylphenol_c0_C46H70O" compartment="c0" charge="0" boundaryCondition="false" />
	<species id="cpd03560_c0" name="Propionyladenylate_c0_C13H17N5O8P" compartment="c0" charge="-1" boundaryCondition="false" />
	<species id="cpd14617_c0" name="3,4-Dihydroanhydrorhodovibrin_C41H60O" compartment="Cytosol" charge="0" boundaryCondition="false" />
	<species id="cpd00793_c0" name="Thiamine_phosphate_c0_C12H17N4O4PS" compartment="c0" charge="-1" boundaryCondition="false" />
	<species id="cpd08371_c0" name="Cobalt_precorrin_5_c0_C45H46CoN4O16" compartment="c0" charge="-6" boundaryCondition="false" />
	<species id="cpd00004_c0" name="NADH_c0_C21H27N7O14P2" compartment="c0" charge="-2" boundaryCondition="false" />
	<species id="cpd11536_c0" name="11_methyl_dodecanoyl_ACP_c0_C24H45N2O8PRS" compartment="c0" charge="-1" boundaryCondition="false" />
	<species id="cpd00363_c0" name="Ethanol_c0_C2H6O" compartment="c0" charge="0" boundaryCondition="false" />
	<species id="cpd00434_c0" name="4_Aminobutanal_c0_C4H10NO" compartment="c0" charge="1" boundaryCondition="false" />
	<species id="cpd15067_c0" name="Delphinidin_3_O_beta_D_glucoside_5_O_6_coumaroyl_beta_D_glucoside_c0_C36H36O19" compartment="c0" charge="-2" boundaryCondition="false" />
	<species id="cpd14475_c0" name="ROOH_c0_HO2R" compartment="c0" charge="0" boundaryCondition="false" />
	<species id="cpd00048_e0" name="Sulfate_e0_O4S" compartment="e0" charge="-2" boundaryCondition="false" />
	<species id="cpd03130_c0" name="2E_Octenoyl_CoA_c0_C29H44N7O17P3S" compartment="c0" charge="-4" boundaryCondition="false" />
	<species id="cpd00070_c0" name="Malonyl_CoA_c0_C24H33N7O19P3S" compartment="c0" charge="-5" boundaryCondition="false" />
	<species id="cpd04077_c0" name="4-Sulfolactone_C6H4O7S" compartment="Cytosol" charge="0" boundaryCondition="false" />
	<species id="cpd04111_c0" name="6-Carboxyhex-2-enoyl-CoA_C28H39N7O19P3S" compartment="Cytosol" charge="0" boundaryCondition="false" />
	<species id="cpd03061_c0" name="Estriol_C18H24O3" compartment="Cytosol" charge="0" boundaryCondition="false" />
	<species id="cpd03187_c0" name="Oxalosuccinate_c0_C6H3O7" compartment="c0" charge="-3" boundaryCondition="false" />
	<species id="cpd11564_c0" name="12_methyl_trans_tridec_2_enoyl_ACP_c0_C25H45N2O8PRS" compartment="c0" charge="-1" boundaryCondition="false" />
	<species id="cpd08279_c0" name="1_Hydroxy_2_naphthaldehyde_c0_C11H8O2" compartment="c0" charge="0" boundaryCondition="false" />
	<species id="cpd00597_c0" name="Valerate_c0_C5H9O2" compartment="c0" charge="-1" boundaryCondition="false" />
	<species id="cpd02698_c0" name="N_Succinyl_L_2_6_diaminopimelate_c0_C11H16N2O7" compartment="c0" charge="-2" boundaryCondition="false" />
	<species id="cpd14876_c0" name="UDP-L-Ara4O_C14H18N2O16P2" compartment="Cytosol" charge="0" boundaryCondition="false" />
	<species id="cpd03588_c0" name="L_erythro_3_Methylmalyl_CoA_c0_C26H37N7O20P3S" compartment="c0" charge="-4" boundaryCondition="false" />
	<species id="cpd00504_c0" name="LL_2_6_Diaminopimelate_c0_C7H14N2O4" compartment="c0" charge="0" boundaryCondition="false" />
	<species id="cpd00905_c0" name="Guanosine_3_5_bisdiphosphate_c0_C10H12N5O17P4" compartment="c0" charge="-5" boundaryCondition="false" />
	<species id="cpd15572_c0" name="trans-octadec-2-enoyl-[acyl-carrier protein]_C29H53N2O8PRS" compartment="Cytosol" charge="0" boundaryCondition="false" />
	<species id="cpd15605_c0" name="Gly_Phe_c0_C11H14N2O3" compartment="c0" charge="0" boundaryCondition="false" />
	<species id="cpd00196_c0" name="Acetylphosphate_c0_C2H3O5P" compartment="c0" charge="-2" boundaryCondition="false" />
	<species id="cpd02893_c0" name="5_Phosphoribosyl_4_carboxy_5_aminoimidazole_c0_C9H12N3O9P" compartment="c0" charge="-2" boundaryCondition="false" />
	<species id="cpd02572_c0" name="5_Carboxymethyl_2_hydroxymuconate_c0_C8H5O7" compartment="c0" charge="-3" boundaryCondition="false" />
	<species id="cpd03221_c0" name="Zymosterol_c0_C27H44O" compartment="c0" charge="0" boundaryCondition="false" />
	<species id="cpd07744_c0" name="Ecgonine_C9H15NO3" compartment="Cytosol" charge="0" boundaryCondition="false" />
	<species id="cpd00309_c0" name="XAN_c0_C5H4N4O2" compartment="c0" charge="0" boundaryCondition="false" />
	<species id="cpd10560_c0" name="2_S_Glutathionylacetyl_glutathione_c0_C22H32N6O13S2" compartment="c0" charge="-2" boundaryCondition="false" />
	<species id="cpd02720_c0" name="5_Amino_6__5_phosphoribitylaminouracil_c0_C9H15N4O9P" compartment="c0" charge="-2" boundaryCondition="false" />
	<species id="cpd03897_c0" name="4a_Hydroxytetrahydrobiopterin_c0_C9H15N5O4" compartment="c0" charge="0" boundaryCondition="false" />
	<species id="cpd14601_c0" name="Rhodopin_C40H58O" compartment="Cytosol" charge="0" boundaryCondition="false" />
	<species id="cpd15560_e0" name="Ubiquinone_8_e0_C49H74O4" compartment="e0" charge="0" boundaryCondition="false" />
	<species id="cpd00264_e0" name="Spermidine_e0_C7H22N3" compartment="e0" charge="3" boundaryCondition="false" />
	<species id="cpd15044_c0" name="trans-2-Enoyl-OPC8-CoA_C39H58N7O18P3S" compartment="Cytosol" charge="0" boundaryCondition="false" />
	<species id="cpd00986_c0" name="PQQH2_C14H5N2O8" compartment="Cytosol" charge="0" boundaryCondition="false" />
	<species id="cpd00184_c0" name="Thymidine_c0_C10H14N2O5" compartment="c0" charge="0" boundaryCondition="false" />
	<species id="cpd02605_c0" name="2_isopropyl_3_oxosuccinate_c0_C7H8O5" compartment="c0" charge="-2" boundaryCondition="false" />
	<species id="cpd00780_c0" name="Fumarylacetoacetate_C8H6O6" compartment="Cytosol" charge="0" boundaryCondition="false" />
	<species id="cpd02183_c0" name="4_Oxalocrotonate_c0_C6H4O5" compartment="c0" charge="-2" boundaryCondition="false" />
	<species id="cpd02216_c0" name="Mg-protoporphyrin IX_C34H30MgN4O4" compartment="Cytosol" charge="0" boundaryCondition="false" />
	<species id="cpd00115_c0" name="dATP_c0_C10H13N5O12P3" compartment="c0" charge="-3" boundaryCondition="false" />
	<species id="cpd09410_c0" name="Demethylphylloquinone_C30H44O2" compartment="Cytosol" charge="0" boundaryCondition="false" />
	<species id="cpd06739_c0" name="R__plus__Citronellal_c0_C10H18O" compartment="c0" charge="0" boundaryCondition="false" />
	<species id="cpd00069_c0" name="L_Tyrosine_c0_C9H11NO3" compartment="c0" charge="0" boundaryCondition="false" />
	<species id="cpd00082_c0" name="D_Fructose_c0_C6H12O6" compartment="c0" charge="0" boundaryCondition="false" />
	<species id="cpd00322_c0" name="L_Isoleucine_c0_C6H13NO2" compartment="c0" charge="0" boundaryCondition="false" />
	<species id="cpd00288_c0" name="D_Glucosamine_phosphate_c0_C6H13NO8P" compartment="c0" charge="-1" boundaryCondition="false" />
	<species id="cpd00127_c0" name="Phenol_c0_C6H6O" compartment="c0" charge="0" boundaryCondition="false" />
	<species id="cpd15584_c0" name="alpha_Methyl_D_glucoside_c0_C7H14O6" compartment="c0" charge="0" boundaryCondition="false" />
	<species id="cpd03439_c0" name="2-Hexaprenyl-6-methoxyphenol_C37H56O2" compartment="Cytosol" charge="0" boundaryCondition="false" />
	<species id="cpd01418_c0" name="TSH_c0_C27H50N9O10S2" compartment="c0" charge="1" boundaryCondition="false" />
	<species id="cpd08726_c0" name="Perillyl-CoA_C31H44N7O17P3S" compartment="Cytosol" charge="0" boundaryCondition="false" />
	<species id="cpd03233_c0" name="3alpha_7alpha_12alpha_24_Tetrahydroxy_5beta_cholestanoyl_CoA_c0_C48H76N7O21P3S" compartment="c0" charge="-3" boundaryCondition="false" />
	<species id="cpd00689_c0" name="Porphobilinogen_c0_C10H13N2O4" compartment="c0" charge="-1" boundaryCondition="false" />
	<species id="cpd03519_c0" name="2_5_Diaminopyrimidine_nucleoside_triphosphate_c0_C9H14N5O14P3" compartment="c0" charge="-3" boundaryCondition="false" />
	<species id="cpd11953_c0" name="Diphthamide_c0_C14H23N6O3R2" compartment="c0" charge="1" boundaryCondition="false" />
	<species id="cpd00894_c0" name="2_Dehydro_3_deoxy_D_galactonate_c0_C6H9O6" compartment="c0" charge="-1" boundaryCondition="false" />
	<species id="cpd00483_c0" name="3_Hydroxyanthranilate_c0_C7H6NO3" compartment="c0" charge="-1" boundaryCondition="false" />
	<species id="cpd00276_e0" name="GLUM_e0_C6H14NO5" compartment="e0" charge="1" boundaryCondition="false" />
	<species id="cpd00378_c0" name="Formamide_c0_CH3NO" compartment="c0" charge="0" boundaryCondition="false" />
	<species id="cpd09799_c0" name="3-Formylsalicylic acid_C8H5O4" compartment="Cytosol" charge="0" boundaryCondition="false" />
	<species id="cpd01107_c0" name="Decanoate_c0_C10H19O2" compartment="c0" charge="-1" boundaryCondition="false" />
	<species id="cpd03208_c0" name="5,6beta-Epoxy-5beta-cholestane_C27H46O" compartment="Cytosol" charge="0" boundaryCondition="false" />
	<species id="cpd11552_c0" name="6_methyl_trans_hept_2_enoyl_ACP_c0_C19H33N2O8PRS" compartment="c0" charge="-1" boundaryCondition="false" />
	<species id="cpd15238_c0" name="Hexadecenoyl_CoA_c0_C37H61N7O17P3S" compartment="c0" charge="-3" boundaryCondition="false" />
	<species id="cpd00458_c0" name="Coniferol_C10H12O3" compartment="Cytosol" charge="0" boundaryCondition="false" />
	<species id="cpd00585_c0" name="Creatinine_c0_C4H7N3O" compartment="c0" charge="0" boundaryCondition="false" />
	<species id="cpd00069_e0" name="L_Tyrosine_c0_C9H11NO3" compartment="ExtraCellular" charge="0" boundaryCondition="false" />
	<species id="cpd03440_c0" name="2-Hexaprenyl-6-methoxy-1,4-benzoquinone_C37H54O3" compartment="Cytosol" charge="0" boundaryCondition="false" />
	<species id="cpd03496_c0" name="Undecaprenyl_diphospho_N_acetylmuramoyl_N_acetylglucosamine_L_alanyl_D_glutaminyl_meso_2_6_diaminopimeloyl_D_alanyl_D_alanine_c0_C95H154N9O27P2" compartment="c0" charge="-3" boundaryCondition="false" />
	<species id="cpd16507_c0" name="Protocatechualdehyde_C7H6O3" compartment="Cytosol" charge="0" boundaryCondition="false" />
	<species id="cpd00837_c0" name="S_Adenosylmethioninamine_c0_C14H24N6O3S" compartment="c0" charge="2" boundaryCondition="false" />
	<species id="cpd03646_c0" name="gamma_Glutamyl_3_aminopropiononitrile_c0_C8H13N3O3" compartment="c0" charge="0" boundaryCondition="false" />
	<species id="cpd15377_c0" name="3-Oxooctadecanoyl-[acyl-carrier protein]_C29H53N2O9PRS" compartment="Cytosol" charge="0" boundaryCondition="false" />
	<species id="cpd16301_c0" name="Docosapentaenoic_acid_c0_C22H33O2" compartment="c0" charge="-1" boundaryCondition="false" />
	<species id="cpd03918_c0" name="Adenosyl_cobinamide_c0_C58H84CoN16O11" compartment="c0" charge="4" boundaryCondition="false" />
	<species id="cpd03048_e0" name="Isethionate_e0_C2H5O4S" compartment="e0" charge="-1" boundaryCondition="false" />
	<species id="cpd02902_c0" name="D_Galactosyl_1_3_beta_D_galactosyl_1_4_beta_D_glucosyl_R_c0_C18H31O16R" compartment="c0" charge="0" boundaryCondition="false" />
	<species id="cpd15547_c0" name="Phosphatidylglycerophosphate_dioctadecanoyl_c0_C42H82O13P2" compartment="c0" charge="-2" boundaryCondition="false" />
	<species id="cpd11588_c0" name="gly_pro_L_c0_C7H12N2O3" compartment="c0" charge="0" boundaryCondition="false" />
	<species id="cpd11620_c0" name="Reducedferredoxin_c0_Fe2R4S6" compartment="c0" charge="4" boundaryCondition="false" />
	<species id="cpd01293_c0" name="5-Oxoproline_C5H6NO3" compartment="Cytosol" charge="0" boundaryCondition="false" />
	<species id="cpd01017_e0" name="Cys_Gly_e0_C5H10N2O3S" compartment="e0" charge="0" boundaryCondition="false" />
	<species id="cpd06703_c0" name="Cyclohex-1-ene-1-carboxyl-CoA_C28H40N7O17P3S" compartment="Cytosol" charge="0" boundaryCondition="false" />
	<species id="cpd00045_c0" name="Adenosine_3_5_bisphosphate_c0_C10H11N5O10P2" compartment="c0" charge="-4" boundaryCondition="false" />
	<species id="cpd01772_c0" name="Succinylbenzoate_c0_C11H8O5" compartment="c0" charge="-2" boundaryCondition="false" />
	<species id="cpd11313_c0" name="hemeO_c0_C49H56FeN4O5" compartment="c0" charge="-2" boundaryCondition="false" />
	<species id="cpd02501_c0" name="2,3-Dihydroxyphenylpropanoate_C9H9O4" compartment="Cytosol" charge="0" boundaryCondition="false" />
	<species id="cpd00001_e0" name="H2O_e0_H2O" compartment="e0" charge="0" boundaryCondition="false" />
	<species id="cpd02788_c0" name="Inositol_1_2_3_5_6_pentakisphosphate_c0_C6H7O21P5" compartment="c0" charge="-5" boundaryCondition="false" />
	<species id="cpd14900_c0" name="11Z_14Z_Icosadienoyl_CoA_c0_C41H66N7O17P3S" compartment="c0" charge="-3" boundaryCondition="false" />
	<species id="cpd11474_c0" name="Decanoyl_ACP_c0_C10H19OS" compartment="c0" charge="-2" boundaryCondition="false" />
	<species id="cpd17041_c0" name="Protein_biosynthesis_c0_null" compartment="c0" charge="0" boundaryCondition="false" />
	<species id="cpd02662_c0" name="Malyl-CoA_C25H35N7O20P3S" compartment="Cytosol" charge="0" boundaryCondition="false" />
	<species id="cpd01371_c0" name="Aspulvinone_E_c0_C17H11O5" compartment="c0" charge="-1" boundaryCondition="false" />
	<species id="cpd15676_c0" name="1-isohexadecanoyl-sn-glycerol 3-phosphate_C19H38O7P" compartment="Cytosol" charge="0" boundaryCondition="false" />
	<species id="cpd01191_c0" name="Lumichrome_c0_C12H10N4O2" compartment="c0" charge="0" boundaryCondition="false" />
	<species id="cpd04167_c0" name="TCE_c0_C2HCl3" compartment="c0" charge="0" boundaryCondition="false" />
	<species id="cpd00033_e0" name="Glycine_c0_C2H5NO2" compartment="ExtraCellular" charge="0" boundaryCondition="false" />
	<species id="cpd01029_c0" name="Base Q_C12H16N5O3" compartment="Cytosol" charge="0" boundaryCondition="false" />
	<species id="cpd14531_c0" name="22alpha-Hydroxy-campesterol_C28H48O2" compartment="Cytosol" charge="0" boundaryCondition="false" />
	<species id="cpd15421_c0" name="CDP_1_2_dioctadecanoylglycerol_c0_C48H87N3O15P2" compartment="c0" charge="-2" boundaryCondition="false" />
	<species id="cpd15742_c0" name="Monoglucosyl_1_2_diisotetradecanoylglycerol_c0_C37H70O10" compartment="c0" charge="0" boundaryCondition="false" />
	<species id="cpd00139_c0" name="Glycolate_c0_C2H3O3" compartment="c0" charge="-1" boundaryCondition="false" />
	<species id="cpd03452_c0" name="(L-Seryl)adenylate_C13H19N6O9P" compartment="Cytosol" charge="0" boundaryCondition="false" />
	<species id="cpd09434_c0" name="9_cis_Violaxanthin_c0_C40H56O4" compartment="c0" charge="0" boundaryCondition="false" />
	<species id="cpd11539_c0" name="13_methyl_trans_tetra_dec_2_enoyl_ACP_c0_C26H47N2O8PRS" compartment="c0" charge="-1" boundaryCondition="false" />
	<species id="cpd00366_c0" name="Ribitol_c0_C5H12O5" compartment="c0" charge="0" boundaryCondition="false" />
	<species id="cpd08544_c0" name="N-Ethylglycine_C4H9NO2" compartment="Cytosol" charge="0" boundaryCondition="false" />
	<species id="cpd10490_c0" name="1R_Glutathionyl_2R_hydroxy_1_2_dihydronaphthalene_c0_C20H24N3O7S" compartment="c0" charge="-1" boundaryCondition="false" />
	<species id="cpd16345_c0" name="Docosenoyl_CoA_c0_C43H72N7O17P3S" compartment="c0" charge="-3" boundaryCondition="false" />
	<species id="cpd00426_c0" name="Homogentisate_c0_C8H7O4" compartment="c0" charge="-1" boundaryCondition="false" />
	<species id="cpd01966_c0" name="Dimethylacryloyl_CoA_c0_C26H38N7O17P3S" compartment="c0" charge="-4" boundaryCondition="false" />
	<species id="cpd00239_c0" name="H2S_c0_HS" compartment="c0" charge="-1" boundaryCondition="false" />
	<species id="cpd04651_c0" name="2-Hydroxy-5-methyl-cis,cis-muconate_C7H6O5" compartment="Cytosol" charge="0" boundaryCondition="false" />
	<species id="cpd00354_c0" name="NDP_c0_C5H9O10P2R" compartment="c0" charge="-2" boundaryCondition="false" />
	<species id="cpd02046_c0" name="10_Formyldihydrofolate_c0_C20H19N7O7" compartment="c0" charge="-2" boundaryCondition="false" />
	<species id="cpd11540_c0" name="13_methyl_tetra_decanoyl_ACP_c0_C26H49N2O8PRS" compartment="c0" charge="-2" boundaryCondition="false" />
	<species id="cpd10596_c0" name="3-keto-L-gulonate-6-phosphate_C6H8O10P" compartment="Cytosol" charge="0" boundaryCondition="false" />
	<species id="cpd00013_c0" name="NH3_c0_H4N" compartment="c0" charge="1" boundaryCondition="false" />
	<species id="cpd00767_c0" name="N_Acetyl_L_aspartate_c0_C6H7NO5" compartment="c0" charge="-2" boundaryCondition="false" />
	<species id="cpd11588_e0" name="gly_pro_L_e0_C7H12N2O3" compartment="e0" charge="0" boundaryCondition="false" />
	<species id="cpd11714_c0" name="N_Acyl_D_mannosamine_c0_C7H12NO6R" compartment="c0" charge="0" boundaryCondition="false" />
	<species id="cpd16758_c0" name="(R)-3-hydroxytetradecanoyl-coa_C35H58N7O18P3S" compartment="Cytosol" charge="0" boundaryCondition="false" />
	<species id="cpd11848_c0" name="ROH_c0_HOR" compartment="c0" charge="0" boundaryCondition="false" />
	<species id="cpd03337_c0" name="5-Hydroxyferulate_C10H9O5" compartment="Cytosol" charge="0" boundaryCondition="false" />
	<species id="cpd00862_c0" name="alpha_D_Hexose_1_phosphate_c0_C6H11O9P" compartment="c0" charge="-1" boundaryCondition="false" />
	<species id="cpd15791_c0" name="Palmitoylcardiolipin_B_subtilis_c0_C73H140O17P2" compartment="c0" charge="-2" boundaryCondition="false" />
	<species id="cpd02744_c0" name="N_Phosphoguanidinoethyl_methyl_phosphate_c0_C4H11N3O7P2" compartment="c0" charge="-2" boundaryCondition="false" />
	<species id="cpd15729_c0" name="Diglucosyl_1_2_dimyristoylglycerol_c0_C43H80O15" compartment="c0" charge="0" boundaryCondition="false" />
	<species id="cpd01017_c0" name="Cys_Gly_c0_C5H10N2O3S" compartment="c0" charge="0" boundaryCondition="false" />
	<species id="cpd00001_c0" name="H2O_c0_H2O" compartment="c0" charge="0" boundaryCondition="false" />
	<species id="cpd11726_c0" name="3-Oxoacyl-[acyl-carrier protein]_C3H2O2S" compartment="Cytosol" charge="0" boundaryCondition="false" />
	<species id="cpd09801_c0" name="2-Methylnaphthalene_C11H10" compartment="Cytosol" charge="0" boundaryCondition="false" />
	<species id="cpd15093_c0" name="(2E,6Z,9Z,12Z,15Z,18Z)-Tetracosahexa-2,6,9,12,15,18-enoyl-CoA_C45H66N7O17P3S" compartment="Cytosol" charge="0" boundaryCondition="false" />
	<species id="cpd15489_c0" name="inner_core_oligosaccharide_lipid_A_c0_C145H255N2O74P4" compartment="c0" charge="-7" boundaryCondition="false" />
	<species id="cpd11527_c0" name="7_methyl_trans_oct_2_enoyl_ACP_c0_C20H35N2O8PRS" compartment="c0" charge="-1" boundaryCondition="false" />
	<species id="cpd00057_c0" name="Alcohol_c0_HOR" compartment="c0" charge="0" boundaryCondition="false" />
	<species id="cpd08301_c0" name="2_C_methyl_D_erythritol2_4_cyclodiphosphate_c0_C5H10O9P2" compartment="c0" charge="-2" boundaryCondition="false" />
	<species id="cpd00227_c0" name="L_Homoserine_c0_C4H9NO3" compartment="c0" charge="0" boundaryCondition="false" />
	<species id="cpd03370_c0" name="5-MeOT_C11H15N2O" compartment="Cytosol" charge="0" boundaryCondition="false" />
	<species id="cpd15328_c0" name="1_octadec_11_enoyl_sn_glycerol_3_phosphate_c0_C21H40O7P" compartment="c0" charge="-1" boundaryCondition="false" />
	<species id="cpd00309_e0" name="XAN_e0_C5H4N4O2" compartment="e0" charge="0" boundaryCondition="false" />
	<species id="cpd01122_c0" name="Linoleate_c0_C18H31O2" compartment="c0" charge="-1" boundaryCondition="false" />
	<species id="cpd15730_c0" name="Diglucosyl_1_2_distearoylglycerol_c0_C51H96O15" compartment="c0" charge="0" boundaryCondition="false" />
	<species id="cpd09252_c0" name="3-Coumaric acid_C9H7O3" compartment="Cytosol" charge="0" boundaryCondition="false" />
	<species id="cpd02365_c0" name="5beta_Androstane_3_17_dione_c0_C19H28O2" compartment="c0" charge="0" boundaryCondition="false" />
	<species id="cpd15560_c0" name="Ubiquinone_8_c0_C49H74O4" compartment="c0" charge="0" boundaryCondition="false" />
	<species id="cpd01844_c0" name="Propionyl_phosphate_c0_C3H5O5P" compartment="c0" charge="-2" boundaryCondition="false" />
	<species id="cpd03073_c0" name="2_5_Diaminohexanoate_c0_C6H15N2O2" compartment="c0" charge="1" boundaryCondition="false" />
	<species id="cpd00663_c0" name="Acrylyl_CoA_c0_C24H34N7O17P3S" compartment="c0" charge="-3" boundaryCondition="false" />
	<species id="cpd11836_c0" name="(R)-3-Hydroxyacyl-[acyl-carrier protein]_C3H4O2S" compartment="Cytosol" charge="0" boundaryCondition="false" />
	<species id="cpd15540_c0" name="Phosphatidylglycerol_dioctadecanoyl_c0_C42H82O10P" compartment="c0" charge="-1" boundaryCondition="false" />
	<species id="cpd03848_c0" name="Arachidic_acid_c0_C20H39O2" compartment="c0" charge="-1" boundaryCondition="false" />
	<species id="cpd16401_c0" name="4_Hydroxy_5_phenyltetrahydro_1_3_oxazin_2_one_c0_C10H11NO3" compartment="c0" charge="0" boundaryCondition="false" />
	<species id="cpd16396_c0" name="3_Carbamoyl_2_phenylpropionaldehyde_c0_C10H11NO3" compartment="c0" charge="0" boundaryCondition="false" />
	<species id="cpd11470_c0" name="Octanoyl_ACP_c0_C8H15OS" compartment="c0" charge="-2" boundaryCondition="false" />
	<species id="cpd00135_c0" name="Homocysteine_c0_C4H9NO2S" compartment="c0" charge="0" boundaryCondition="false" />
	<species id="cpd03963_c0" name="Biuret_c0_C2H5N3O2" compartment="c0" charge="0" boundaryCondition="false" />
	<species id="cpd02345_c0" name="L_Glutamate1_semialdehyde_c0_C5H9NO3" compartment="c0" charge="0" boundaryCondition="false" />
	<species id="cpd03126_c0" name="2E_Hexadecenoyl_CoA_c0_C37H60N7O17P3S" compartment="c0" charge="-4" boundaryCondition="false" />
	<species id="cpd07971_c0" name="1_2_Dibromoethane_c0_C2H4Br2" compartment="c0" charge="0" boundaryCondition="false" />
	<species id="cpd11596_c0" name="butanesulfonate_c0_C4H9O3S" compartment="c0" charge="-1" boundaryCondition="false" />
	<species id="cpd03447_c0" name="2_Octaprenyl_6_methoxy_1_4_benzoquinone_c0_C47H70O3" compartment="c0" charge="0" boundaryCondition="false" />
	<species id="cpd02557_c0" name="Farnesylfarnesylgeraniol_c0_C40H66O7P2" compartment="c0" charge="-2" boundaryCondition="false" />
	<species id="cpd06707_c0" name="Benzamide_c0_C7H7NO" compartment="c0" charge="0" boundaryCondition="false" />
	<species id="cpd00731_c0" name="Ala_Ala_c0_C6H12N2O3" compartment="c0" charge="0" boundaryCondition="false" />
	<species id="cpd01942_c0" name="gamma_Linolenoyl_CoA_c0_C39H60N7O17P3S" compartment="c0" charge="-3" boundaryCondition="false" />
	<species id="cpd15539_c0" name="Phosphatidylglycerol_dihexadec_9_enoyl_c0_C38H70O10P" compartment="c0" charge="-1" boundaryCondition="false" />
	<species id="cpd15705_c0" name="1_2_Dianteisopentadecanoyl_sn_glycerol_c0_C33H64O5" compartment="c0" charge="0" boundaryCondition="false" />
	<species id="cpd03333_c0" name="Sinapaldehyde_c0_C11H12O4" compartment="c0" charge="0" boundaryCondition="false" />
	<species id="cpd00371_c0" name="Propanal_c0_C3H6O" compartment="c0" charge="0" boundaryCondition="false" />
	<species id="cpd11985_c0" name="tRNA guanine_C20H26N5O20P3R2" compartment="Cytosol" charge="0" boundaryCondition="false" />
	<species id="cpd11584_e0" name="Ala_His_e0_C9H14N4O3" compartment="e0" charge="0" boundaryCondition="false" />
	<species id="cpd04097_c0" name="Pb_c0_Pb" compartment="c0" charge="2" boundaryCondition="false" />
	<species id="cpd00147_c0" name="5_Methylthioadenosine_c0_C11H15N5O3S" compartment="c0" charge="0" boundaryCondition="false" />
	<species id="cpd01501_c0" name="2_Methylcitrate_c0_C7H7O7" compartment="c0" charge="-3" boundaryCondition="false" />
	<species id="cpd00077_e0" name="Catechol_c0_C6H6O2" compartment="ExtraCellular" charge="0" boundaryCondition="false" />
	<species id="cpd15552_c0" name="phosphatidylserine_didodecanoyl_c0_C30H56NO10P" compartment="c0" charge="-2" boundaryCondition="false" />
	<species id="cpd11544_c0" name="15_methyl_hexa_decanoyl_ACP_c0_C28H53N2O8PRS" compartment="c0" charge="-2" boundaryCondition="false" />
	<species id="cpd02625_c0" name="3_Hydroxy_L_1_pyrroline_5_carboxylate_c0_C5H6NO3" compartment="c0" charge="-1" boundaryCondition="false" />
	<species id="cpd14506_c0" name="2-Acyl-1-(1-alkenyl)-sn-glycero-3-phosphate_C6H7O7PR2" compartment="Cytosol" charge="0" boundaryCondition="false" />
	<species id="cpd00954_c0" name="6_hydroxymethyl_dihydropterin_c0_C7H9N5O2" compartment="c0" charge="0" boundaryCondition="false" />
	<species id="cpd14936_c0" name="3-Hydroxystearoyl-CoA_C39H66N7O18P3S" compartment="Cytosol" charge="0" boundaryCondition="false" />
	<species id="cpd00358_c0" name="dUTP_c0_C9H12N2O14P3" compartment="c0" charge="-3" boundaryCondition="false" />
	<species id="cpd01983_c0" name="Coprostan_3_one_c0_C27H46O" compartment="c0" charge="0" boundaryCondition="false" />
	<species id="cpd02357_c0" name="Dopamine_c0_C8H12NO2" compartment="c0" charge="1" boundaryCondition="false" />
	<species id="cpd01649_c0" name="3'-Ribonucleotide_C5H8O7PR" compartment="Cytosol" charge="0" boundaryCondition="false" />
	<species id="cpd00845_c0" name="4-Trimethylammoniobutanal_C7H16NO" compartment="Cytosol" charge="0" boundaryCondition="false" />
	<species id="cpd03241_c0" name="3alpha,7alpha,12alpha-Trihydroxy-5beta-cholest-24-enoyl-CoA_C48H74N7O20P3S" compartment="Cytosol" charge="0" boundaryCondition="false" />
	<species id="cpd03671_c0" name="D_Glucosamine1_phosphate_c0_C6H13NO8P" compartment="c0" charge="-1" boundaryCondition="false" />
	<species id="cpd11206_c0" name="Precorrin_1_c0_C41H38N4O16" compartment="c0" charge="-8" boundaryCondition="false" />
	<species id="cpd01042_c0" name="p-Cresol_C7H8O" compartment="Cytosol" charge="0" boundaryCondition="false" />
	<species id="cpd11596_e0" name="butanesulfonate_e0_C4H9O3S" compartment="e0" charge="-1" boundaryCondition="false" />
	<species id="cpd02545_c0" name="Isocorypalmine_c0_C20H23NO4" compartment="c0" charge="0" boundaryCondition="false" />
	<species id="cpd02918_c0" name="5_HETE_c0_C20H31O3" compartment="c0" charge="-1" boundaryCondition="false" />
	<species id="cpd12738_c0" name="Protein_N6_N6_N6_trimethyl_L_lysine_c0_C10H20N3O2R2" compartment="c0" charge="1" boundaryCondition="false" />
	<species id="cpd11636_c0" name="Amide_c0_CH2NOR" compartment="c0" charge="0" boundaryCondition="false" />
	<species id="cpd15527_c0" name="1_2_dioctadec_11_enoyl_sn_glycerol_3_phosphate_c0_C39H72O8P" compartment="c0" charge="-1" boundaryCondition="false" />
	<species id="cpd01078_c0" name="Selenide_c0_HSe" compartment="c0" charge="0" boundaryCondition="false" />
	<species id="cpd18072_e0" name="Cytochrome-C-ox_FeR" compartment="ExtraCellular" charge="0" boundaryCondition="false" />
	<species id="cpd00033_c0" name="Glycine_c0_C2H5NO2" compartment="c0" charge="0" boundaryCondition="false" />
	<species id="cpd01030_e0" name="Salicin_e0_C13H18O7" compartment="e0" charge="0" boundaryCondition="false" />
	<species id="cpd04103_c0" name="3_Hydroxypimelyl_CoA_c0_C28H41N7O20P3S" compartment="c0" charge="-4" boundaryCondition="false" />
	<species id="cpd00089_c0" name="Glucose_1_phosphate_c0_C6H11O9P" compartment="c0" charge="-2" boundaryCondition="false" />
	<species id="cpd00232_c0" name="Neu5Ac_c0_C11H18NO9" compartment="c0" charge="-1" boundaryCondition="false" />
	<species id="cpd11812_c0" name="R_3_Hydroxyacyl_CoA_c0_C24H35N7O18P3RS" compartment="c0" charge="-3" boundaryCondition="false" />
	<species id="cpd02333_c0" name="Quinolinate_c0_C7H3NO4" compartment="c0" charge="-2" boundaryCondition="false" />
	<species id="cpd02740_c0" name="Guanosine_5_triphosphate_3_diphosphate_c0_C10H12N5O20P5" compartment="c0" charge="-6" boundaryCondition="false" />
	<species id="cpd03114_c0" name="3_Oxopalmitoyl_CoA_c0_C37H60N7O18P3S" compartment="c0" charge="-4" boundaryCondition="false" />
	<species id="cpd00180_e0" name="Oxalate_c0_C2O4" compartment="ExtraCellular" charge="0" boundaryCondition="false" />
	<species id="cpd15321_c0" name="1_Acyl_sn_glycero_3_phosphoglycerol_hexadecanoyl_c0_C22H44O9P" compartment="c0" charge="-1" boundaryCondition="false" />
	<species id="cpd11469_c0" name="2E_Dodecenoyl_acp_c0_C12H21OS" compartment="c0" charge="-2" boundaryCondition="false" />
	<species id="cpd15052_c0" name="trans-2-Enoyl-OPC4-CoA_C35H50N7O18P3S" compartment="Cytosol" charge="0" boundaryCondition="false" />
	<species id="cpd00090_c0" name="IDP_c0_C10H12N4O11P2" compartment="c0" charge="-2" boundaryCondition="false" />
	<species id="cpd13364_c0" name="Formyl-L-methionyl peptide_C12H16N4O6R3S" compartment="Cytosol" charge="0" boundaryCondition="false" />
	<species id="cpd01358_c0" name="(S)-Mandelate_C8H7O3" compartment="Cytosol" charge="0" boundaryCondition="false" />
	<species id="cpd08259_c0" name="(3R)-3-Isopropenyl-6-oxoheptanoate_C10H15O3" compartment="Cytosol" charge="0" boundaryCondition="false" />
	<species id="cpd00008_c0" name="ADP_c0_C10H13N5O10P2" compartment="c0" charge="-2" boundaryCondition="false" />
	<species id="cpd15717_c0" name="Dianteisoheptadecanoylphosphatidylglycerophosphate_c0_C40H78O13P2" compartment="c0" charge="-2" boundaryCondition="false" />
	<species id="cpd02030_c0" name="3_phosphoshikimate_c0_C7H8O8P" compartment="c0" charge="-3" boundaryCondition="false" />
	<species id="cpd00296_c0" name="dGMP_c0_C10H12N5O7P" compartment="c0" charge="-2" boundaryCondition="false" />
	<species id="cpd15688_c0" name="CDP_1_2_diisohexadecanoylglycerol_c0_C44H79N3O15P2" compartment="c0" charge="-2" boundaryCondition="false" />
	<species id="cpd10552_c0" name="4_5_Dihydro_4_hydroxy_5_S_glutathionyl_benzoapyrene_c0_C30H28N3O7S" compartment="c0" charge="-1" boundaryCondition="false" />
	<species id="cpd00755_c0" name="Hydroxymethylbilane_c0_C40H38N4O17" compartment="c0" charge="-8" boundaryCondition="false" />
	<species id="cpd00438_c0" name="Deoxyadenosine_c0_C10H13N5O3" compartment="c0" charge="0" boundaryCondition="false" />
	<species id="cpd11532_c0" name="9_methyl_decanoyl_ACP_c0_C22H41N2O8PRS" compartment="c0" charge="-1" boundaryCondition="false" />
	<species id="cpd15601_c0" name="Fatty acid (Iso-C17:1)_C17H31O2" compartment="Cytosol" charge="0" boundaryCondition="false" />
	<species id="cpd00160_c0" name="Cholesterol_c0_C27H46O" compartment="c0" charge="0" boundaryCondition="false" />
	<species id="cpd02415_c0" name="Serine_phosphoethanolamine_c0_C5H13N2O6P" compartment="c0" charge="0" boundaryCondition="false" />
	<species id="cpd12190_c0" name="Calmodulin_L_lysine_c0_C7H14N3O2R2" compartment="c0" charge="0" boundaryCondition="false" />
	<species id="cpd05521_c0" name="Violaxanthin_c0_C40H56O4" compartment="c0" charge="0" boundaryCondition="false" />
	<species id="cpd00053_e0" name="L_Glutamine_e0_C5H10N2O3" compartment="e0" charge="0" boundaryCondition="false" />
	<species id="cpd01545_c0" name="Methylitaconate_C6H6O4" compartment="Cytosol" charge="0" boundaryCondition="false" />
	<species id="cpd00192_c0" name="4_Coumaroyl_CoA_c0_C30H38N7O18P3S" compartment="c0" charge="-4" boundaryCondition="false" />
	<species id="cpd18072_c0" name="Cytochrome-C-ox_FeR" compartment="Cytosol" charge="0" boundaryCondition="false" />
	<species id="cpd00930_c0" name="imidazole_acetol_phosphate_c0_C6H7N2O5P" compartment="c0" charge="-2" boundaryCondition="false" />
	<species id="cpd00219_c0" name="Prephenate_c0_C10H8O6" compartment="c0" charge="-2" boundaryCondition="false" />
	<species id="cpd00626_c0" name="dTDPglucose_c0_C16H24N2O16P2" compartment="c0" charge="-2" boundaryCondition="false" />
	<species id="cpd16292_c0" name="Juvenile hormone III acid_C15H23O3" compartment="Cytosol" charge="0" boundaryCondition="false" />
	<species id="cpd15341_c0" name="2_Acyl_sn_glycero_3_phosphoethanolamine_n_C18_0_c0_C23H48NO7P" compartment="c0" charge="0" boundaryCondition="false" />
	<species id="cpd08284_c0" name="1-Phenanthrol_C14H10O" compartment="Cytosol" charge="0" boundaryCondition="false" />
	<species id="cpd00322_e0" name="L_Isoleucine_e0_C6H13NO2" compartment="e0" charge="0" boundaryCondition="false" />
	<species id="cpd16584_c0" name="Protein N6-(dihydrolipoyl)lysine_C8H16NORS2" compartment="Cytosol" charge="0" boundaryCondition="false" />
	<species id="cpd03658_c0" name="GT1a_c0_C78H127N5O47R" compartment="c0" charge="-3" boundaryCondition="false" />
	<species id="cpd11425_c0" name="2dmmq7_c0_C20H22O2" compartment="c0" charge="0" boundaryCondition="false" />
	<species id="cpd11494_c0" name="Acetyl_ACP_c0_C2H3OS" compartment="c0" charge="-2" boundaryCondition="false" />
	<species id="cpd00220_c0" name="Riboflavin_c0_C17H19N4O6" compartment="c0" charge="-1" boundaryCondition="false" />
	<species id="cpd00638_c0" name="Deamido_NAD_c0_C21H24N6O15P2" compartment="c0" charge="-2" boundaryCondition="false" />
	<species id="cpd03389_c0" name="Selenocysteine_C3H7NO2Se" compartment="Cytosol" charge="0" boundaryCondition="false" />
	<species id="cpd12458_c0" name="Stearoyl_acyl_carrier_protein_c0_C18H35OS" compartment="c0" charge="-2" boundaryCondition="false" />
	<species id="cpd00463_c0" name="Cholestenone_c0_C27H44O" compartment="c0" charge="0" boundaryCondition="false" />
	<species id="cpd11507_c0" name="8_methyl_decanoyl_ACP_c0_C22H41N2O8PRS" compartment="c0" charge="-1" boundaryCondition="false" />
	<species id="cpd00334_c0" name="L_Lactaldehyde_c0_C3H6O2" compartment="c0" charge="0" boundaryCondition="false" />
	<species id="cpd02707_c0" name="4-Oxalomesaconate_C7H3O7" compartment="Cytosol" charge="0" boundaryCondition="false" />
	<species id="cpd11520_c0" name="isovaleryl_ACP_c0_C16H29N2O8PRS" compartment="c0" charge="-2" boundaryCondition="false" />
	<species id="cpd08994_c0" name="Iminoerythrose 4-phosphate_C4H9NO6P" compartment="Cytosol" charge="0" boundaryCondition="false" />
	<species id="cpd00065_c0" name="L_Tryptophan_c0_C11H12N2O2" compartment="c0" charge="0" boundaryCondition="false" />
	<species id="cpd03228_c0" name="3alpha_7alpha_Dihydroxy_5beta_cholestan_26_al_c0_C27H46O3" compartment="c0" charge="0" boundaryCondition="false" />
	<species id="cpd01495_c0" name="Dehydroalanine_c0_C3H5NO2" compartment="c0" charge="0" boundaryCondition="false" />
	<species id="cpd00207_c0" name="Guanine_c0_C5H5N5O" compartment="c0" charge="0" boundaryCondition="false" />
	<species id="cpd15353_c0" name="2_Demethylmenaquinol_8_c0_C50H72O2" compartment="c0" charge="0" boundaryCondition="false" />
	<species id="cpd02102_c0" name="N_Adenylylanthranilate_c0_C17H17N6O8P" compartment="c0" charge="-2" boundaryCondition="false" />
	<species id="cpd15469_c0" name="galactosyl_glucosyl_inner_core_oligosaccharide_lipid_A_c0_C157H271N2O84P4" compartment="c0" charge="-11" boundaryCondition="false" />
	<species id="cpd12668_c0" name="L-Selenocysteinyl-tRNA(Ser)_C18H30NO17P2R3Se" compartment="Cytosol" charge="0" boundaryCondition="false" />
	<species id="cpd02484_c0" name="Inositol_3_phosphate_c0_C6H11O9P" compartment="c0" charge="-2" boundaryCondition="false" />
	<species id="cpd00346_c0" name="L_Aspartate4_semialdehyde_c0_C4H7NO3" compartment="c0" charge="0" boundaryCondition="false" />
	<species id="cpd12227_c0" name="L_Glutamyl_tRNA_Glu_c0_C25H34N6O19P2R2" compartment="c0" charge="0" boundaryCondition="false" />
	<species id="cpd03192_c0" name="GDP-L-rhamnose_C16H23N5O15P2" compartment="Cytosol" charge="0" boundaryCondition="false" />
	<species id="cpd00451_c0" name="Glycocyamine_c0_C3H7N3O2" compartment="c0" charge="0" boundaryCondition="false" />
	<species id="cpd00103_c0" name="PRPP_c0_C5H9O14P3" compartment="c0" charge="-4" boundaryCondition="false" />
	<species id="cpd09821_c0" name="Naphthyl-2-hydroxymethyl-succinyl CoA_C36H43N7O20P3S" compartment="Cytosol" charge="0" boundaryCondition="false" />
	<species id="cpd00264_c0" name="Spermidine_c0_C7H22N3" compartment="c0" charge="3" boundaryCondition="false" />
	<species id="cpd00533_c0" name="dCDP_c0_C9H13N3O10P2" compartment="c0" charge="-2" boundaryCondition="false" />
	<species id="cpd04097_e0" name="Pb_e0_Pb" compartment="e0" charge="2" boundaryCondition="false" />
	<species id="cpd00077_c0" name="Catechol_c0_C6H6O2" compartment="c0" charge="0" boundaryCondition="false" />
	<species id="cpd11519_c0" name="14_methyl_hexa_decanoyl_ACP_c0_C28H53N2O8PRS" compartment="c0" charge="-2" boundaryCondition="false" />
	<species id="cpd01974_c0" name="4_Hydroxy_L_glutamate_c0_C5H8NO5" compartment="c0" charge="-1" boundaryCondition="false" />
	<species id="cpd11624_c0" name="Lecithin_c0_C10H18NO8PR2" compartment="c0" charge="0" boundaryCondition="false" />
	<species id="cpd15308_c0" name="1_2_Diacyl_sn_glycerol_ditetradec_7_enoyl_c0_C31H56O5" compartment="c0" charge="0" boundaryCondition="false" />
	<species id="cpd15166_c0" name="Citronellate_c0_C10H17O2" compartment="c0" charge="-1" boundaryCondition="false" />
	<species id="cpd11437_c0" name="fa3coa_c0_C36H61N7O17P3S" compartment="c0" charge="-3" boundaryCondition="false" />
	<species id="cpd11482_c0" name="R_3_Hydroxydecanoyl_acyl_carrier_protein_c0_C10H19O2S" compartment="c0" charge="-2" boundaryCondition="false" />
	<species id="cpd00159_c0" name="L_Lactate_c0_C3H5O3" compartment="c0" charge="-1" boundaryCondition="false" />
	<species id="cpd00065_e0" name="L_Tryptophan_c0_C11H12N2O2" compartment="ExtraCellular" charge="0" boundaryCondition="false" />
	<species id="cpd12608_c0" name="Apo_propionyl_CoA_carboxylase_ATP_hydrolysing_c0_C7H14N3O2R2" compartment="c0" charge="0" boundaryCondition="false" />
	<species id="cpd08743_c0" name="cis-2-Methyl-5-isopropylhexa-2,5-dienoyl-CoA_C31H46N7O17P3S" compartment="Cytosol" charge="0" boundaryCondition="false" />
	<species id="cpd00739_c0" name="Reduced_riboflavin_c0_C17H22N4O6" compartment="c0" charge="0" boundaryCondition="false" />
	<species id="cpd01630_c0" name="cis_cis_Muconate_c0_C6H4O4" compartment="c0" charge="-2" boundaryCondition="false" />
	<species id="cpd00167_c0" name="Ceramide_c0_C19H36NO3R" compartment="c0" charge="0" boundaryCondition="false" />
	<species id="cpd00934_c0" name="Inositol_1_3_4_5_tetrakisphosphate_c0_C6H8O18P4" compartment="c0" charge="-4" boundaryCondition="false" />
	<species id="cpd03707_c0" name="Hordenine_C10H16NO" compartment="Cytosol" charge="0" boundaryCondition="false" />
	<species id="cpd12689_c0" name="3_Oxotetradecanoyl_CoA_c0_C35H56N7O18P3S" compartment="c0" charge="-4" boundaryCondition="false" />
	<species id="cpd11478_c0" name="R_3_Hydroxybutanoyl_acyl_carrier_protein_c0_C15H27N2O9PRS" compartment="c0" charge="-1" boundaryCondition="false" />
	<species id="cpd15681_c0" name="1_2_dianteisopentadecanoyl_sn_glycerol_3_phosphate_c0_C33H64O8P" compartment="c0" charge="-1" boundaryCondition="false" />
	<species id="cpd11535_c0" name="11_methyl_trans_dodec_2_enoyl_ACP_c0_C24H43N2O8PRS" compartment="c0" charge="-1" boundaryCondition="false" />
	<species id="cpd00362_c0" name="Estrone_C18H22O2" compartment="Cytosol" charge="0" boundaryCondition="false" />
	<species id="cpd15348_c0" name="2_Acyl_sn_glycero_3_phosphoglycerol_octadecanoyl_c0_C24H48O9P" compartment="c0" charge="-1" boundaryCondition="false" />
	<species id="cpd03524_c0" name="10_Formyl_THF_L_glutamate_c0_C25H27N8O10" compartment="c0" charge="-3" boundaryCondition="false" />
	<species id="cpd00499_c0" name="D_glucose_1_6_biphosphate_c0_C6H10O12P2" compartment="c0" charge="-2" boundaryCondition="false" />
	<species id="cpd00808_c0" name="L_ribulose_5_phosphate_c0_C5H9O8P" compartment="c0" charge="-2" boundaryCondition="false" />
	<species id="cpd00293_c0" name="N_Acetyl_D_glucosamine_6_phosphate_c0_C8H14NO9P" compartment="c0" charge="-2" boundaryCondition="false" />
	<species id="cpd01801_c0" name="3,4-Dichloroaniline_C6H5Cl2N" compartment="Cytosol" charge="0" boundaryCondition="false" />
	<species id="cpd00017_c0" name="S_Adenosyl_L_methionine_c0_C15H23N6O5S" compartment="c0" charge="1" boundaryCondition="false" />
	<species id="cpd15726_c0" name="Dianteisopentadecanoylphosphatidylglycerol_c0_C36H70O10P" compartment="c0" charge="-1" boundaryCondition="false" />
	<species id="cpd16341_c0" name="Icosenoic_acid_c0_C20H37O2" compartment="c0" charge="-1" boundaryCondition="false" />
	<species id="cpd00350_c0" name="Farnesyldiphosphate_c0_C15H26O7P2" compartment="c0" charge="-2" boundaryCondition="false" />
	<species id="cpd02978_c0" name="7_8_Dihydroneopterin_3_triphosphate_c0_C9H12N5O13P3" compartment="c0" charge="-3" boundaryCondition="false" />
	<species id="cpd00224_c0" name="L_Arabinose_c0_C5H10O5" compartment="c0" charge="0" boundaryCondition="false" />
	<species id="cpd03480_c0" name="2_Hydroxyphenylacetate_c0_C8H7O3" compartment="c0" charge="-1" boundaryCondition="false" />
	<species id="cpd00030_c0" name="Mn2_plus__c0_Mn" compartment="c0" charge="2" boundaryCondition="false" />
	<species id="cpd15531_c0" name="phosphatidylethanolamine_dihexadecanoyl_c0_C37H74NO8P" compartment="c0" charge="0" boundaryCondition="false" />
	<species id="cpd02074_c0" name="2_Oxo_6_aminocaproate_c0_C6H11NO3" compartment="c0" charge="0" boundaryCondition="false" />
	<species id="cpd00727_c0" name="2_Phosphoglycolate_c0_C2H2O6P" compartment="c0" charge="-3" boundaryCondition="false" />
	<species id="cpd15324_c0" name="1_Acyl_sn_glycero_3_phosphoglycerol_octadec_11_enoyl_c0_C24H46O9P" compartment="c0" charge="-1" boundaryCondition="false" />
	<species id="cpd00752_c0" name="6-Hydroxynicotinate_C6H4NO3" compartment="Cytosol" charge="0" boundaryCondition="false" />
	<species id="cpd00922_c0" name="delta1_Piperideine_2_carboxylate_c0_C6H9NO2" compartment="c0" charge="-1" boundaryCondition="false" />
	<species id="cpd02658_c0" name="Nalpha_Benzyloxycarbonyl_L_leucine_c0_C14H18NO4" compartment="c0" charge="-1" boundaryCondition="false" />
	<species id="cpd11466_c0" name="Myristoyl_ACP_c0_C25H48N2O8PRS" compartment="c0" charge="-2" boundaryCondition="false" />
	<species id="cpd06711_c0" name="Hydroxymethylphenylsuccinyl_CoA_c0_C32H41N7O20P3S" compartment="c0" charge="-4" boundaryCondition="false" />
	<species id="cpd02828_c0" name="5_Carboxymethyl_2_hydroxymuconic_semialdehyde_c0_C8H6O6" compartment="c0" charge="-2" boundaryCondition="false" />
	<species id="cpd11523_c0" name="5_methyl_trans_hex_2_enoyl_ACP_c0_C18H31N2O8PRS" compartment="c0" charge="-1" boundaryCondition="false" />
	<species id="cpd00521_c0" name="dTDP_4_oxo_6_deoxy_D_glucose_c0_C16H22N2O15P2" compartment="c0" charge="-2" boundaryCondition="false" />
	<species id="cpd15555_c0" name="phosphatidylserine_dihexadecanoyl_c0_C38H72NO10P" compartment="c0" charge="-2" boundaryCondition="false" />
	<species id="cpd00005_c0" name="NADPH_c0_C21H26N7O17P3" compartment="c0" charge="-4" boundaryCondition="false" />
	<species id="cpd02394_c0" name="GAR_c0_C7H14N2O8P" compartment="c0" charge="-1" boundaryCondition="false" />
	<species id="cpd16422_c0" name="6-Thioxanthine 5'-monophosphate_C10H11N4O8PS" compartment="Cytosol" charge="0" boundaryCondition="false" />
	<species id="cpd03171_c0" name="GDP-4-oxo-L-rhamnose_C16H21N5O15P2" compartment="Cytosol" charge="0" boundaryCondition="false" />
	<species id="cpd09199_c0" name="Methyl ecgonine_C10H18NO3" compartment="Cytosol" charge="0" boundaryCondition="false" />
	<species id="cpd00155_c0" name="Glycogen_c0_C24H42O21" compartment="c0" charge="0" boundaryCondition="false" />
	<species id="cpd14997_c0" name="Thiobenzamide_C7H7NS" compartment="Cytosol" charge="0" boundaryCondition="false" />
	<species id="cpd01171_e0" name="Dulcose_e0_C6H14O6" compartment="e0" charge="0" boundaryCondition="false" />
	<species id="cpd01228_c0" name="Aldosterone_c0_C21H28O5" compartment="c0" charge="0" boundaryCondition="false" />
	<species id="cpd00098_c0" name="Choline_c0_C5H14NO" compartment="c0" charge="1" boundaryCondition="false" />
	<species id="cpd03123_c0" name="3_Oxohexanoyl_CoA_c0_C27H40N7O18P3S" compartment="c0" charge="-4" boundaryCondition="false" />
	<species id="cpd00030_e0" name="Mn2_plus__e0_Mn" compartment="e0" charge="2" boundaryCondition="false" />
	<species id="cpd15417_c0" name="CDP_1_2_didodecanoylglycerol_c0_C36H63N3O15P2" compartment="c0" charge="-2" boundaryCondition="false" />
	<species id="cpd02200_c0" name="CDP_N_methylethanolamine_c0_C12H21N4O11P2" compartment="c0" charge="-1" boundaryCondition="false" />
	<species id="cpd00042_c0" name="GSH_c0_C10H16N3O6S" compartment="c0" charge="-1" boundaryCondition="false" />
	<species id="cpd12599_c0" name="GM3_c0_C42H72N2O21R" compartment="c0" charge="-1" boundaryCondition="false" />
	<species id="cpd02691_c0" name="2_methyl_3_hydroxy_butyryl_CoA_c0_C26H40N7O18P3S" compartment="c0" charge="-4" boundaryCondition="false" />
	<species id="cpd17012_c0" name="iso-C15:0 ACP_C15H29OX" compartment="Cytosol" charge="0" boundaryCondition="false" />
	<species id="cpd05727_c0" name="24_Methylenecycloartanol_c0_C31H52O" compartment="c0" charge="0" boundaryCondition="false" />
	<species id="cpd10555_c0" name="2_2_Dichloroacetaldehyde_c0_C2H2Cl2O" compartment="c0" charge="0" boundaryCondition="false" />
	<species id="cpd00074_c0" name="S_c0_S" compartment="c0" charge="0" boundaryCondition="false" />
	<species id="cpd15312_c0" name="1_2_Diacyl_sn_glycerol_dioctadec_11_enoyl_c0_C39H72O5" compartment="c0" charge="0" boundaryCondition="false" />
	<species id="cpd15599_c0" name="Fatty acid (Iso-C16:1)_C16H29O2" compartment="Cytosol" charge="0" boundaryCondition="false" />
	<species id="cpd00821_c0" name="Nucleoside_5_phosphate_c0_C5H8O7PR" compartment="c0" charge="-1" boundaryCondition="false" />
	<species id="cpd00305_c0" name="Thiamin_c0_C12H17N4OS" compartment="c0" charge="1" boundaryCondition="false" />
	<species id="cpd03248_c0" name="3alpha_7alpha_12alpha_Trihydroxy_5beta_24_oxocholestanoyl_CoA_c0_C48H74N7O21P3S" compartment="c0" charge="-3" boundaryCondition="false" />
	<species id="cpd04451_c0" name="2-Methylbenzyl alcohol_C8H10O" compartment="Cytosol" charge="0" boundaryCondition="false" />
	<species id="cpd00179_e0" name="Maltose_e0_C12H22O11" compartment="e0" charge="0" boundaryCondition="false" />
	<species id="cpd00475_c0" name="Ribose_1_phosphate_c0_C5H9O8P" compartment="c0" charge="-2" boundaryCondition="false" />
	<species id="cpd00180_c0" name="Oxalate_c0_C2O4" compartment="c0" charge="-2" boundaryCondition="false" />
	<species id="cpd15048_c0" name="trans-2-Enoyl-OPC6-CoA_C37H54N7O18P3S" compartment="Cytosol" charge="0" boundaryCondition="false" />
	<species id="cpd11616_c0" name="RCHO_c0_CHOR" compartment="c0" charge="0" boundaryCondition="false" />
	<species id="cpd00971_c0" name="Na_plus__c0_Na" compartment="c0" charge="1" boundaryCondition="false" />
	<species id="cpd00508_c0" name="3MOP_c0_C6H9O3" compartment="c0" charge="-1" boundaryCondition="false" />
	<species id="cpd00111_c0" name="Oxidized_glutathione_c0_C20H30N6O12S2" compartment="c0" charge="-2" boundaryCondition="false" />
	<species id="cpd11820_c0" name="Protein_tyrosine_phosphate_c0_C10H9N2O6PR2" compartment="c0" charge="-1" boundaryCondition="false" />
	<species id="cpd00443_c0" name="ABEE_c0_C7H6NO2" compartment="c0" charge="-1" boundaryCondition="false" />
	<species id="cpd00658_c0" name="Isochorismate_c0_C10H8O6" compartment="c0" charge="-2" boundaryCondition="false" />
	<species id="cpd03650_c0" name="Hexadecenal_C16H30O" compartment="Cytosol" charge="0" boundaryCondition="false" />
	<species id="cpd11572_c0" name="trans_Octodec_2_enoyl_ACP_c0_C29H53N2O8PRS" compartment="c0" charge="-1" boundaryCondition="false" />
	<species id="cpd00086_c0" name="Propionyl_CoA_c0_C24H36N7O17P3S" compartment="c0" charge="-4" boundaryCondition="false" />
	<species id="cpd01536_c0" name="GDP_L_galactose_c0_C16H23N5O16P2" compartment="c0" charge="-2" boundaryCondition="false" />
	<species id="cpd00179_c0" name="Maltose_c0_C12H22O11" compartment="c0" charge="0" boundaryCondition="false" />
	<species id="cpd00431_c0" name="Sphingomyelin_c0_C24H48N2O6PR" compartment="c0" charge="0" boundaryCondition="false" />
	<species id="cpd00261_c0" name="L-Lyxulose_C5H10O5" compartment="Cytosol" charge="0" boundaryCondition="false" />
	<species id="cpd09792_c0" name="1_Naphthalenemethanol_c0_C11H10O" compartment="c0" charge="0" boundaryCondition="false" />
	<species id="cpd15693_c0" name="Dianteisopentadecanoylphosphatidylserine_c0_C36H68NO10P" compartment="c0" charge="-2" boundaryCondition="false" />
	<species id="cpd15702_c0" name="1_2_Dianteisoheptadecanoyl_sn_glycerol_c0_C37H72O5" compartment="c0" charge="0" boundaryCondition="false" />
	<species id="cpd01447_c0" name="Benzoylformate_c0_C8H5O3" compartment="c0" charge="-1" boundaryCondition="false" />
	<species id="cpd12847_c0" name="Apo_carboxylase_c0_C7H14N3O2R2" compartment="c0" charge="0" boundaryCondition="false" />
	<species id="cpd00200_c0" name="4MOP_c0_C6H9O3" compartment="c0" charge="-1" boundaryCondition="false" />
	<species id="cpd00890_c0" name="UDP_N_acetylmuramoyl_L_alanine_c0_C23H33N4O20P2" compartment="c0" charge="-3" boundaryCondition="false" />
	<species id="cpd11434_c0" name="fa12coa_c0_C38H65N7O17P3S" compartment="c0" charge="-3" boundaryCondition="false" />
	<species id="cpd08731_c0" name="2-Hydroxy-4-isopropenylcyclohexane-1-carboxyl-CoA_C31H46N7O18P3S" compartment="Cytosol" charge="0" boundaryCondition="false" />
	<species id="cpd15064_c0" name="cis_3_Chloroallyl_aldehyde_c0_C3H3ClO" compartment="c0" charge="0" boundaryCondition="false" />
	<species id="cpd11491_c0" name="3_oxotetradecanoyl_acp_c0_C14H25O2S" compartment="c0" charge="-2" boundaryCondition="false" />
	<species id="cpd18007_c0" name="Leachianone_G_c0_C20H20O6" compartment="c0" charge="0" boundaryCondition="false" />
	<species id="cpd14608_c0" name="Anhydrorhodovibrin_C41H58O" compartment="Cytosol" charge="0" boundaryCondition="false" />
	<species id="cpd00123_c0" name="3_Methyl_2_oxobutanoate_c0_C5H7O3" compartment="c0" charge="-1" boundaryCondition="false" />
	<species id="cpd10567_c0" name="2_Bromoacetaldehyde_c0_C2H3BrO" compartment="c0" charge="0" boundaryCondition="false" />
	<species id="cpd00349_c0" name="Sedoheptulose_1_7_bisphosphate_c0_C7H12O13P2" compartment="c0" charge="-4" boundaryCondition="false" />
	<species id="cpd15373_c0" name="3-oxo-cis-dodec-5-enoyl-[acyl-carrier protein]_C23H39N2O9PRS" compartment="Cytosol" charge="0" boundaryCondition="false" />
	<species id="cpd03492_c0" name="Undecaprenyl_diphospho_N_acetylmuramoyl_N_acetylglucosamine_L_alanyl_D_isoglutaminyl_L_lysyl_D_alanyl_D_alanine_c0_C94H155N9O25P2" compartment="c0" charge="-2" boundaryCondition="false" />
	<species id="cpd11584_c0" name="Ala_His_c0_C9H14N4O3" compartment="c0" charge="0" boundaryCondition="false" />
	<species id="cpd00646_c0" name="PNP_c0_C6H5NO3" compartment="c0" charge="0" boundaryCondition="false" />
	<species id="cpd11341_c0" name="gamma_glutamyl_gamma_butyraldehyde_c0_C9H16N2O4" compartment="c0" charge="0" boundaryCondition="false" />
	<species id="cpd15543_c0" name="Phosphatidylglycerophosphate_ditetradecanoyl_c0_C34H66O13P2" compartment="c0" charge="-2" boundaryCondition="false" />
	<species id="cpd15130_c0" name="Isopentenyl_ATP_c0_C15H21N5O13P3" compartment="c0" charge="-3" boundaryCondition="false" />
	<species id="cpd03662_c0" name="n-Butanol_C4H10O" compartment="Cytosol" charge="0" boundaryCondition="false" />
	<species id="cpd11567_c0" name="14_methyl_3_hydroxy_pentadecanoyl_ACP_c0_C27H51N2O9PRS" compartment="c0" charge="-1" boundaryCondition="false" />
	<species id="cpd14880_c0" name="2-Formylglutarate_C6H6O5" compartment="Cytosol" charge="0" boundaryCondition="false" />
	<species id="cpd05556_c0" name="Isoliquiritigenin_c0_C15H12O4" compartment="c0" charge="0" boundaryCondition="false" />
	<species id="cpd03585_c0" name="KDO_lipid_IVA_c0_C76H137N2O30P2" compartment="c0" charge="-5" boundaryCondition="false" />
	<species id="cpd00581_c0" name="Urocanate_c0_C6H5N2O2" compartment="c0" charge="-1" boundaryCondition="false" />
	<species id="cpd00029_c0" name="Acetate_c0_C2H3O2" compartment="c0" charge="-1" boundaryCondition="false" />
	<species id="cpd00971_e0" name="Na_plus__e0_Na" compartment="e0" charge="1" boundaryCondition="false" />
	<species id="cpd16316_c0" name="5,6alpha-Epoxy-5alpha-cholestane_C27H46O" compartment="Cytosol" charge="0" boundaryCondition="false" />
	<species id="cpd11511_c0" name="10_methyl_dodecanoyl_ACP_c0_C24H45N2O8PRS" compartment="c0" charge="-1" boundaryCondition="false" />
	<species id="cpd03398_c0" name="Selenocystathionine_C7H14N2O4Se" compartment="Cytosol" charge="0" boundaryCondition="false" />
	<species id="cpd03914_c0" name="CobIIyrinate_diamide_c0_C45H56CoN6O12" compartment="c0" charge="-1" boundaryCondition="false" />
	<species id="cpd01317_c0" name="Geranoyl_CoA_c0_C31H46N7O17P3S" compartment="c0" charge="-3" boundaryCondition="false" />
	<species id="cpd02528_c0" name="UDP_4_oxo_6_deoxy_D_glucose_c0_C15H20N2O16P2" compartment="c0" charge="-2" boundaryCondition="false" />
	<species id="cpd00536_c0" name="Oleate_c0_C18H33O2" compartment="c0" charge="-1" boundaryCondition="false" />
	<species id="cpd00106_c0" name="Fumarate_c0_C4H2O4" compartment="c0" charge="-2" boundaryCondition="false" />
	<species id="cpd00966_c0" name="HBr_c0_Br" compartment="c0" charge="-1" boundaryCondition="false" />
	<species id="cpd00479_c0" name="Gentisate_c0_C7H5O4" compartment="c0" charge="-1" boundaryCondition="false" />
	<species id="cpd01747_c0" name="Indole_3_acetamide_c0_C10H10N2O" compartment="c0" charge="0" boundaryCondition="false" />
	<species id="cpd10515_e0" name="Fe2_plus__e0_Fe" compartment="e0" charge="2" boundaryCondition="false" />
	<species id="cpd15316_c0" name="1_Acyl_sn_glycero_3_phosphoethanolamine_hexadecanoyl_c0_C21H44NO7P" compartment="c0" charge="0" boundaryCondition="false" />
	<species id="cpd02861_c0" name="UDP_N_acetylmuramoyl_L_alanyl_D_glutamyl_L_lysine_c0_C34H52N7O24P2" compartment="c0" charge="-3" boundaryCondition="false" />
	<species id="cpd09350_c0" name="N2_Acetyl_L_aminoadipyl_delta_phosphate_c0_C8H11NO8P" compartment="c0" charge="-3" boundaryCondition="false" />
	<species id="cpd00330_c0" name="Dihydrofolate_c0_C19H19N7O6" compartment="c0" charge="-2" boundaryCondition="false" />
	<species id="cpd00187_c0" name="Methanamine_c0_CH6N" compartment="c0" charge="1" boundaryCondition="false" />
	<species id="cpd00760_c0" name="2_Methylbutyryl_CoA_c0_C26H40N7O17P3S" compartment="c0" charge="-4" boundaryCondition="false" />
	<species id="cpd01398_c0" name="Linoleoyl_CoA_c0_C39H62N7O17P3S" compartment="c0" charge="-3" boundaryCondition="false" />
	<species id="cpd12486_c0" name="tRNA containing N7-methylguanine_C21H29N5O20P3R2" compartment="Cytosol" charge="0" boundaryCondition="false" />
	<species id="cpd02666_c0" name="R_4_Phosphopantothenoyl_L_cysteine_c0_C12H20N2O9PS" compartment="c0" charge="-3" boundaryCondition="false" />
	<species id="cpd15798_c0" name="Anteisopentadecanoylcardiolipin_B_subtilis_c0_C69H132O17P2" compartment="c0" charge="-2" boundaryCondition="false" />
	<species id="cpd00049_c0" name="Carboxylic_acid_c0_CO2R" compartment="c0" charge="-1" boundaryCondition="false" />
	<species id="cpd08288_c0" name="2_phospho_4__cytidine5_diphospho_2_C_methyl_D_erythritol_c0_C14H22N3O17P3" compartment="c0" charge="-4" boundaryCondition="false" />
	<species id="cpd15368_c0" name="(R)-3-hydroxy-cis-myristol-7-eoyl-[acyl-carrier protein]_C25H45N2O9PRS" compartment="Cytosol" charge="0" boundaryCondition="false" />
	<species id="cpd11498_c0" name="4_methyl_trans_hex_2_enoyl_ACP_c0_C18H31N2O8PRS" compartment="c0" charge="-1" boundaryCondition="false" />
	<species id="cpd00050_c0" name="FMN_c0_C17H19N4O9P" compartment="c0" charge="-3" boundaryCondition="false" />
	<species id="cpd10149_c0" name="4-Chloroaniline_C6H6ClN" compartment="Cytosol" charge="0" boundaryCondition="false" />
	<species id="cpd14523_c0" name="Campestanol_C28H50O" compartment="Cytosol" charge="0" boundaryCondition="false" />
	<species id="cpd03293_c0" name="Biocytin_c0_C16H28N4O4S" compartment="c0" charge="0" boundaryCondition="false" />
	<species id="cpd01610_c0" name="N-Methyltyramine_C9H14NO" compartment="Cytosol" charge="0" boundaryCondition="false" />
	<species id="cpd12044_c0" name="Protein_serine_c0_C4H6N2O3R2" compartment="c0" charge="0" boundaryCondition="false" />
	<species id="cpd02678_c0" name="N_Formyl_GAR_c0_C8H13N2O9P" compartment="c0" charge="-2" boundaryCondition="false" />
	<species id="cpd11503_c0" name="6_methyl_octanoyl_ACP_c0_C20H37N2O8PRS" compartment="c0" charge="-1" boundaryCondition="false" />
	<species id="cpd00480_c0" name="2_Dehydro_D_gluconate_c0_C6H9O7" compartment="c0" charge="-1" boundaryCondition="false" />
	<species id="cpd00897_c0" name="CDP_4_dehydro_6_deoxy_D_glucose_c0_C15H21N3O15P2" compartment="c0" charge="-2" boundaryCondition="false" />
	<species id="cpd02431_c0" name="1_Pyrroline_5_carboxylate_c0_C5H6NO2" compartment="c0" charge="-1" boundaryCondition="false" />
	<species id="cpd10162_c0" name="(R)-3-Hydroxy-3-methyl-2-oxopentanoate_C6H9O4" compartment="Cytosol" charge="0" boundaryCondition="false" />
	<species id="cpd00256_c0" name="CDPcholine_c0_C14H25N4O11P2" compartment="c0" charge="-1" boundaryCondition="false" />
	<species id="cpd03654_c0" name="GD3_c0_C53H88N3O29R" compartment="c0" charge="-2" boundaryCondition="false" />
	<species id="cpd00199_c0" name="4_Oxobutanoate_c0_C4H5O3" compartment="c0" charge="-1" boundaryCondition="false" />
	<species id="cpd11579_c0" name="ethanesulfonate_c0_C2H5O3S" compartment="c0" charge="-1" boundaryCondition="false" />
	<species id="cpd11722_c0" name="trans-2-Enoyl-CoA_C24H33N7O17P3RS" compartment="Cytosol" charge="0" boundaryCondition="false" />
	<species id="cpd12503_c0" name="Deoxylimononic_acid_D_ring_lactone_c0_C26H32O9" compartment="c0" charge="-2" boundaryCondition="false" />
	<species id="cpd03143_c0" name="2-Hydroxyestrone_C18H22O3" compartment="Cytosol" charge="0" boundaryCondition="false" />
	<species id="cpd10515_c0" name="Fe2_plus__c0_Fe" compartment="c0" charge="2" boundaryCondition="false" />
	<species id="cpd00106_e0" name="Fumarate_e0_C4H2O4" compartment="e0" charge="-2" boundaryCondition="false" />
	<species id="cpd11430_c0" name="fa1_c0_C14H27O2" compartment="c0" charge="-1" boundaryCondition="false" />
	<species id="cpd03349_c0" name="5_Hydroxykynurenamine_c0_C9H13N2O2" compartment="c0" charge="1" boundaryCondition="false" />
	<species id="cpd00634_c0" name="Chlorogenate_c0_C16H17O9" compartment="c0" charge="-1" boundaryCondition="false" />
	<species id="cpd00118_c0" name="Putrescine_c0_C4H14N2" compartment="c0" charge="2" boundaryCondition="false" />
	<species id="cpd03861_c0" name="L_Xylulose_1_phosphate_c0_C5H9O8P" compartment="c0" charge="-2" boundaryCondition="false" />
	<species id="cpd00175_c0" name="UDP_N_acetyl_D_galactosamine_c0_C17H25N3O17P2" compartment="c0" charge="-2" boundaryCondition="false" />
	<species id="cpd03487_c0" name="Undecaprenyl_diphospho_N_acetylmuramoyl_N_acetylglucosamine_L_alanyl_D_glutamyl_L_lysyl_D_alanyl_D_alanine_c0_C94H153N8O26P2" compartment="c0" charge="-3" boundaryCondition="false" />
	<species id="cpd00062_c0" name="UTP_c0_C9H12N2O15P3" compartment="c0" charge="-3" boundaryCondition="false" />
	<species id="cpd14547_c0" name="C15811_C4H6N2O2R2S" compartment="Cytosol" charge="0" boundaryCondition="false" />
	<species id="cpd00978_c0" name="dUDP_c0_C9H12N2O11P2" compartment="c0" charge="-2" boundaryCondition="false" />
	<species id="cpd00492_c0" name="N_Acetyl_D_mannosamine_c0_C8H15NO6" compartment="c0" charge="0" boundaryCondition="false" />
	<species id="cpd00305_e0" name="Thiamin_e0_C12H17N4OS" compartment="e0" charge="1" boundaryCondition="false" />
	<species id="cpd11665_c0" name="QH2_C19H28O4" compartment="Cytosol" charge="0" boundaryCondition="false" />
	<species id="cpd11580_c0" name="Gly_Gln_c0_C7H13N3O4" compartment="c0" charge="0" boundaryCondition="false" />
	<species id="cpd02386_c0" name="2-Dehydro-3-deoxy-D-xylonate_C5H7O5" compartment="Cytosol" charge="0" boundaryCondition="false" />
	<species id="cpd00885_c0" name="Phytate_c0_C6H6O24P6" compartment="c0" charge="-6" boundaryCondition="false" />
	<species id="cpd00025_c0" name="H2O2_c0_H2O2" compartment="c0" charge="0" boundaryCondition="false" />
	<species id="cpd03423_c0" name="alpha_Ribazole_c0_C14H18N2O4" compartment="c0" charge="0" boundaryCondition="false" />
	<species id="cpd02069_c0" name="3_Phosphonooxypyruvate_c0_C3H2O7P" compartment="c0" charge="-3" boundaryCondition="false" />
	<species id="cpd00013_e0" name="NH3_e0_H4N" compartment="e0" charge="1" boundaryCondition="false" />
	<species id="cpd03666_c0" name="2_5_Diamino_6_5_triphosphoryl_3_4_trihydroxy_2_oxopentyl__amino_4_oxopyrimidine_c0_C9H14N5O14P3" compartment="c0" charge="-3" boundaryCondition="false" />
	<species id="cpd08276_c0" name="Phenanthrene_C14H10" compartment="Cytosol" charge="0" boundaryCondition="false" />
	<species id="cpd03236_c0" name="7alpha_12alpha_Dihydroxy_5beta_cholestan_3_one_c0_C27H46O3" compartment="c0" charge="0" boundaryCondition="false" />
	<species id="cpd11486_c0" name="3_Oxohexanoyl_acp_c0_C6H9O2S" compartment="c0" charge="-2" boundaryCondition="false" />
	<species id="cpd00268_c0" name="H2S2O3_c0_HO3S2" compartment="c0" charge="-1" boundaryCondition="false" />
	<species id="cpd03581_c0" name="dTDP-D-glucuronate_C16H21N2O17P2" compartment="Cytosol" charge="0" boundaryCondition="false" />
	<species id="cpd15734_c0" name="Diglucosyl_1_2_diisopentadecanoylglycerol_c0_C45H84O15" compartment="c0" charge="0" boundaryCondition="false" />
	<species id="cpd15088_c0" name="Cyanidin_3_glucoside_5_caffeoylglucoside_c0_C36H36O19" compartment="c0" charge="-1" boundaryCondition="false" />
	<species id="cpd11628_c0" name="Acyl-[acyl-carrier protein]_C3H4OS" compartment="Cytosol" charge="0" boundaryCondition="false" />
	<species id="cpd00342_c0" name="N_Acetylornithine_c0_C7H14N2O3" compartment="c0" charge="0" boundaryCondition="false" />
	<species id="cpd11515_c0" name="12_methyl_tetra_decanoyl_ACP_c0_C26H49N2O8PRS" compartment="c0" charge="-2" boundaryCondition="false" />
	<species id="cpd16442_c0" name="O-Phosphoseryl-tRNA(Sec)_C18H28NO21P3R3" compartment="Cytosol" charge="0" boundaryCondition="false" />
	<species id="cpd00561_c0" name="Vanillin_C8H8O3" compartment="Cytosol" charge="0" boundaryCondition="false" />
	<species id="cpd11579_e0" name="ethanesulfonate_e0_C2H5O3S" compartment="e0" charge="-1" boundaryCondition="false" />
	<species id="cpd03443_c0" name="3_Octaprenyl_4_hydroxybenzoate_c0_C47H69O3" compartment="c0" charge="-1" boundaryCondition="false" />
	<species id="cpd05630_c0" name="Pelargonin_c0_C27H30O15" compartment="c0" charge="-1" boundaryCondition="false" />
	<species id="cpd00853_c0" name="DPG_c0_C3H3O10P2" compartment="c0" charge="-3" boundaryCondition="false" />
	<species id="cpd10503_c0" name="1_Nitro_5_glutathionyl_6_hydroxy_5_6_dihydronaphthalene_c0_C20H23N4O9S" compartment="c0" charge="-1" boundaryCondition="false" />
	<species id="cpd12547_c0" name="L_2_Lysophosphatidylethanolamine_c0_C6H13NO7PR" compartment="c0" charge="0" boundaryCondition="false" />
	<species id="cpd11560_c0" name="10_methyl_trans_undec_2_enoyl_ACP_c0_C23H41N2O8PRS" compartment="c0" charge="-1" boundaryCondition="false" />
	<species id="cpd11592_c0" name="gly_glu_L_c0_C7H11N2O5" compartment="c0" charge="-1" boundaryCondition="false" />
	<species id="cpd15685_c0" name="CDP_1_2_diisotetradecanoylglycerol_c0_C40H71N3O15P2" compartment="c0" charge="-2" boundaryCondition="false" />
	<species id="cpd14474_c0" name="R_S_S_R_c0_R2S2" compartment="c0" charge="0" boundaryCondition="false" />
	<species id="cpd01329_e0" name="Maltohexaose_e0_C36H62O31" compartment="e0" charge="0" boundaryCondition="false" />
	<species id="cpd03561_c0" name="2_Hydroxybutyrate_c0_C4H7O3" compartment="c0" charge="-1" boundaryCondition="false" />
	<species id="cpd00118_e0" name="Putrescine_e0_C4H14N2" compartment="e0" charge="2" boundaryCondition="false" />
	<species id="cpd00248_c0" name="Quinate_c0_C7H11O6" compartment="c0" charge="-1" boundaryCondition="false" />
	<species id="cpd03703_c0" name="Imidazolone_c0_C3H4N2O" compartment="c0" charge="-1" boundaryCondition="false" />
	<species id="cpd02467_c0" name="2-Dehydro-3-deoxy-L-rhamnonate_C6H9O5" compartment="Cytosol" charge="0" boundaryCondition="false" />
	<species id="cpd11580_e0" name="Gly_Gln_e0_C7H13N3O4" compartment="e0" charge="0" boundaryCondition="false" />
	<species id="cpd11559_c0" name="10_methyl_3_hydroxy_undecanoyl_ACP_c0_C23H43N2O9PRS" compartment="c0" charge="-1" boundaryCondition="false" />
	<species id="cpd03593_c0" name="D_erythro_3_Methylmalate_c0_C5H6O5" compartment="c0" charge="-2" boundaryCondition="false" />
	<species id="cpd02642_c0" name="N_5_phosphoribosyl_anthranilate_c0_C12H13NO9P" compartment="c0" charge="-3" boundaryCondition="false" />
	<species id="cpd03163_c0" name="Selenomethionine_C5H11NO2Se" compartment="Cytosol" charge="0" boundaryCondition="false" />
	<species id="cpd00573_c0" name="L_Idonate_c0_C6H11O7" compartment="c0" charge="-1" boundaryCondition="false" />
	<species id="cpd12105_c0" name="L-Methionyl-tRNA_C25H37N6O17P2R2S" compartment="Cytosol" charge="0" boundaryCondition="false" />
	<species id="cpd15722_c0" name="Diisoheptadecanoylphosphatidylglycerol_c0_C40H78O10P" compartment="c0" charge="-1" boundaryCondition="false" />
	<species id="cpd04106_c0" name="S_Formylmycothiol_c0_C18H30N2O13S" compartment="c0" charge="0" boundaryCondition="false" />
	<species id="cpd00143_c0" name="Phenylpyruvate_c0_C9H7O3" compartment="c0" charge="-1" boundaryCondition="false" />
	<species id="cpd03411_c0" name="Glutathionylspermidine_c0_C17H36N6O5S" compartment="c0" charge="2" boundaryCondition="false" />
	<species id="cpd04362_c0" name="2_Hydroxy_6_oxoocta_2_4_7_trienoate_c0_C8H7O4" compartment="c0" charge="-1" boundaryCondition="false" />
	<species id="cpd15535_c0" name="Phosphatidylglycerol_didodecanoyl_c0_C30H58O10P" compartment="c0" charge="-1" boundaryCondition="false" />
	<species id="cpd00268_e0" name="H2S2O3_e0_HO3S2" compartment="e0" charge="-1" boundaryCondition="false" />
	<species id="cpd02187_c0" name="Methacrylyl_CoA_c0_C25H36N7O17P3S" compartment="c0" charge="-4" boundaryCondition="false" />
	<species id="cpd03118_c0" name="S_Hydroxydecanoyl_CoA_c0_C31H50N7O18P3S" compartment="c0" charge="-4" boundaryCondition="false" />
	<species id="cpd00236_c0" name="D_Erythrose4_phosphate_c0_C4H7O7P" compartment="c0" charge="-2" boundaryCondition="false" />
	<species id="cpd00666_c0" name="Tartrate_c0_C4H4O6" compartment="c0" charge="-2" boundaryCondition="false" />
	<species id="cpd02991_c0" name="phosphoribulosylformimino_AICAR_phosphate_c0_C15H21N5O15P2" compartment="c0" charge="-3" boundaryCondition="false" />
	<species id="cpd15523_c0" name="1_2_ditetradec_7_enoyl_sn_glycerol_3_phosphate_c0_C31H56O8P" compartment="c0" charge="-1" boundaryCondition="false" />
	<species id="cpd00374_c0" name="Tyramine_c0_C8H12NO" compartment="c0" charge="1" boundaryCondition="false" />
	<species id="cpd00037_c0" name="UDP_N_acetylglucosamine_c0_C17H25N3O17P2" compartment="c0" charge="-2" boundaryCondition="false" />
	<species id="cpd01504_c0" name="3_Aminopropanal_c0_C3H8NO" compartment="c0" charge="1" boundaryCondition="false" />
	<species id="cpd00610_c0" name="D-Glutamine_C5H10N2O3" compartment="Cytosol" charge="0" boundaryCondition="false" />
	<species id="cpd01329_c0" name="Maltohexaose_c0_C36H62O31" compartment="c0" charge="0" boundaryCondition="false" />
	<species id="cpd01759_c0" name="N_Acyl_L_aspartate_c0_C5H4NO5R" compartment="c0" charge="-2" boundaryCondition="false" />
	<species id="cpd00609_c0" name="D_Glucarate_c0_C6H8O8" compartment="c0" charge="-2" boundaryCondition="false" />
	<species id="cpd11592_e0" name="gly_glu_L_e0_C7H11N2O5" compartment="e0" charge="-1" boundaryCondition="false" />
	<species id="cpd02654_c0" name="4_Methyl_5__2_phosphoethyl_thiazole_c0_C6H8NO4PS" compartment="c0" charge="-2" boundaryCondition="false" />
	<species id="cpd_diuron_desmethyl_c0" name="diuron_desmethyl_C8H8Cl2N2O" compartment="c0" charge="0" boundaryCondition="false" />
	<species id="cpd00703_c0" name="Indoleacetate_c0_C10H8NO2" compartment="c0" charge="-1" boundaryCondition="false" />
	<species id="cpd15673_c0" name="1-isotetradecanoyl-sn-glycerol 3-phosphate_C17H34O7P" compartment="Cytosol" charge="0" boundaryCondition="false" />
	<species id="cpd09804_c0" name="2_Naphthoic_acid_c0_C11H7O2" compartment="c0" charge="-1" boundaryCondition="false" />
	<species id="cpd14628_c0" name="Demethylspheroidene_C40H58O" compartment="Cytosol" charge="0" boundaryCondition="false" />
	<species id="cpd00516_c0" name="meso_2_6_Diaminopimelate_c0_C7H14N2O4" compartment="c0" charge="0" boundaryCondition="false" />
	<species id="cpd00281_c0" name="GABA_c0_C4H9NO2" compartment="c0" charge="0" boundaryCondition="false" />
	<species id="cpd03362_c0" name="5_Hydroxykynurenine_c0_C10H12N2O4" compartment="c0" charge="0" boundaryCondition="false" />
	<species id="cpd11547_c0" name="4_methyl_3_hydroxy_pentanoyl_ACP_c0_C17H31N2O9PRS" compartment="c0" charge="-1" boundaryCondition="false" />
	<species id="cpd00094_c0" name="2_Oxobutyrate_c0_C4H5O3" compartment="c0" charge="-1" boundaryCondition="false" />
	<species id="cpd15336_c0" name="2_Acyl_sn_glycero_3_phosphoethanolamine_dodecanoyl_c0_C17H36NO7P" compartment="c0" charge="0" boundaryCondition="false" />
	<species id="cpd00082_e0" name="D_Fructose_e0_C6H12O6" compartment="e0" charge="0" boundaryCondition="false" />
	<species id="cpd03455_c0" name="3_Mercaptolactate_c0_C3H5O3S" compartment="c0" charge="-1" boundaryCondition="false" />
	<species id="cpd03698_c0" name="Salicin_6P_c0_C13H17O10P" compartment="c0" charge="-2" boundaryCondition="false" />
	<species id="cpd00759_c0" name="S_Formylglutathione_c0_C11H16N3O7S" compartment="c0" charge="-1" boundaryCondition="false" />
	<species id="cpd00329_c0" name="Cyclohexanone_c0_C6H10O" compartment="c0" charge="0" boundaryCondition="false" />
	<species id="cpd12592_c0" name="alpha_N_Acetylneuraminyl_2_3_beta_D_galactosyl_R_c0_C17H27NO14R" compartment="c0" charge="-1" boundaryCondition="false" />
	<species id="cpd11506_c0" name="8_methyl_trans_dec_2_enoyl_ACP_c0_C22H39N2O8PRS" compartment="c0" charge="-1" boundaryCondition="false" />
	<species id="cpd11575_e0" name="MOPS_e0_C7H15NO4S" compartment="e0" charge="-1" boundaryCondition="false" />
	<species id="cpd04375_c0" name="2,4,5-Trichlorophenoxyacetic acid_C8H4Cl3O3" compartment="Cytosol" charge="0" boundaryCondition="false" />
	<species id="cpd09421_c0" name="2-(1,2-Dihydroxyethyl)-TPP_C14H21N4O9P2S" compartment="Cytosol" charge="0" boundaryCondition="false" />
	<species id="cpd08210_c0" name="ADC_c0_C10H10NO5" compartment="c0" charge="-1" boundaryCondition="false" />
	<species id="cpd10536_c0" name="Bromobenzene_3_4_oxide_c0_C6H5BrO" compartment="c0" charge="0" boundaryCondition="false" />
	<species id="cpd00299_c0" name="dUMP_c0_C9H11N2O8P" compartment="c0" charge="-2" boundaryCondition="false" />
	<species id="cpd04810_c0" name="5_FU_c0_C4H3FN2O2" compartment="c0" charge="0" boundaryCondition="false" />
	<species id="cpd15548_c0" name="Phosphatidylglycerophosphate_dioctadec_11_enoyl_c0_C42H78O13P2" compartment="c0" charge="-2" boundaryCondition="false" />
	<species id="cpd02113_c0" name="dTDP_rhamnose_c0_C16H24N2O15P2" compartment="c0" charge="-2" boundaryCondition="false" />
	<species id="cpd14612_c0" name="Spirilloxanthin_C42H60O2" compartment="Cytosol" charge="0" boundaryCondition="false" />
	<species id="cpd03049_c0" name="2_Hydroxyethyl_ThPP_c0_C14H21N4O8P2S" compartment="c0" charge="-1" boundaryCondition="false" />
	<species id="cpd16759_c0" name="(R)-Hydroxyoctanoyl-CoA_C29H46N7O18P3S" compartment="Cytosol" charge="0" boundaryCondition="false" />
	<species id="cpd11587_c0" name="Ala_Gln_c0_C8H15N3O4" compartment="c0" charge="0" boundaryCondition="false" />
	<species id="cpd11621_c0" name="Oxidizedferredoxin_c0_Fe2R4S6" compartment="c0" charge="6" boundaryCondition="false" />
	<species id="cpd00173_c0" name="NTP_C5H9O13P3R" compartment="Cytosol" charge="0" boundaryCondition="false" />
	<species id="cpd15307_c0" name="1_2_Diacyl_sn_glycerol_ditetradecanoyl_c0_C31H60O5" compartment="c0" charge="0" boundaryCondition="false" />
	<species id="cpd15274_c0" name="Octadecenoyl_CoA_c0_C39H65N7O17P3S" compartment="c0" charge="-3" boundaryCondition="false" />
	<species id="cpd00848_c0" name="1-Methylhistidine_C7H11N3O2" compartment="Cytosol" charge="0" boundaryCondition="false" />
	<species id="cpd17042_c0" name="DNA_replication_c0_null" compartment="c0" charge="0" boundaryCondition="false" />
	<species id="cpd06704_c0" name="2-Hydroxycyclohexane-1-carboxyl-CoA_C28H42N7O18P3S" compartment="Cytosol" charge="0" boundaryCondition="false" />
	<species id="cpd00287_c0" name="3_Oxo_2_methylpropanoate_c0_C4H5O3" compartment="c0" charge="-1" boundaryCondition="false" />
	<species id="cpd14865_c0" name="Dehydrosqualene_C30H48" compartment="Cytosol" charge="0" boundaryCondition="false" />
	<species id="cpd02227_c0" name="S_Ribosylhomocysteine_c0_C9H17NO6S" compartment="c0" charge="0" boundaryCondition="false" />
	<species id="cpd08209_c0" name="2-Hydroxy-cis-hex-2,4-dienoate_C6H7O3" compartment="Cytosol" charge="0" boundaryCondition="false" />
	<species id="cpd11473_c0" name="2E_Hexenoyl_acp_c0_C6H9OS" compartment="c0" charge="-1" boundaryCondition="false" />
	<species id="cpd00722_c0" name="O_Acetyl_L_serine_c0_C5H9NO4" compartment="c0" charge="0" boundaryCondition="false" />
	<species id="cpd00447_c0" name="Betaine_aldehyde_c0_C5H12NO" compartment="c0" charge="1" boundaryCondition="false" />
	<species id="cpd01899_c0" name="Ceramide phosphate_C19H35NO6PR" compartment="Cytosol" charge="0" boundaryCondition="false" />
	<species id="cpd00161_e0" name="L_Threonine_c0_C4H9NO3" compartment="ExtraCellular" charge="0" boundaryCondition="false" />
	<species id="cpd15675_c0" name="1-anteisopentadecanoyl-sn-glycerol 3-phosphate_C18H36O7P" compartment="Cytosol" charge="0" boundaryCondition="false" />
	<species id="cpd00058_c0" name="Cu2_plus__c0_Cu" compartment="c0" charge="2" boundaryCondition="false" />
	<species id="cpd00333_c0" name="E_Cinnamate_c0_C9H7O2" compartment="c0" charge="-1" boundaryCondition="false" />
	<species id="cpd01270_c0" name="FMNH2_c0_C17H21N4O9P" compartment="c0" charge="-2" boundaryCondition="false" />
	<species id="cpd02755_c0" name="Fecosterol_c0_C28H46O" compartment="c0" charge="0" boundaryCondition="false" />
	<species id="cpd03725_c0" name="FeIIIdicitrate_c0_C12H22FeO14" compartment="c0" charge="0" boundaryCondition="false" />
	<species id="cpd15422_c0" name="CDP_1_2_ditetradec_7_enoylglycerol_c0_C40H67N3O15P2" compartment="c0" charge="-2" boundaryCondition="false" />
	<species id="cpd03210_c0" name="Cholesterol-5alpha,6beta-epoxide_C27H46O2" compartment="Cytosol" charge="0" boundaryCondition="false" />
	<species id="cpd00218_c0" name="Niacin_c0_C6H4NO2" compartment="c0" charge="-1" boundaryCondition="false" />
	<species id="cpd01257_c0" name="L-Galactose_C6H12O6" compartment="Cytosol" charge="0" boundaryCondition="false" />
	<species id="cpd00620_c0" name="Pantetheine_c0_C11H22N2O4S" compartment="c0" charge="0" boundaryCondition="false" />
	<species id="cpd00345_c0" name="5_Methyltetrahydrofolate_c0_C20H23N7O6" compartment="c0" charge="-2" boundaryCondition="false" />
	<species id="cpd00104_c0" name="BIOT_c0_C10H15N2O3S" compartment="c0" charge="-1" boundaryCondition="false" />
	<species id="cpd18036_c0" name="Sophoraflavanone_G_c0_C25H28O6" compartment="c0" charge="0" boundaryCondition="false" />
	<species id="cpd01831_c0" name="4_Imidazoleacetate_c0_C5H5N2O2" compartment="c0" charge="-1" boundaryCondition="false" />
	<species id="cpd15561_c0" name="Ubiquinol_8_c0_C49H76O4" compartment="c0" charge="0" boundaryCondition="false" />
	<species id="cpd15536_c0" name="Phosphatidylglycerol_ditetradecanoyl_c0_C34H66O10P" compartment="c0" charge="-1" boundaryCondition="false" />
	<species id="cpd16346_c0" name="Nervonoyl_CoA_c0_C45H76N7O17P3S" compartment="c0" charge="-3" boundaryCondition="false" />
	<species id="cpd02882_c0" name="4__1_D_Ribitylamino_5_aminouracil_c0_C9H16N4O6" compartment="c0" charge="0" boundaryCondition="false" />
	<species id="cpd01155_c0" name="Cadaverine_c0_C5H16N2" compartment="c0" charge="2" boundaryCondition="false" />
	<species id="cpd01430_c0" name="11-cis-Retinal_C20H28O" compartment="Cytosol" charge="0" boundaryCondition="false" />
	<species id="cpd09878_e0" name="Sulfoacetate_e0_C2H2O5S" compartment="e0" charge="-2" boundaryCondition="false" />
	<species id="cpd03737_c0" name="2-Oxovalerate_C5H7O3" compartment="Cytosol" charge="0" boundaryCondition="false" />
	<species id="cpd11518_c0" name="14_methyl_trans_hexa_dec_2_enoyl_ACP_c0_C28H51N2O8PRS" compartment="c0" charge="-1" boundaryCondition="false" />
	<species id="cpd02182_c0" name="R_S_Lactoylglutathione_c0_C13H20N3O8S" compartment="c0" charge="-1" boundaryCondition="false" />
	<species id="cpd15205_c0" name="(S)-3-Hydroxyhexacosyl-CoA_C47H83N7O18P3S" compartment="Cytosol" charge="0" boundaryCondition="false" />
	<species id="cpd12729_c0" name="Urate_3_ribonucleoside_c0_C10H12N4O7" compartment="c0" charge="0" boundaryCondition="false" />
	<species id="cpd11587_e0" name="Ala_Gln_e0_C8H15N3O4" compartment="e0" charge="0" boundaryCondition="false" />
	<species id="cpd03426_c0" name="Sirohydrochlorin_c0_C42H38N4O16" compartment="c0" charge="-8" boundaryCondition="false" />
	<species id="cpd03701_c0" name="Gp_C10H12N5O8P" compartment="Cytosol" charge="0" boundaryCondition="false" />
	<species id="cpd_C18172" name="2-Carboxyspermidine_C8H19N3O2" compartment="c0" charge="0" boundaryCondition="false" />
	<species id="cpd04122_c0" name="Aminoacetaldehyde_c0_C2H6NO" compartment="c0" charge="1" boundaryCondition="false" />
	<species id="cpd00676_c0" name="Ribonucleoside_C5H9O4R" compartment="Cytosol" charge="0" boundaryCondition="false" />
	<species id="cpd00435_c0" name="Phenylcarbinol_c0_C7H8O" compartment="c0" charge="0" boundaryCondition="false" />
	<species id="cpd02616_c0" name="dTDP_4_amino_4_6_dideoxy_D_glucose_c0_C16H26N3O14P2" compartment="c0" charge="-1" boundaryCondition="false" />
	<species id="cpd00161_c0" name="L_Threonine_c0_C4H9NO3" compartment="c0" charge="0" boundaryCondition="false" />
	<species id="cpd00206_c0" name="dCMP_c0_C9H12N3O7P" compartment="c0" charge="-2" boundaryCondition="false" />
	<species id="cpd00390_c0" name="CDP_glucose_c0_C15H23N3O16P2" compartment="c0" charge="-2" boundaryCondition="false" />
	<species id="cpd11563_c0" name="12_methyl_3_hydroxy_tridecanoyl_ACP_c0_C25H47N2O9PRS" compartment="c0" charge="-1" boundaryCondition="false" />
	<species id="cpd02972_c0" name="alpha_N_Acetylneuraminyl_2_8_alpha_N_acetylneuraminyl_2_3_beta_D__galactosyl_R_c0_C28H43N2O22R" compartment="c0" charge="-2" boundaryCondition="false" />
	<species id="cpd06716_c0" name="2,6-Dihydroxycyclohexane-1-carboxyl-CoA_C28H42N7O19P3S" compartment="Cytosol" charge="0" boundaryCondition="false" />
	<species id="cpd00058_e0" name="Cu2_plus__e0_Cu" compartment="e0" charge="2" boundaryCondition="false" />
	<species id="cpd03725_e0" name="FeIIIdicitrate_e0_C12H22FeO14" compartment="e0" charge="0" boundaryCondition="false" />
	<species id="cpd03176_c0" name="5S_HPETE_c0_C20H31O4" compartment="c0" charge="-1" boundaryCondition="false" />
	<species id="cpd03451_c0" name="SHCHC_C11H10O6" compartment="Cytosol" charge="0" boundaryCondition="false" />
	<species id="cpd03589_c0" name="Mesaconyl_CoA_c0_C26H35N7O19P3S" compartment="c0" charge="-4" boundaryCondition="false" />
	<species id="cpd00472_c0" name="UDPgalacturonate_c0_C15H19N2O18P2" compartment="c0" charge="-3" boundaryCondition="false" />
	<species id="cpd00197_c0" name="Protocatechuate_c0_C7H5O4" compartment="c0" charge="-1" boundaryCondition="false" />
	<species id="cpd04490_c0" name="Limonene oxide_C10H16O" compartment="Cytosol" charge="0" boundaryCondition="false" />
	<species id="cpd00308_c0" name="Malonate_C3H2O4" compartment="Cytosol" charge="0" boundaryCondition="false" />
	<species id="cpd02685_c0" name="N_acetyl_LL_2_6_diaminopimelate_c0_C9H15N2O5" compartment="c0" charge="-1" boundaryCondition="false" />
	<species id="cpd11497_c0" name="4_methyl_3_hydroxy_hexanoyl_ACP_c0_C18H33N2O9PRS" compartment="c0" charge="-1" boundaryCondition="false" />
	<species id="cpd03414_c0" name="UroporphyrinogenI_c0_C40H36N4O16" compartment="c0" charge="-8" boundaryCondition="false" />
	<species id="cpd03139_c0" name="5beta_Dihydrotestosterone_c0_C19H30O2" compartment="c0" charge="0" boundaryCondition="false" />
	<species id="cpd14522_c0" name="5alpha-Campestan-3-one_C28H48O" compartment="Cytosol" charge="0" boundaryCondition="false" />
	<species id="cpd10561_c0" name="S_2_Chloroacetylglutathione_c0_C12H17ClN3O7S" compartment="c0" charge="-1" boundaryCondition="false" />
	<species id="cpd15699_c0" name="Dianteisopentadecanoylphosphatidylethanolamine_c0_C35H70NO8P" compartment="c0" charge="0" boundaryCondition="false" />
	<species id="cpd12868_c0" name="Protein_D_serine_c0_C4H6N2O3R2" compartment="c0" charge="0" boundaryCondition="false" />
	<species id="cpd11416_c0" name="Biomass_c0_null" compartment="c0" charge="0" boundaryCondition="false" />
	<species id="cpd03254_c0" name="11beta_21_Dihydroxy_3_20_oxo_5beta_pregnan_18_al_c0_C21H30O5" compartment="c0" charge="0" boundaryCondition="false" />
	<species id="cpd17029_c0" name="pentadecanoyl-ACP (n-C15:0ACP)_C15H29OX" compartment="Cytosol" charge="0" boundaryCondition="false" />
	<species id="cpd10500_c0" name="1_Nitro_7_hydroxy_8_glutathionyl_7_8_dihydronaphthalene_c0_C20H23N4O9S" compartment="c0" charge="-1" boundaryCondition="false" />
	<species id="cpd00116_c0" name="Methanol_c0_CH4O" compartment="c0" charge="0" boundaryCondition="false" />
	<species id="cpd12132_c0" name="L-Seryl-tRNA(Ser)_C18H29NO18P2R3" compartment="Cytosol" charge="0" boundaryCondition="false" />
	<species id="cpd00938_c0" name="4_Carboxymuconolactone_c0_C7H4O6" compartment="c0" charge="-2" boundaryCondition="false" />
	<species id="cpd03749_c0" name="alpha-Pinene_C10H16" compartment="Cytosol" charge="0" boundaryCondition="false" />
	<species id="cpd02203_c0" name="D_Erythritol_4_phosphate_c0_C4H9O7P" compartment="c0" charge="-1" boundaryCondition="false" />
	<species id="cpd03655_c0" name="GD2_c0_C61H101N4O34R" compartment="c0" charge="-2" boundaryCondition="false" />
	<species id="cpd01041_c0" name="m-Cresol_C7H8O" compartment="Cytosol" charge="0" boundaryCondition="false" />
	<species id="cpd00002_c0" name="ATP_c0_C10H13N5O13P3" compartment="c0" charge="-3" boundaryCondition="false" />
	<species id="cpd00873_c0" name="Nicotinate_ribonucleotide_c0_C11H12NO9P" compartment="c0" charge="-2" boundaryCondition="false" />
	<species id="cpd00598_c0" name="Propynoate_C3HO2" compartment="Cytosol" charge="0" boundaryCondition="false" />
	<species id="cpd01519_c0" name="Arachidonyl_CoA_c0_C41H62N7O17P3S" compartment="c0" charge="-3" boundaryCondition="false" />
	<species id="cpd00791_c0" name="ProtoporphyrinogenIX_c0_C34H38N4O4" compartment="c0" charge="-2" boundaryCondition="false" />
	<species id="cpd00034_c0" name="Zn2_plus__c0_Zn" compartment="c0" charge="2" boundaryCondition="false" />
	<species id="cpd01716_c0" name="3_Dehydroshikimate_c0_C7H7O5" compartment="c0" charge="-1" boundaryCondition="false" />
	<species id="cpd02894_e0" name="4_Amino_2_methyl_5_diphosphomethylpyrimidine_c0_C6H9N3O7P2" compartment="ExtraCellular" charge="0" boundaryCondition="false" />
	<species id="cpd15344_c0" name="2_Acyl_sn_glycero_3_phosphoglycerol_tetradecanoyl_c0_C20H40O9P" compartment="c0" charge="-1" boundaryCondition="false" />
	<species id="cpd16448_c0" name="13Z_16Z_Docosadi_13_16_enoyl_CoA_c0_C43H70N7O17P3S" compartment="c0" charge="-3" boundaryCondition="false" />
	<species id="cpd11551_c0" name="6_methyl_3_hydroxy_heptanoyl_ACP_c0_C19H35N2O9PRS" compartment="c0" charge="-1" boundaryCondition="false" />
	<species id="cpd00586_c0" name="D_Arginine_c0_C6H15N4O2" compartment="c0" charge="1" boundaryCondition="false" />
	<species id="cpd00861_c0" name="UDP-N-acetyl-D-mannosamine_C17H25N3O17P2" compartment="Cytosol" charge="0" boundaryCondition="false" />
	<species id="cpd03611_c0" name="Amidines_CH3N2R" compartment="Cytosol" charge="0" boundaryCondition="false" />
	<species id="cpd00460_c0" name="Sulfoacetaldehyde_c0_C2H3O4S" compartment="c0" charge="-1" boundaryCondition="false" />
	<species id="cpd00185_c0" name="D_Arabinose_c0_C5H10O5" compartment="c0" charge="0" boundaryCondition="false" />
	<species id="cpd11825_c0" name="Octadecenoyl-ACP_C29H53N2O8PRS" compartment="Cytosol" charge="0" boundaryCondition="false" />
	<species id="cpd02711_c0" name="2_Keto_3_deoxy_6_phosphogluconate_c0_C6H8O9P" compartment="c0" charge="-3" boundaryCondition="false" />
	<species id="cpd00091_c0" name="UMP_c0_C9H11N2O9P" compartment="c0" charge="-2" boundaryCondition="false" />
	<species id="cpd11485_c0" name="3_oxohexadecanoyl_acp_c0_C16H29O2S" compartment="c0" charge="-2" boundaryCondition="false" />
	<species id="cpd01221_c0" name="S_Acetoin_c0_C4H8O2" compartment="c0" charge="0" boundaryCondition="false" />
	<species id="cpd15687_c0" name="CDP_1_2_dianteisopentadecanoylglycerol_c0_C42H75N3O15P2" compartment="c0" charge="-2" boundaryCondition="false" />
	<species id="cpd01977_c0" name="4_Phospho_L_aspartate_c0_C4H6NO7P" compartment="c0" charge="-2" boundaryCondition="false" />
	<species id="cpd00525_c0" name="UDP_N_acetylmuramoyl_L_alanyl_D_glutamate_c0_C28H39N5O23P2" compartment="c0" charge="-4" boundaryCondition="false" />
	<species id="cpd00800_c0" name="8_Amino_7_oxononanoate_c0_C9H17NO3" compartment="c0" charge="0" boundaryCondition="false" />
	<species id="cpd01646_c0" name="2_Isopropylmalate_c0_C7H10O5" compartment="c0" charge="-2" boundaryCondition="false" />
	<species id="cpd01982_c0" name="5_Phosphoribosylamine_c0_C5H11NO7P" compartment="c0" charge="-1" boundaryCondition="false" />
	<species id="cpd03393_c0" name="Se_Adenosylselenohomocysteine_c0_C14H20N6O5Se" compartment="c0" charge="0" boundaryCondition="false" />
	<species id="cpd01498_c0" name="Maleylacetate_C6H4O5" compartment="Cytosol" charge="0" boundaryCondition="false" />
	<species id="cpd00046_c0" name="CMP_c0_C9H12N3O8P" compartment="c0" charge="-2" boundaryCondition="false" />
	<species id="cpd00321_c0" name="Feruloyl_CoA_c0_C31H40N7O19P3S" compartment="c0" charge="-4" boundaryCondition="false" />
	<species id="cpd09489_c0" name="1-(4'-Hydroxyphenyl)ethanol_C8H10O2" compartment="Cytosol" charge="0" boundaryCondition="false" />
	<species id="cpd16395_c0" name="2_Phenyl_1_3_propanediol_monocarbamate_c0_C10H13NO3" compartment="c0" charge="0" boundaryCondition="false" />
	<species id="cpd04248_c0" name="Chloral_hydrate_c0_C2H3Cl3O2" compartment="c0" charge="0" boundaryCondition="false" />
	<species id="cpd00128_c0" name="Adenine_c0_C5H5N5" compartment="c0" charge="0" boundaryCondition="false" />
	<species id="cpd00403_c0" name="D_Mannonate_c0_C6H11O7" compartment="c0" charge="-1" boundaryCondition="false" />
	<species id="cpd00652_c0" name="D_Mucic_acid_c0_C6H8O8" compartment="c0" charge="-2" boundaryCondition="false" />
	<species id="cpd02546_c0" name="CMP_KDO_c0_C17H24N3O15P" compartment="c0" charge="-2" boundaryCondition="false" />
	<species id="cpd03127_c0" name="2E_Tetradecenoyl_CoA_c0_C35H56N7O17P3S" compartment="c0" charge="-4" boundaryCondition="false" />
	<species id="cpd01691_c0" name="Retinol_palmitate_c0_C36H60O2" compartment="c0" charge="0" boundaryCondition="false" />
	<species id="cpd09351_c0" name="N2_Acetyl_L_aminoadipate_semialdehyde_c0_C8H12NO4" compartment="c0" charge="-1" boundaryCondition="false" />
	<species id="cpd14702_c0" name="2_Methyl_1_hydroxybutyl_TPP_c0_C17H27N4O8P2S" compartment="c0" charge="-1" boundaryCondition="false" />
	<species id="cpd01507_c0" name="3_Oxoadipyl_CoA_c0_C27H37N7O20P3S" compartment="c0" charge="-4" boundaryCondition="false" />
	<species id="cpd05231_c0" name="Erucic_acid_c0_C22H41O2" compartment="c0" charge="-1" boundaryCondition="false" />
	<species id="cpd00034_e0" name="Zn2_plus__e0_Zn" compartment="e0" charge="2" boundaryCondition="false" />
	<species id="cpd15741_c0" name="Monoglucosyl_1_2_dianteisoheptadecanoylglycerol_c0_C43H82O10" compartment="c0" charge="0" boundaryCondition="false" />
	<species id="cpd15466_c0" name="fructoselysine_C12H25N2O7" compartment="Cytosol" charge="0" boundaryCondition="false" />
	<species id="cpd09433_c0" name="9_cis_Neoxanthin_c0_C40H56O4" compartment="c0" charge="0" boundaryCondition="false" />
	<species id="cpd01085_c0" name="Viomycin_c0_C25H46N13O10" compartment="c0" charge="3" boundaryCondition="false" />
	<species id="cpd02894_c0" name="4_Amino_2_methyl_5_diphosphomethylpyrimidine_c0_C6H9N3O7P2" compartment="c0" charge="-2" boundaryCondition="false" />
	<species id="cpd03209_c0" name="Cholesterol-5beta,6beta-epoxide_C27H46O2" compartment="Cytosol" charge="0" boundaryCondition="false" />
	<species id="cpd00943_c0" name="Inositol 1,3,4,5,6-pentakisphosphate_C6H7O21P5" compartment="Cytosol" charge="0" boundaryCondition="false" />
	<species id="cpd00427_c0" name="L_Arabinonate_c0_C5H9O6" compartment="c0" charge="-1" boundaryCondition="false" />
	<species id="cpd01208_c0" name="Resorcin_C6H6O2" compartment="Cytosol" charge="0" boundaryCondition="false" />
	<species id="cpd15053_c0" name="3_Hydroxy_OPC4_CoA_c0_C35H52N7O19P3S" compartment="c0" charge="-3" boundaryCondition="false" />
	<species id="cpd11493_c0" name="ACP_c0_HS" compartment="c0" charge="-2" boundaryCondition="false" />
	<species id="cpd00542_c0" name="R_CN_c0_CNR" compartment="c0" charge="0" boundaryCondition="false" />
	<species id="cpd00112_c0" name="CMP_N_acetylneuraminate_c0_C20H29N4O16P" compartment="c0" charge="-2" boundaryCondition="false" />
	<species id="cpd02775_c0" name="4_Amino_5_phosphomethyl_2_methylpyrimidine_c0_C6H9N3O4P" compartment="c0" charge="-2" boundaryCondition="false" />
	<species id="cpd09482_c0" name="2,2-Bis(4-hydroxyphenyl)-1-propanol_C15H16O3" compartment="Cytosol" charge="0" boundaryCondition="false" />
	<species id="cpd15339_c0" name="2_Acyl_sn_glycero_3_phosphoethanolamine_n_C16_0_c0_C21H44NO7P" compartment="c0" charge="0" boundaryCondition="false" />
	<species id="cpd00078_c0" name="Succinyl_CoA_c0_C25H35N7O19P3S" compartment="c0" charge="-5" boundaryCondition="false" />
	<species id="cpd02964_c0" name="UDP_N_acetylmuramoyl_L_alanyl_D_gamma_glutamyl_meso_2_6_diaminopimelate_c0_C35H51N7O26P2" compartment="c0" charge="-4" boundaryCondition="false" />
	<species id="cpd00301_c0" name="Sterol_c0_C17H28O" compartment="c0" charge="0" boundaryCondition="false" />
	<species id="cpd03659_c0" name="GQ1_c0_C89H143N6O55R" compartment="c0" charge="-4" boundaryCondition="false" />
	<species id="cpd02448_c0" name="2,4-Diaminopentanoate_C5H13N2O2" compartment="Cytosol" charge="0" boundaryCondition="false" />
	<species id="cpd00066_e0" name="L_Phenylalanine_c0_C9H11NO2" compartment="ExtraCellular" charge="0" boundaryCondition="false" />
	<species id="cpd01512_c0" name="5_Oxo_D_proline_c0_C5H6NO3" compartment="c0" charge="-1" boundaryCondition="false" />
	<species id="cpd11555_c0" name="8_methyl_3_hydroxy_nonanoyl_ACP_c0_C21H39N2O9PRS" compartment="c0" charge="-1" boundaryCondition="false" />
	<species id="cpd01450_c0" name="Corticosterone_c0_C21H30O4" compartment="c0" charge="0" boundaryCondition="false" />
	<species id="cpd09739_c0" name="UDP-N-acetyl-D-galactosaminuronic acid_C17H22N3O18P2" compartment="Cytosol" charge="0" boundaryCondition="false" />
	<species id="cpd12800_c0" name="2-Acyl-1-alkyl-sn-glycero-3-phosphate_C4H5O7PR2" compartment="Cytosol" charge="0" boundaryCondition="false" />
	<species id="cpd02787_c0" name="16_Methoxy_2_3_dihydro_3_hydroxytabersonine_c0_C22H29N2O4" compartment="c0" charge="0" boundaryCondition="false" />
	<species id="cpd01335_c0" name="Octanoyl_CoA_c0_C29H46N7O17P3S" compartment="c0" charge="-4" boundaryCondition="false" />
	<species id="cpd12508_c0" name="Protein_N_pros_phosphohistidine_c0_C7H7N4O5PR2" compartment="c0" charge="-2" boundaryCondition="false" />
	<species id="cpd01765_c0" name="N_Methylhexanamide_c0_C7H15NO" compartment="c0" charge="0" boundaryCondition="false" />
	<species id="cpd12737_c0" name="Protein_N6_N6_dimethyl_L_lysine_c0_C9H18N3O2R2" compartment="c0" charge="0" boundaryCondition="false" />
	<species id="cpd03230_c0" name="3alpha,7alpha-Dihydroxy-5beta-cholest-24-enoyl-CoA_C48H74N7O19P3S" compartment="Cytosol" charge="0" boundaryCondition="false" />
	<species id="cpd03660_c0" name="GT1b_c0_C78H127N5O47R" compartment="c0" charge="-3" boundaryCondition="false" />
	<species id="cpd01437_c0" name="p_Chlorophenol_c0_C6H5ClO" compartment="c0" charge="0" boundaryCondition="false" />
	<species id="cpd15528_c0" name="phosphatidylethanolamine_didodecanoyl_c0_C29H58NO8P" compartment="c0" charge="0" boundaryCondition="false" />
	<species id="cpd00415_c0" name="Quinol_C6H6O2" compartment="Cytosol" charge="0" boundaryCondition="false" />
	<species id="cpd14960_c0" name="Cobalt_precorrin_5B_c0_C43H43CoN4O16" compartment="c0" charge="-6" boundaryCondition="false" />
	<species id="cpd15340_c0" name="2_Acyl_sn_glycero_3_phosphoethanolamine_hexadec_9_enoyl_c0_C21H42NO7P" compartment="c0" charge="0" boundaryCondition="false" />
	<species id="cpd15294_c0" name="Tetradecenoyl-ACP_C25H45N2O8PRS" compartment="Cytosol" charge="0" boundaryCondition="false" />
	<species id="cpd11813_c0" name="cis-2,3-Dehydroacyl-CoA_C24H33N7O17P3RS" compartment="Cytosol" charge="0" boundaryCondition="false" />
	<species id="cpd03115_c0" name="S_3_Hydroxytetradecanoyl_CoA_c0_C35H58N7O18P3S" compartment="c0" charge="-4" boundaryCondition="false" />
	<species id="cpd15414_c0" name="d_biotin_d_sulfoxide_c0_C10H15N2O4S" compartment="c0" charge="-1" boundaryCondition="false" />
	<species id="cpd11543_c0" name="15_methyl_trans_hexa_dec_2_enoyl_ACP_c0_C28H51N2O8PRS" compartment="c0" charge="-1" boundaryCondition="false" />
	<species id="cpd00681_c0" name="Choline_sulfate_c0_C5H13NO4S" compartment="c0" charge="0" boundaryCondition="false" />
	<species id="cpd12050_c0" name="Alkyl_sulfenate_c0_HORS" compartment="c0" charge="-1" boundaryCondition="false" />
	<species id="cpd00251_c0" name="ADPribose_c0_C15H21N5O14P2" compartment="c0" charge="-2" boundaryCondition="false" />
	<species id="cpd14935_c0" name="3-Oxostearoyl-CoA_C39H64N7O18P3S" compartment="Cytosol" charge="0" boundaryCondition="false" />
	<species id="cpd10544_c0" name="3_4_Dihydro_3_hydroxy_4_S_glutathionyl_bromobenzene_c0_C16H21BrN3O7S" compartment="c0" charge="-1" boundaryCondition="false" />
	<species id="cpd15597_c0" name="Fatty acid (Anteiso-C17:1)_C17H31O2" compartment="Cytosol" charge="0" boundaryCondition="false" />
	<species id="cpd12692_c0" name="5-Methylbarbiturate_C5H5N2O3" compartment="Cytosol" charge="0" boundaryCondition="false" />
	<species id="cpd01741_c0" name="ddca_c0_C12H23O2" compartment="c0" charge="-1" boundaryCondition="false" />
	<species id="cpd11481_c0" name="R_3_hydroxypalmitoyl_acyl_carrierprotein__c0_C27H49N2O9PRS" compartment="c0" charge="-1" boundaryCondition="false" />
	<species id="cpd01311_c0" name="Dethiobiotin_c0_C10H17N2O3" compartment="c0" charge="-1" boundaryCondition="false" />
	<species id="cpd00804_c0" name="Sorbitol_6_phosphate_c0_C6H13O9P" compartment="c0" charge="-2" boundaryCondition="false" />
	<species id="cpd03762_c0" name="cis_1_2_dihydroxybenzoate_c0_C7H7O4" compartment="c0" charge="-1" boundaryCondition="false" />
	<species id="cpd03672_c0" name="S-Glutaryldihydrolipoamide_C13H22NO4S2" compartment="Cytosol" charge="0" boundaryCondition="false" />
	<species id="cpd05238_c0" name="Nervonic_acid_c0_C24H45O2" compartment="c0" charge="-1" boundaryCondition="false" />
	<species id="cpd03847_c0" name="Myristic_acid_c0_C14H27O2" compartment="c0" charge="-1" boundaryCondition="false" />
	<species id="cpd00812_c0" name="5_phosphomevalonate_c0_C6H10O7P" compartment="c0" charge="-3" boundaryCondition="false" />
	<species id="cpd15994_c0" name="Menaquinol6_C41H58O2" compartment="Cytosol" charge="0" boundaryCondition="false" />
	<species id="cpd14890_c0" name="4Z_7Z_10Z_13Z_16Z_19Z_Docosahexaenoyl_CoA_c0_C43H62N7O17P3S" compartment="c0" charge="-3" boundaryCondition="false" />
	<species id="cpd06588_c0" name="Juvenile hormone III_C16H26O3" compartment="Cytosol" charge="0" boundaryCondition="false" />
	<species id="cpd03471_c0" name="Nicotinate_D_ribonucleoside_c0_C11H13NO6" compartment="c0" charge="0" boundaryCondition="false" />
	<species id="cpd01695_c0" name="Myristoyl_CoA_c0_C35H58N7O17P3S" compartment="c0" charge="-4" boundaryCondition="false" />
	<species id="cpd11727_c0" name="N_Acyl_D_mannosamine_6_phosphate_c0_C7H11NO9PR" compartment="c0" charge="-1" boundaryCondition="false" />
	<species id="cpd12005_c0" name="Lipoylprotein_c0_C8H14NORS2" compartment="c0" charge="0" boundaryCondition="false" />
	<species id="cpd15094_c0" name="(6Z,9Z,12Z,15Z,18Z)-3-Hydroxytetracosapenta-6,9,12,15,18-enoyl-CoA_C45H68N7O18P3S" compartment="Cytosol" charge="0" boundaryCondition="false" />
	<species id="cpd15352_c0" name="2_Demethylmenaquinone_8_c0_C50H70O2" compartment="c0" charge="0" boundaryCondition="false" />
	<species id="cpd15728_c0" name="Diglucosyl_1_2_dipalmitoylglycerol_c0_C47H88O15" compartment="c0" charge="0" boundaryCondition="false" />
	<species id="cpd02587_c0" name="N5_L_1_Carboxyethyl_L_ornithine_c0_C8H16N2O4" compartment="c0" charge="0" boundaryCondition="false" />
	<species id="cpd00931_c0" name="5_Amino_6__5_phosphoribosylaminouracil_c0_C9H13N4O9P" compartment="c0" charge="-2" boundaryCondition="false" />
	<species id="cpd02890_c0" name="15S_HETE_c0_C20H31O3" compartment="c0" charge="-1" boundaryCondition="false" />
	<species id="cpd00501_c0" name="beta_D_Glucose_1_phosphate_c0_C6H11O9P" compartment="c0" charge="-2" boundaryCondition="false" />
	<species id="cpd01347_c0" name="Thiocysteine_C3H7NO2S2" compartment="Cytosol" charge="0" boundaryCondition="false" />
	<species id="cpd02799_c0" name="Methylisocitrate_c0_C7H7O7" compartment="c0" charge="-3" boundaryCondition="false" />
	<species id="cpd03205_c0" name="Phytoene_c0_C40H64" compartment="c0" charge="0" boundaryCondition="false" />
	<species id="cpd00868_c0" name="p_hydroxyphenylpyruvate_c0_C9H7O4" compartment="c0" charge="-1" boundaryCondition="false" />
	<species id="cpd01777_c0" name="Phosphoribosyl_AMP_c0_C15H19N5O14P2" compartment="c0" charge="-4" boundaryCondition="false" />
	<species id="cpd00730_c0" name="Aquacobalamin_C62H90CoN13O15P" compartment="Cytosol" charge="0" boundaryCondition="false" />
	<species id="cpd00325_c0" name="Progesterone_c0_C21H30O2" compartment="c0" charge="0" boundaryCondition="false" />
	<species id="cpd00918_c0" name="2_Acetamido_5_oxopentanoate_c0_C7H10NO4" compartment="c0" charge="-1" boundaryCondition="false" />
	<species id="cpd11531_c0" name="9_methyl_trans_dec_2_enoyl_ACP_c0_C22H39N2O8PRS" compartment="c0" charge="-1" boundaryCondition="false" />
	<species id="cpd00022_c0" name="Acetyl_CoA_c0_C23H34N7O17P3S" compartment="c0" charge="-4" boundaryCondition="false" />
	<species id="cpd00263_c0" name="Pyridoxol_c0_C8H11NO3" compartment="c0" charge="0" boundaryCondition="false" />
	<species id="cpd00452_c0" name="Phenylacetyl_CoA_c0_C29H38N7O17P3S" compartment="c0" charge="-4" boundaryCondition="false" />
	<species id="cpd15028_c0" name="Delphin_c0_C27H30O17" compartment="c0" charge="-2" boundaryCondition="false" />
	<species id="cpd15704_c0" name="1_2_Diisopentadecanoyl_sn_glycerol_c0_C33H64O5" compartment="c0" charge="0" boundaryCondition="false" />
	<species id="cpd15561_e0" name="Ubiquinol_8_e0_C49H76O4" compartment="e0" charge="0" boundaryCondition="false" />
	<species id="cpd09878_c0" name="Sulfoacetate_c0_C2H2O5S" compartment="c0" charge="-2" boundaryCondition="false" />
	<species id="cpd03495_c0" name="Undecaprenyl_diphospho_N_acetylmuramoyl__N_acetylglucosamine_L_ala_D_glu_meso_2_6_diaminopimeloyl_D_ala_D_ala_c0_C95H152N8O28P2" compartment="c0" charge="-4" boundaryCondition="false" />
	<species id="cpd00009_e0" name="Phosphate_e0_HO4P" compartment="e0" charge="-2" boundaryCondition="false" />
	<species id="cpd14795_c0" name="Benzyl_cyanide_c0_C8H7N" compartment="c0" charge="0" boundaryCondition="false" />
	<species id="cpd11436_c0" name="fa3_c0_C15H29O2" compartment="c0" charge="-1" boundaryCondition="false" />
	<species id="cpd00357_c0" name="TTP_c0_C10H14N2O14P3" compartment="c0" charge="-3" boundaryCondition="false" />
	<species id="cpd03835_c0" name="Precorrin_8_c0_C45H53N4O14" compartment="c0" charge="-7" boundaryCondition="false" />
	<species id="cpd09027_c0" name="5_Hydroxy_2_oxo_4_ureido_2_5_dihydro_1H_imidazole_5_carboxylate_c0_C5H5N4O5" compartment="c0" charge="-1" boundaryCondition="false" />
	<species id="cpd15794_c0" name="Isoheptadecanoylcardiolipin_B_subtilis_c0_C77H148O17P2" compartment="c0" charge="-2" boundaryCondition="false" />
	<species id="cpd15364_c0" name="2_5_triphosphoribosyl_3_dephospho_CoA_c0_C26H41N7O26P5S" compartment="c0" charge="-5" boundaryCondition="false" />
	<species id="cpd02169_c0" name="Presqualene diphosphate_C30H50O7P2" compartment="Cytosol" charge="0" boundaryCondition="false" />
	<species id="cpd00369_c0" name="Ecdysone_C27H44O6" compartment="Cytosol" charge="0" boundaryCondition="false" />
	<species id="cpd15541_c0" name="Phosphatidylglycerol_dioctadec_11_enoyl_c0_C42H78O10P" compartment="c0" charge="-1" boundaryCondition="false" />
	<species id="cpd00484_c0" name="p-Hydroxybenzaldehyde_C7H6O2" compartment="Cytosol" charge="0" boundaryCondition="false" />
	<species id="cpd00709_c0" name="beta D-Galactose_C6H12O6" compartment="Cytosol" charge="0" boundaryCondition="false" />
	<species id="cpd00054_c0" name="L_Serine_c0_C3H7NO3" compartment="c0" charge="0" boundaryCondition="false" />
	<species id="cpd15249_c0" name="L-Lysine-tRNA (Lys)_C16H26N7O4R" compartment="Cytosol" charge="0" boundaryCondition="false" />
	<species id="cpd03368_c0" name="6-Hydroxyindolelactate_C11H10NO4" compartment="Cytosol" charge="0" boundaryCondition="false" />
	<species id="cpd00906_c0" name="all_trans_Hexaprenyl_diphosphate_c0_C30H50O7P2" compartment="c0" charge="-2" boundaryCondition="false" />
	<species id="cpd00824_c0" name="Sphinganine 1-phosphate_C18H39NO5P" compartment="Cytosol" charge="0" boundaryCondition="false" />
	<species id="cpd15679_c0" name="1_2_diisotetradecanoyl_sn_glycerol_3_phosphate_c0_C31H60O8P" compartment="c0" charge="-1" boundaryCondition="false" />
	<species id="cpd01588_c0" name="Epsilcapramine_c0_C6H13NO2" compartment="c0" charge="0" boundaryCondition="false" />
	<species id="cpd00136_c0" name="4_Hydroxybenzoate_c0_C7H5O3" compartment="c0" charge="-1" boundaryCondition="false" />
	<species id="cpd01683_c0" name="O_Feruloylquinate_c0_C17H19O9" compartment="c0" charge="-1" boundaryCondition="false" />
	<species id="cpd03708_c0" name="2_4_Dihydroxyhept_2_enedioate_c0_C7H8O6" compartment="c0" charge="-2" boundaryCondition="false" />
	<species id="cpd00231_c0" name="Dihydrobiopterin_c0_C9H13N5O3" compartment="c0" charge="0" boundaryCondition="false" />
	<species id="cpd00566_c0" name="Cortisone_c0_C21H28O5" compartment="c0" charge="0" boundaryCondition="false" />
	<species id="cpd00836_c0" name="S_Acetyldihydrolipoamide_c0_C10H19NO2S2" compartment="c0" charge="0" boundaryCondition="false" />
	<species id="cpd16342_c0" name="Adrenic_acid_c0_C22H35O2" compartment="c0" charge="-1" boundaryCondition="false" />
	<species id="cpd02125_c0" name="Tiglyl_CoA_c0_C26H38N7O17P3S" compartment="c0" charge="-4" boundaryCondition="false" />
	<species id="cpd00672_c0" name="D_Fructuronate_c0_C6H9O7" compartment="c0" charge="-1" boundaryCondition="false" />
	<species id="cpd15320_c0" name="1_Acyl_sn_glycero_3_phosphoglycerol_tetradec_7_enoyl_c0_C20H38O9P" compartment="c0" charge="-1" boundaryCondition="false" />
	<species id="cpd03577_c0" name="(R)-2-Oxo-3-methylpentanoate_C6H9O3" compartment="Cytosol" charge="0" boundaryCondition="false" />
	<species id="cpd10553_c0" name="7_8_Dihydro_7_hydroxy_8_S_glutathionyl_benzoapyrene_c0_C30H28N3O7S" compartment="c0" charge="-1" boundaryCondition="false" />
	<species id="cpd02693_c0" name="3_Isopropylmalate_c0_C7H10O5" compartment="c0" charge="-2" boundaryCondition="false" />
	<species id="cpd03147_c0" name="2-Methoxyestradiol-17beta_C19H26O3" compartment="Cytosol" charge="0" boundaryCondition="false" />
	<species id="cpd00742_c0" name="Allophanate_c0_C2H3N2O3" compartment="c0" charge="-1" boundaryCondition="false" />
	<species id="cpd10483_c0" name="1R_2S_Naphthalene_epoxide_c0_C10H8O" compartment="c0" charge="0" boundaryCondition="false" />
	<species id="cpd15376_c0" name="3-oxo-cis-vacc-11-enoyl-[acyl-carrier protein]_C29H51N2O9PRS" compartment="Cytosol" charge="0" boundaryCondition="false" />
	<species id="cpd03917_c0" name="Adenosylcobyric_acid_c0_C55H76CoN15O11" compartment="c0" charge="3" boundaryCondition="false" />
	<species id="cpd00009_c0" name="Phosphate_c0_HO4P" compartment="c0" charge="-2" boundaryCondition="false" />
	<species id="cpd15716_c0" name="Diisoheptadecanoylphosphatidylglycerophosphate_c0_C40H78O13P2" compartment="c0" charge="-2" boundaryCondition="false" />
	<species id="cpd00010_c0" name="CoA_c0_C21H32N7O16P3S" compartment="c0" charge="-4" boundaryCondition="false" />
	<species id="cpd09810_c0" name="2-Hydroxy-4-hydroxymethylbenzalpyruvate_C11H9O5" compartment="Cytosol" charge="0" boundaryCondition="false" />
	<species id="cpd02775_e0" name="4_Amino_5_phosphomethyl_2_methylpyrimidine_c0_C6H9N3O4P" compartment="ExtraCellular" charge="0" boundaryCondition="false" />
	<species id="cpd11669_c0" name="Q_C19H26O4" compartment="Cytosol" charge="0" boundaryCondition="false" />
	<species id="cpd02857_c0" name="DAHP_c0_C7H10O10P" compartment="c0" charge="-3" boundaryCondition="false" />
	<species id="cpd11575_c0" name="MOPS_c0_C7H15NO4S" compartment="c0" charge="-1" boundaryCondition="false" />
	<species id="cpd22748_c0" name="5-chloromaleylacetate_C6H3ClO5" compartment="Cytosol" charge="0" boundaryCondition="false" />
	<species id="cpd00066_c0" name="L_Phenylalanine_c0_C9H11NO2" compartment="c0" charge="0" boundaryCondition="false" />
	<species id="cpd03521_c0" name="Dihydroneopterin phosphate_C9H12N5O7P" compartment="Cytosol" charge="0" boundaryCondition="false" />
	<species id="cpd15585_c0" name="beta_Methylglucoside_c0_C7H14O6" compartment="c0" charge="0" boundaryCondition="false" />
	<species id="cpd03438_c0" name="2-Hexaprenyl-6-hydroxyphenol_C36H54O2" compartment="Cytosol" charge="0" boundaryCondition="false" />
	<species id="cpd15319_c0" name="1_Acyl_sn_glycero_3_phosphoglycerol_tetradecanoyl_c0_C20H40O9P" compartment="c0" charge="-1" boundaryCondition="false" />
	<species id="cpd12414_c0" name="N_Substituted_aminoacyl_tRNA_c0_C18H24NO18P2R5" compartment="c0" charge="-2" boundaryCondition="false" />
	<species id="cpd08238_c0" name="S___Citronellal_c0_C10H18O" compartment="c0" charge="0" boundaryCondition="false" />
	<species id="cpd00054_e0" name="L_Serine_c0_C3H7NO3" compartment="ExtraCellular" charge="0" boundaryCondition="false" />
	<species id="cpd02648_c0" name="1_Hydroxycyclohexan_1_ylacetyl_CoA_c0_C29H44N7O18P3S" compartment="c0" charge="-3" boundaryCondition="false" />
	<species id="cpd02996_c0" name="GM2_c0_C50H85N3O26R" compartment="c0" charge="-1" boundaryCondition="false" />
	<species id="cpd00193_c0" name="APS_c0_C10H12N5O10PS" compartment="c0" charge="-2" boundaryCondition="false" />
	<species id="cpd00275_c0" name="L_Kynurenine_c0_C10H12N2O3" compartment="c0" charge="0" boundaryCondition="false" />
	<species id="cpd15237_c0" name="hexadecenoate_c0_C16H29O2" compartment="c0" charge="-1" boundaryCondition="false" />
	<species id="cpd08283_c0" name="Phenanthrene-1,2-oxide_C14H10O" compartment="Cytosol" charge="0" boundaryCondition="false" />
	<species id="cpd03250_c0" name="4_5beta_Dihydrocortisone_c0_C21H30O5" compartment="c0" charge="0" boundaryCondition="false" />
	<species id="cpd03491_c0" name="Undecaprenyl_diphospho_N_acetylmuramoyl_N_acetylglucosamine_L_alanyl_gamma_D_glutamyl_L_lysyl_D_alanyl_D_alanine_c0_C94H153N8O26P2" compartment="c0" charge="-3" boundaryCondition="false" />
	<species id="cpd11558_c0" name="10_methyl_3_oxo_undecanoyl_ACP_c0_C23H41N2O9PRS" compartment="c0" charge="-1" boundaryCondition="false" />
	<species id="cpd11718_c0" name="S_3_Hydroxyacyl_CoA_c0_C24H35N7O18P3RS" compartment="c0" charge="-3" boundaryCondition="false" />
	<species id="cpd00819_c0" name="L_Arabinono_1_4_lactone_c0_C5H8O5" compartment="c0" charge="0" boundaryCondition="false" />
	<species id="cpd04105_c0" name="Mycothiol_c0_C17H30N2O12S" compartment="c0" charge="0" boundaryCondition="false" />
	<species id="cpd00911_c0" name="6_phospho_D_glucono_1_5_lactone_c0_C6H9O9P" compartment="c0" charge="-2" boundaryCondition="false" />
	<species id="cpd16329_c0" name="Doxifluridine_c0_C9H11FN2O5" compartment="c0" charge="0" boundaryCondition="false" />
	<species id="cpd00144_c0" name="UDPglucuronate_c0_C15H19N2O18P2" compartment="c0" charge="-3" boundaryCondition="false" />
	<species id="cpd03651_c0" name="Sphingosine 1-phosphate_C18H37NO5P" compartment="Cytosol" charge="0" boundaryCondition="false" />
	<species id="cpd15737_c0" name="Monoglucosyl_1_2_dipalmitoylglycerol_c0_C41H78O10" compartment="c0" charge="0" boundaryCondition="false" />
	<species id="cpd14526_c0" name="Cathasterone_C28H48O3" compartment="Cytosol" charge="0" boundaryCondition="false" />
	<species id="cpd03410_c0" name="2-Amino-4-cyanobutanoic acid_C5H8N2O2" compartment="Cytosol" charge="0" boundaryCondition="false" />
	<species id="cpd03078_c0" name="Selenophosphate_c0_H2O3PSe" compartment="c0" charge="-1" boundaryCondition="false" />
	<species id="cpd00087_c0" name="Tetrahydrofolate_c0_C19H21N7O6" compartment="c0" charge="-2" boundaryCondition="false" />
	<species id="cpd15050_c0" name="3_Oxo_OPC6_CoA_c0_C37H54N7O19P3S" compartment="c0" charge="-3" boundaryCondition="false" />
	<species id="cpd16284_c0" name="3-Epiecdysone_C27H44O6" compartment="Cytosol" charge="0" boundaryCondition="false" />
	<species id="cpd00235_c0" name="D_mannose_6_phosphate_c0_C6H11O9P" compartment="c0" charge="-2" boundaryCondition="false" />
	<species id="cpd00510_c0" name="deoxyribose_5_phosphate_c0_C5H9O7P" compartment="c0" charge="-2" boundaryCondition="false" />
	<species id="cpd01584_c0" name="p_Aminophenol_c0_C6H7NO" compartment="c0" charge="0" boundaryCondition="false" />
	<species id="cpd00132_c0" name="L_Asparagine_c0_C4H8N2O3" compartment="c0" charge="0" boundaryCondition="false" />
	<species id="cpd00923_c0" name="3-Hydroxy-N6,N6,N6-trimethyl-L-lysine_C9H21N2O3" compartment="Cytosol" charge="0" boundaryCondition="false" />
	<species id="cpd15692_c0" name="Diisopentadecanoylphosphatidylserine_c0_C36H68NO10P" compartment="c0" charge="-2" boundaryCondition="false" />
	<species id="cpd00075_c0" name="Nitrite_c0_HNO2" compartment="c0" charge="-1" boundaryCondition="false" />
	<species id="cpd02439_c0" name="2_Dehydro_3_deoxy_D_glucarate_c0_C6H6O7" compartment="c0" charge="-2" boundaryCondition="false" />
	<species id="cpd04450_c0" name="o-Xylene_C8H10" compartment="Cytosol" charge="0" boundaryCondition="false" />
	<species id="cpd00763_c0" name="4_Maleylacetoacetate_c0_C8H6O6" compartment="c0" charge="-2" boundaryCondition="false" />
	<species id="cpd11408_c0" name="gamma_Glutamyl_GABA_c0_C9H15N2O5" compartment="c0" charge="-1" boundaryCondition="false" />
	<species id="cpd01997_c0" name="Dimethylbenzimidazole_c0_C9H10N2" compartment="c0" charge="0" boundaryCondition="false" />
	<species id="cpd00006_c0" name="NADP_c0_C21H25N7O17P3" compartment="c0" charge="-3" boundaryCondition="false" />
	<species id="cpd00820_c0" name="L-Galactono-1,4-lactone_C6H10O6" compartment="Cytosol" charge="0" boundaryCondition="false" />
	<species id="cpd00635_e0" name="Cbl_e0_C62H88CoN13O14P" compartment="e0" charge="2" boundaryCondition="false" />
	<species id="cpd11490_c0" name="3_oxooctanoyl_acp_c0_C8H13O2S" compartment="c0" charge="-2" boundaryCondition="false" />
	<species id="cpd00807_c0" name="L_histidinol_phosphate_c0_C6H11N3O4P" compartment="c0" charge="-1" boundaryCondition="false" />
	<species id="cpd11421_c0" name="trdrd_c0_C10H15N4O4R4S2" compartment="c0" charge="0" boundaryCondition="false" />
	<species id="cpd00063_e0" name="Ca2_plus__e0_Ca" compartment="e0" charge="2" boundaryCondition="false" />
	<species id="cpd15049_c0" name="3_Hydroxy_OPC6_CoA_c0_C37H56N7O19P3S" compartment="c0" charge="-3" boundaryCondition="false" />
	<species id="cpd03525_c0" name="N_Succinyl_L_glutamate_c0_C9H10NO7" compartment="c0" charge="-3" boundaryCondition="false" />
	<species id="cpd15097_c0" name="Trinitrotoluene_C7H5N3O6" compartment="Cytosol" charge="0" boundaryCondition="false" />
	<species id="cpd04117_c0" name="4_Methylcatechol_c0_C7H8O2" compartment="c0" charge="0" boundaryCondition="false" />
	<species id="cpd00259_c0" name="D_Lyxulose_c0_C5H10O5" compartment="c0" charge="0" boundaryCondition="false" />
	<species id="cpd00509_c0" name="deoxyribose_1_phosphate_c0_C5H9O7P" compartment="c0" charge="-2" boundaryCondition="false" />
	<species id="cpd03663_c0" name="3-Butynoate_C4H3O2" compartment="Cytosol" charge="0" boundaryCondition="false" />
	<species id="cpd02211_c0" name="L_2_Amino_acetoacetate_c0_C4H7NO3" compartment="c0" charge="0" boundaryCondition="false" />
	<species id="cpd02154_c0" name="N_Formimino_L_aspartate_c0_C5H7N2O4" compartment="c0" charge="-1" boundaryCondition="false" />
	<species id="cpd11489_c0" name="3_oxododecanoyl_acp_c0_C12H21O2S" compartment="c0" charge="-2" boundaryCondition="false" />
	<species id="cpd15725_c0" name="Diisopentadecanoylphosphatidylglycerol_c0_C36H70O10P" compartment="c0" charge="-1" boundaryCondition="false" />
	<species id="cpd00557_c0" name="Siroheme_c0_C42H36FeN4O16" compartment="c0" charge="-8" boundaryCondition="false" />
	<species id="cpd11546_c0" name="4_methyl_3_oxo_pentanoyl_ACP_c0_C17H29N2O9PRS" compartment="c0" charge="-1" boundaryCondition="false" />
	<species id="cpd00223_c0" name="Glycerate_c0_C3H5O4" compartment="c0" charge="-1" boundaryCondition="false" />
	<species id="cpd15131_c0" name="Isopentenyl_ADP_c0_C15H21N5O10P2" compartment="c0" charge="-2" boundaryCondition="false" />
	<species id="cpd01262_e0" name="Amylotriose_e0_C18H32O16" compartment="e0" charge="0" boundaryCondition="false" />
	<species id="cpd08353_c0" name="E_3_Methoxycarbonylpent_2_enedioate_c0_C7H6O6" compartment="c0" charge="-2" boundaryCondition="false" />
	<species id="cpd03913_c0" name="Hydrogenobyrinate_diamide_c0_C45H60N6O12" compartment="c0" charge="-2" boundaryCondition="false" />
	<species id="cpd03638_c0" name="(+)-Limonene_C10H16" compartment="Cytosol" charge="0" boundaryCondition="false" />
	<species id="cpd03091_c0" name="5_Deoxyadenosine_c0_C10H13N5O3" compartment="c0" charge="0" boundaryCondition="false" />
	<species id="cpd02129_c0" name="3-Hydroxybenzyl alcohol_C7H8O2" compartment="Cytosol" charge="0" boundaryCondition="false" />
	<species id="cpd00888_c0" name="N_Methylethanolamine_phosphate_c0_C3H9NO4P" compartment="c0" charge="-1" boundaryCondition="false" />
	<species id="cpd11571_c0" name="3_Hydroxyoctodecanoyl_ACP_c0_C29H55N2O9PRS" compartment="c0" charge="-1" boundaryCondition="false" />
	<species id="cpd01160_c0" name="Cysteamine_c0_C2H8NS" compartment="c0" charge="1" boundaryCondition="false" />
	<species id="cpd_diuron_c0" name="diuron_C9H10Cl2N2O" compartment="c0" charge="0" boundaryCondition="false" />
	<species id="cpd00260_c0" name="Isocitrate_c0_C6H5O7" compartment="c0" charge="-3" boundaryCondition="false" />
	<species id="cpd00132_e0" name="L_Asparagine_c0_C4H8N2O3" compartment="ExtraCellular" charge="0" boundaryCondition="false" />
	<species id="cpd01859_c0" name="2_Naphthylmethanol_c0_C11H10O" compartment="c0" charge="0" boundaryCondition="false" />
	<species id="cpd00075_e0" name="Nitrite_e0_HNO2" compartment="e0" charge="-1" boundaryCondition="false" />
	<species id="cpd03570_c0" name="3-Hydroxyisovaleryl-CoA_C26H40N7O18P3S" compartment="Cytosol" charge="0" boundaryCondition="false" />
	<species id="cpd00373_c0" name="Sinapate_c0_C11H11O5" compartment="c0" charge="-1" boundaryCondition="false" />
	<species id="cpd12848_c0" name="Holo_carboxylase_c0_C17H27N5O4R2S" compartment="c0" charge="0" boundaryCondition="false" />
	<species id="cpd02267_c0" name="Chloramphenicol_3_acetate_c0_C13H14Cl2N2O6" compartment="c0" charge="0" boundaryCondition="false" />
	<species id="cpd00738_c0" name="phosphoserine_c0_C3H6NO6P" compartment="c0" charge="-2" boundaryCondition="false" />
	<species id="cpd11433_c0" name="fa12_c0_C17H33O2" compartment="c0" charge="-1" boundaryCondition="false" />
	<species id="cpd01217_c0" name="Xanthosine_c0_C10H12N4O6" compartment="c0" charge="0" boundaryCondition="false" />
	<species id="cpd15680_c0" name="1_2_diisopentadecanoyl_sn_glycerol_3_phosphate_c0_C33H64O8P" compartment="c0" charge="-1" boundaryCondition="false" />
	<species id="cpd12370_c0" name="apo_ACP_c0_HOR" compartment="c0" charge="0" boundaryCondition="false" />
	<species id="cpd12483_c0" name="tRNA containing N1-methylguanine_C21H28N5O20P3R2" compartment="Cytosol" charge="0" boundaryCondition="false" />
	<species id="cpd05235_c0" name="tetracosanoate_c0_C24H47O2" compartment="c0" charge="-1" boundaryCondition="false" />
	<species id="cpd14952_c0" name="o-Hydroxylaminobenzoate_C7H6NO3" compartment="Cytosol" charge="0" boundaryCondition="false" />
	<species id="cpd11583_c0" name="Ala_Leu_c0_C9H18N2O3" compartment="c0" charge="0" boundaryCondition="false" />
	<species id="cpd02117_c0" name="S_Canadine_c0_C20H21NO4" compartment="c0" charge="0" boundaryCondition="false" />
	<species id="cpd02255_c0" name="3_oxoadipate_enol_lactone_c0_C6H5O4" compartment="c0" charge="-1" boundaryCondition="false" />
	<species id="cpd04539_c0" name="2_Amino_3_oxo_4_phosphonooxybutyrate_c0_C4H6NO7P" compartment="c0" charge="-2" boundaryCondition="false" />
	<species id="cpd04073_c0" name="Vanillate_C8H7O4" compartment="Cytosol" charge="0" boundaryCondition="false" />
	<species id="cpd15544_c0" name="Phosphatidylglycerophosphate_ditetradec_7_enoyl_c0_C34H62O13P2" compartment="c0" charge="-2" boundaryCondition="false" />
	<species id="cpd04371_c0" name="2,6-Dichlorophenol_C6H3Cl2O" compartment="Cytosol" charge="0" boundaryCondition="false" />
	<species id="cpd00051_c0" name="L_Arginine_c0_C6H15N4O2" compartment="c0" charge="1" boundaryCondition="false" />
	<species id="cpd00706_c0" name="Mercaptopyruvate_c0_C3H3O3S" compartment="c0" charge="-1" boundaryCondition="false" />
	<species id="cpd01262_c0" name="Amylotriose_c0_C18H32O16" compartment="c0" charge="0" boundaryCondition="false" />
	<species id="cpd12438_c0" name="1-Alkyl-sn-glycero-3-phosphate_C3H6O6PR" compartment="Cytosol" charge="0" boundaryCondition="false" />
	<species id="cpd02601_c0" name="2_Lysolecithin_c0_C9H19NO7PR" compartment="c0" charge="0" boundaryCondition="false" />
	<species id="cpd00272_c0" name="GDP_L_fucose_c0_C16H23N5O15P2" compartment="c0" charge="-2" boundaryCondition="false" />
	<species id="cpd15175_c0" name="5_Methyl_3_oxo_4_hexenoyl_CoA_c0_C28H40N7O18P3S" compartment="c0" charge="-3" boundaryCondition="false" />
	<species id="cpd00156_e0" name="L_Valine_e0_C5H11NO2" compartment="e0" charge="0" boundaryCondition="false" />
	<species id="cpd01663_c0" name="Chenodiol_c0_C24H39O4" compartment="c0" charge="-1" boundaryCondition="false" />
	<species id="cpd15323_c0" name="1_Acyl_sn_glycero_3_phosphoglycerol_octadecanoyl_c0_C24H48O9P" compartment="c0" charge="-1" boundaryCondition="false" />
	<species id="cpd03606_c0" name="2_Oxo_3_hydroxy_4_phosphobutanoate_c0_C4H4O8P" compartment="c0" charge="-3" boundaryCondition="false" />
	<species id="cpd_diuron_e0" name="diuron_C9H10Cl2N2O" compartment="ExtraCellular" charge="0" boundaryCondition="false" />
	<species id="cpd09793_c0" name="1_Naphthaldehyde_c0_C11H8O" compartment="c0" charge="0" boundaryCondition="false" />
	<species id="cpd03446_c0" name="2_Octaprenyl_6_methoxyphenol_c0_C47H72O2" compartment="c0" charge="0" boundaryCondition="false" />
	<species id="cpd15701_c0" name="1_2_Diisoheptadecanoyl_sn_glycerol_c0_C37H72O5" compartment="c0" charge="0" boundaryCondition="false" />
	<species id="cpd11912_c0" name="tRNA_Glu_c0_C10H12N5O3R" compartment="c0" charge="0" boundaryCondition="false" />
	<species id="cpd11637_c0" name="3_Oxoacyl_CoA_c0_C24H33N7O18P3RS" compartment="c0" charge="-3" boundaryCondition="false" />
	<species id="cpd00856_c0" name="3_Carboxy_cis_cis_muconate_c0_C7H3O6" compartment="c0" charge="-3" boundaryCondition="false" />
	<species id="cpd14619_c0" name="3,4,3',4'-Tetrahydrospirilloxanthin_C42H64O2" compartment="Cytosol" charge="0" boundaryCondition="false" />
	<species id="cpd01012_e0" name="Cd2_plus__e0_Cd" compartment="e0" charge="2" boundaryCondition="false" />
	<species id="cpd02095_c0" name="L_2_4_Diaminobutyrate_c0_C4H11N2O2" compartment="c0" charge="1" boundaryCondition="false" />
	<species id="cpd00361_c0" name="ACTN_c0_C4H8O2" compartment="c0" charge="0" boundaryCondition="false" />
	<species id="cpd11534_c0" name="11_methyl_3_hydroxy_dodecanoyl_ACP_c0_C24H45N2O9PRS" compartment="c0" charge="-1" boundaryCondition="false" />
	<species id="cpd00419_c0" name="PM_c0_C8H13N2O2" compartment="c0" charge="1" boundaryCondition="false" />
	<species id="cpd00623_c0" name="Sphinganine_C18H40NO2" compartment="Cytosol" charge="0" boundaryCondition="false" />
	<species id="cpd15499_c0" name="Menaquinol_8_c0_C51H74O2" compartment="c0" charge="0" boundaryCondition="false" />
	<species id="cpd12230_c0" name="N_Acyl_D_glucosamine_c0_C7H12NO6R" compartment="c0" charge="0" boundaryCondition="false" />
	<species id="cpd00156_c0" name="L_Valine_c0_C5H11NO2" compartment="c0" charge="0" boundaryCondition="false" />
	<species id="cpd11583_e0" name="Ala_Leu_e0_C9H18N2O3" compartment="e0" charge="0" boundaryCondition="false" />
	<species id="cpd04358_c0" name="Styrene_C8H8" compartment="Cytosol" charge="0" boundaryCondition="false" />
	<species id="cpd00284_c0" name="6_Phospho_D_gluconate_c0_C6H10O10P" compartment="c0" charge="-3" boundaryCondition="false" />
	<species id="cpd03365_c0" name="5_2_Formylethyl_4_6_dihydroxypicolinate_c0_C9H8NO5" compartment="c0" charge="-1" boundaryCondition="false" />
	<species id="cpd00051_e0" name="L_Arginine_c0_C6H15N4O2" compartment="ExtraCellular" charge="0" boundaryCondition="false" />
	<species id="cpd00018_c0" name="AMP_c0_C10H12N5O7P" compartment="c0" charge="-2" boundaryCondition="false" />
	<species id="cpd02738_c0" name="5_Methyltetrahydropteroyltri_L_glutamate_c0_C30H35N9O12" compartment="c0" charge="-4" boundaryCondition="false" />
	<species id="cpd01651_c0" name="L_3_Cyanoalanine_c0_C4H6N2O2" compartment="c0" charge="0" boundaryCondition="false" />
	<species id="cpd14940_c0" name="2E_Octadecenoyl_acp_c0_C18H33OS" compartment="c0" charge="-2" boundaryCondition="false" />
	<species id="cpd01822_c0" name="Hydroxyquinol_C6H6O3" compartment="Cytosol" charge="0" boundaryCondition="false" />
	<species id="cpd02645_c0" name="Phosphoenol-4-deoxy-3-tetrulosonate_C4H4O7P" compartment="Cytosol" charge="0" boundaryCondition="false" />
	<species id="cpd00100_c0" name="Glycerol_c0_C3H8O3" compartment="c0" charge="0" boundaryCondition="false" />
	<species id="cpd03710_c0" name="trans-O-Hydroxybenzylidenepyruvate_C10H7O4" compartment="Cytosol" charge="0" boundaryCondition="false" />
	<species id="cpd15532_c0" name="phosphatidylethanolamine_dihexadec_9enoyl_c0_C37H70NO8P" compartment="c0" charge="0" boundaryCondition="false" />
	<species id="cpd02943_c0" name="UDP-N-acetylmuramoyl-L-alanyl-D-glutamyl-L-lysyl-D-alanyl-D-alanine_C40H62N9O26P2" compartment="Cytosol" charge="0" boundaryCondition="false" />
	<species id="cpd02371_c0" name="D_Tagatose_1_6_biphosphate_c0_C6H10O12P2" compartment="c0" charge="-4" boundaryCondition="false" />
	<species id="cpd14939_c0" name="3-Hydroxystearoyl-[acp]_C18H35O2RS" compartment="Cytosol" charge="0" boundaryCondition="false" />
	<species id="cpd01700_c0" name="D_Citramalate_c0_C5H6O5" compartment="c0" charge="-2" boundaryCondition="false" />
	<species id="cpd15291_c0" name="Ubiquinol-6_C39H60O4" compartment="Cytosol" charge="0" boundaryCondition="false" />
	<species id="cpd10556_c0" name="Chloroacetyl_chloride_c0_C2H2Cl2O" compartment="c0" charge="0" boundaryCondition="false" />
	<species id="cpd08742_c0" name="trans-2-Methyl-5-isopropylhexa-2,5-dienoyl-CoA_C31H46N7O17P3S" compartment="Cytosol" charge="0" boundaryCondition="false" />
	<species id="cpd17013_c0" name="Iso-C16:0 ACP_C16H31OX" compartment="Cytosol" charge="0" boundaryCondition="false" />
	<species id="cpd11522_c0" name="5_methyl_3_hydroxy_hexanoyl_ACP_c0_C18H33N2O9PRS" compartment="c0" charge="-1" boundaryCondition="false" />
	<species id="cpd00635_c0" name="Cbl_c0_C62H88CoN13O14P" compartment="c0" charge="2" boundaryCondition="false" />
	<species id="cpd00420_c0" name="Testosterone_c0_C19H28O2" compartment="c0" charge="0" boundaryCondition="false" />
	<species id="cpd03832_c0" name="Hydrogenobyrinate_c0_C45H56N4O14" compartment="c0" charge="-4" boundaryCondition="false" />
	<species id="cpd10516_e0" name="fe3_e0_Fe" compartment="e0" charge="3" boundaryCondition="false" />
	<species id="cpd15311_c0" name="1_2_Diacyl_sn_glycerol_dioctadecanoyl_c0_C39H76O5" compartment="c0" charge="0" boundaryCondition="false" />
	<species id="cpd01012_c0" name="Cd2_plus__c0_Cd" compartment="c0" charge="2" boundaryCondition="false" />
	<species id="cpd15797_c0" name="Isopentadecanoylcardiolipin_B_subtilis_c0_C69H132O17P2" compartment="c0" charge="-2" boundaryCondition="false" />
	<species id="cpd00304_c0" name="Retinal_c0_C20H28O" compartment="c0" charge="0" boundaryCondition="false" />
	<species id="cpd00063_c0" name="Ca2_plus__c0_Ca" compartment="c0" charge="2" boundaryCondition="false" />
	<species id="cpd15672_c0" name="1_anteisoheptadecanoyl_sn_glycerol_3_phosphate_c0_C20H40O7P" compartment="c0" charge="-1" boundaryCondition="false" />
	<species id="cpd15001_c0" name="Thiobenzamide S,S-dioxide_C7H7NO2S" compartment="Cytosol" charge="0" boundaryCondition="false" />
	<species id="cpd00215_c0" name="Pyridoxal_c0_C8H9NO3" compartment="c0" charge="0" boundaryCondition="false" />
	<species id="cpd00702_c0" name="Estradiol_C18H24O2" compartment="Cytosol" charge="0" boundaryCondition="false" />
	<species id="cpd03957_c0" name="Ethylene oxide_C2H4O" compartment="Cytosol" charge="0" boundaryCondition="false" />
	<species id="cpd00267_c0" name="Sphingoid_C18H38NO2" compartment="Cytosol" charge="0" boundaryCondition="false" />
	<species id="cpd04016_c0" name="cis_3_Chloro_2_propene_1_ol_c0_C3H5ClO" compartment="c0" charge="0" boundaryCondition="false" />
	<species id="cpd02419_c0" name="Nonaprenyl_4_hydroxybenzoate_c0_C52H77O3" compartment="c0" charge="-1" boundaryCondition="false" />
	<species id="cpd15242_c0" name="trans-Hexacos-2-enoyl-CoA_C47H81N7O17P3S" compartment="Cytosol" charge="0" boundaryCondition="false" />
	<species id="cpd03282_c0" name="L-Allothreonine_C4H9NO3" compartment="Cytosol" charge="0" boundaryCondition="false" />
	<species id="cpd11441_c0" name="fa6coa_c0_C37H63N7O17P3S" compartment="c0" charge="-3" boundaryCondition="false" />
	<species id="cpd00026_c0" name="UDP_glucose_c0_C15H22N2O17P2" compartment="c0" charge="-2" boundaryCondition="false" />
	<species id="cpd00697_c0" name="cGMP_c0_C10H11N5O7P" compartment="c0" charge="-1" boundaryCondition="false" />
	<species id="cpd08695_c0" name="Taxa_420_1112_dien_5alpha_13alpha_diol_c0_C20H32O2" compartment="c0" charge="0" boundaryCondition="false" />
	<species id="cpd00456_c0" name="3-Hydroxybenzoate_C7H5O3" compartment="Cytosol" charge="0" boundaryCondition="false" />
	<species id="cpd01237_c0" name="Choloyl_CoA_c0_C45H70N7O20P3S" compartment="c0" charge="-3" boundaryCondition="false" />
	<species id="cpd11578_e0" name="hexanesulfonate_e0_C6H13O3S" compartment="e0" charge="-1" boundaryCondition="false" />
	<species id="cpd03442_c0" name="2-Hexaprenyl-3-methyl-5-hydroxy-6-methoxy-1,4-benzoquinone_C38H55O4" compartment="Cytosol" charge="0" boundaryCondition="false" />
	<species id="cpd12640_c0" name="GM1_c0_C56H95N3O31R" compartment="c0" charge="-1" boundaryCondition="false" />
	<species id="cpd02999_c0" name="GD1a_c0_C67H111N4O39R" compartment="c0" charge="-2" boundaryCondition="false" />
	<species id="cpd03385_c0" name="Fosfonet_C2H3O5P" compartment="Cytosol" charge="0" boundaryCondition="false" />
	<species id="cpd00038_c0" name="GTP_c0_C10H13N5O14P3" compartment="c0" charge="-3" boundaryCondition="false" />
	<species id="cpd09429_c0" name="3-Hexaprenyl-4-hydroxybenzoate_C37H53O3" compartment="Cytosol" charge="0" boundaryCondition="false" />
	<species id="cpd03562_c0" name="2-Propyn-1-al_C3H2O" compartment="Cytosol" charge="0" boundaryCondition="false" />
	<species id="cpd08304_c0" name="Dihydro-3-coumaric acid_C9H9O3" compartment="Cytosol" charge="0" boundaryCondition="false" />
	<species id="cpd16465_c0" name="Tryparedoxin disulfide_C8H13O2" compartment="Cytosol" charge="0" boundaryCondition="false" />
	<species id="cpd15065_c0" name="Pelargonidin_3_O_beta_D_glucoside_5_O_6_coumaroyl_beta_D_glucoside_c0_C36H36O17" compartment="c0" charge="-1" boundaryCondition="false" />
	<species id="cpd08734_c0" name="(1S,4R)-1-Hydroxy-2-oxolimonene_C10H16O2" compartment="Cytosol" charge="0" boundaryCondition="false" />
	<species id="cpd03704_c0" name="dIMP_C10H11N4O7P" compartment="Cytosol" charge="0" boundaryCondition="false" />
	<species id="cpd10516_c0" name="fe3_c0_Fe" compartment="c0" charge="3" boundaryCondition="false" />
	<species id="cpd11538_c0" name="13_methyl_3_hydroxy_tetra_decanoyl_ACP_c0_C26H49N2O9PRS" compartment="c0" charge="-1" boundaryCondition="false" />
	<species id="cpd00365_c0" name="Retinol_c0_C20H30O" compartment="c0" charge="0" boundaryCondition="false" />
	<species id="cpd15327_c0" name="1_hexadecanoyl_sn_glycerol_3_phosphate_c0_C19H38O7P" compartment="c0" charge="-1" boundaryCondition="false" />
	<species id="cpd10568_c0" name="S_Formylmethylglutathione_c0_C12H18N3O7S" compartment="c0" charge="-1" boundaryCondition="false" />
	<species id="cpd06559_c0" name="alpha_Farnesene_c0_C15H24" compartment="c0" charge="0" boundaryCondition="false" />
	<species id="cpd00095_c0" name="Glycerone_phosphate_c0_C3H5O6P" compartment="c0" charge="-2" boundaryCondition="false" />
	<species id="cpd04004_c0" name="2,5-Dichlorohydroquinone_C6H4Cl2O2" compartment="Cytosol" charge="0" boundaryCondition="false" />
	<species id="cpd00152_c0" name="Agmatine_c0_C5H16N4" compartment="c0" charge="2" boundaryCondition="false" />
	<species id="cpd01061_c0" name="Geranial_c0_C10H16O" compartment="c0" charge="0" boundaryCondition="false" />
	<species id="cpd00280_c0" name="D-Galacturonate_C6H9O7" compartment="Cytosol" charge="0" boundaryCondition="false" />
	<species id="cpd15500_c0" name="Menaquinone_8_c0_C51H72O2" compartment="c0" charge="0" boundaryCondition="false" />
	<species id="cpd00444_c0" name="CDPethanolamine_c0_C11H19N4O11P2" compartment="c0" charge="-1" boundaryCondition="false" />
	<species id="cpd02734_c0" name="4-Carboxy-2-hydroxymuconate semialdehyde_C7H4O6" compartment="Cytosol" charge="0" boundaryCondition="false" />
	<species id="cpd00203_c0" name="1_3_Bisphospho_D_glycerate_c0_C3H4O10P2" compartment="c0" charge="-4" boundaryCondition="false" />
	<species id="cpd02083_c0" name="CoproporphyrinogenIII_c0_C36H40N4O8" compartment="c0" charge="-4" boundaryCondition="false" />
	<species id="cpd03120_c0" name="S_Hydroxyoctanoyl_CoA_c0_C29H46N7O18P3S" compartment="c0" charge="-4" boundaryCondition="false" />
	<species id="cpd02375_c0" name="Adenylosuccinate_c0_C14H14N5O11P" compartment="c0" charge="-4" boundaryCondition="false" />
	<species id="cpd00014_c0" name="UDP_c0_C9H12N2O12P2" compartment="c0" charge="-2" boundaryCondition="false" />
	<species id="cpd01466_c0" name="Maleylpyruvate_c0_C7H4O6" compartment="c0" charge="-2" boundaryCondition="false" />
	<species id="cpd03454_c0" name="3'-CMP_C9H12N3O8P" compartment="Cytosol" charge="0" boundaryCondition="false" />
	<species id="cpd03699_c0" name="cDPG_c0_C3H3O9P2" compartment="c0" charge="-3" boundaryCondition="false" />
	<species id="cpd03397_c0" name="Selenohomocysteine_c0_C4H9NO2Se" compartment="c0" charge="0" boundaryCondition="false" />
	<species id="cpd05513_c0" name="Neoxanthin_c0_C40H56O4" compartment="c0" charge="0" boundaryCondition="false" />
	<species id="cpd08316_c0" name="D_Glycero_D_manno_heptose1_7_bisphosphate_c0_C7H12O13P2" compartment="c0" charge="-4" boundaryCondition="false" />
	<species id="cpd00107_c0" name="L_Leucine_c0_C6H13NO2" compartment="c0" charge="0" boundaryCondition="false" />
	<species id="cpd08746_c0" name="3_Isopropylbut_3_enoyl_CoA_c0_C28H42N7O17P3S" compartment="c0" charge="-3" boundaryCondition="false" />
	<species id="cpd00667_c0" name="11_cis_Retinol_c0_C20H30O" compartment="c0" charge="0" boundaryCondition="false" />
	<species id="cpd03734_c0" name="Acetamide_c0_C2H5NO" compartment="c0" charge="0" boundaryCondition="false" />
	<species id="cpd00279_c0" name="Acetoacetyl_CoA_c0_C25H36N7O18P3S" compartment="c0" charge="-4" boundaryCondition="false" />
	<species id="cpd15745_c0" name="Monoglucosyl_1_2_diisohexadecanoylglycerol_c0_C41H78O10" compartment="c0" charge="0" boundaryCondition="false" />
	<species id="cpd11526_c0" name="7_methyl_3_hydroxy_octanoyl_ACP_c0_C20H37N2O9PRS" compartment="c0" charge="-1" boundaryCondition="false" />
	<species id="cpd02862_c0" name="UDPMurAcoyl_L_Ala_D_gamma_Glu_L_Lys_D_Ala_D_Ala_c0_C40H62N9O26P2" compartment="c0" charge="-3" boundaryCondition="false" />
	<species id="cpd11591_c0" name="Gly_Met_c0_C7H14N2O3S" compartment="c0" charge="0" boundaryCondition="false" />
	<species id="cpd15315_c0" name="1_Acyl_sn_glycero_3_phosphoethanolamine_tetradec_7_enoyl_c0_C19H38NO7P" compartment="c0" charge="0" boundaryCondition="false" />
	<species id="cpd16337_c0" name="ETA_c0_C20H33O2" compartment="c0" charge="-1" boundaryCondition="false" />
	<species id="cpd08287_c0" name="4__cytidine5_diphospho_2_C_methyl_D_erythritol_c0_C14H23N3O14P2" compartment="c0" charge="-2" boundaryCondition="false" />
	<species id="cpd02014_c0" name="N_Malonylanthranilate_c0_C10H7NO5" compartment="c0" charge="-2" boundaryCondition="false" />
	<species id="cpd11256_c0" name="Malonuric acid_C4H5N2O4" compartment="Cytosol" charge="0" boundaryCondition="false" />
	<species id="cpd03466_c0" name="Indole-3-acetaldoxime_C10H10N2O" compartment="Cytosol" charge="0" boundaryCondition="false" />
	<species id="cpd15733_c0" name="Diglucosyl_1_2_diisotetradecanoylglycerol_c0_C43H80O15" compartment="c0" charge="0" boundaryCondition="false" />
	<species id="cpd12524_c0" name="Ribosomal-protein N-acetyl-L-alanine_C5H9N2O2R" compartment="Cytosol" charge="0" boundaryCondition="false" />
	<species id="cpd00400_c0" name="Acrylate_c0_C3H3O2" compartment="c0" charge="-1" boundaryCondition="false" />
	<species id="cpd16755_c0" name="(R)-Hydroxydecanoyl-CoA_C31H50N7O18P3S" compartment="Cytosol" charge="0" boundaryCondition="false" />
	<species id="cpd00292_c0" name="HMG_CoA_c0_C27H39N7O20P3S" compartment="c0" charge="-5" boundaryCondition="false" />
	<species id="cpd11502_c0" name="6_methyl_trans_oct_2_enoyl_ACP_c0_C20H35N2O8PRS" compartment="c0" charge="-1" boundaryCondition="false" />
	<species id="cpd00947_c0" name="LacCer_c0_C31H56NO13R" compartment="c0" charge="0" boundaryCondition="false" />
	<species id="cpd00876_c0" name="3_Hydroxyisobutyrate_c0_C4H7O3" compartment="c0" charge="-1" boundaryCondition="false" />
	<species id="cpd01560_c0" name="beta_Alanyl_CoA_c0_C24H38N8O17P3S" compartment="c0" charge="-2" boundaryCondition="false" />
	<species id="cpd04130_c0" name="6-Hydroxycyclohex-1-enecarbonyl-CoA_C28H40N7O18P3S" compartment="Cytosol" charge="0" boundaryCondition="false" />
	<species id="cpd01351_c0" name="Ubiquinone-9_C54H82O4" compartment="Cytosol" charge="0" boundaryCondition="false" />
	<species id="cpd00655_c0" name="Dephospho_CoA_c0_C21H33N7O13P2S" compartment="c0" charge="-2" boundaryCondition="false" />
	<species id="cpd00083_c0" name="GDP_mannose_c0_C16H23N5O16P2" compartment="c0" charge="-2" boundaryCondition="false" />
	<species id="cpd15696_c0" name="Dianteisoheptadecanoylphosphatidylethanolamine_c0_C39H78NO8P" compartment="c0" charge="0" boundaryCondition="false" />
	<species id="cpd00071_c0" name="Acetaldehyde_c0_C2H4O" compartment="c0" charge="0" boundaryCondition="false" />
	<species id="cpd03119_c0" name="3_Oxodecanoyl_CoA_c0_C31H48N7O18P3S" compartment="c0" charge="-4" boundaryCondition="false" />
	<species id="cpd00107_e0" name="L_Leucine_e0_C6H13NO2" compartment="e0" charge="0" boundaryCondition="false" />
	<species id="cpd01318_c0" name="Glycocholate_c0_C26H42NO6" compartment="c0" charge="-1" boundaryCondition="false" />
	<species id="cpd12499_c0" name="D_Galactosyl_1_4_beta_D_glucosyl_R_c0_C12H21O11R" compartment="c0" charge="0" boundaryCondition="false" />
	<species id="cpd15524_c0" name="1_2_dihexadecanoyl_sn_glycerol_3_phosphate_c0_C35H68O8P" compartment="c0" charge="-1" boundaryCondition="false" />
	<species id="cpd00188_c0" name="Arachidonate_c0_C20H31O2" compartment="c0" charge="-1" boundaryCondition="false" />
	<species id="cpd03643_c0" name="Cyclohexan_1_2_dione_c0_C6H8O2" compartment="c0" charge="0" boundaryCondition="false" />
	<species id="cpd00726_c0" name="1_3_Propanediamine_c0_C3H12N2" compartment="c0" charge="2" boundaryCondition="false" />
	<species id="cpd11591_e0" name="Gly_Met_e0_C7H14N2O3S" compartment="e0" charge="0" boundaryCondition="false" />
	<species id="cpd02026_c0" name="TSST_c0_C27H48N9O10S2" compartment="c0" charge="1" boundaryCondition="false" />
	<species id="cpd00549_c0" name="D_Lysine_c0_C6H15N2O2" compartment="c0" charge="1" boundaryCondition="false" />
	<species id="cpd15298_c0" name="tetradecenoate_c0_C14H25O2" compartment="c0" charge="-1" boundaryCondition="false" />
	<species id="cpd14534_c0" name="6-Deoxocathasterone_C28H50O2" compartment="Cytosol" charge="0" boundaryCondition="false" />
	<species id="cpd00119_c0" name="L_Histidine_c0_C6H9N3O2" compartment="c0" charge="0" boundaryCondition="false" />
	<species id="cpd15556_c0" name="phosphatidylserine_dihexadec_9_enoyl_c0_C38H68NO10P" compartment="c0" charge="-2" boundaryCondition="false" />
	<species id="cpd02653_c0" name="4-Carboxy-2-hydroxy-cis,cis-muconate_C7H3O7" compartment="Cytosol" charge="0" boundaryCondition="false" />
	<species id="cpd11477_c0" name="2E_Hexadecenoyl_acp_c0_C16H29OS" compartment="c0" charge="-2" boundaryCondition="false" />
	<species id="cpd03002_c0" name="Lipid_A_disaccharide_c0_C68H127N2O20P" compartment="c0" charge="-2" boundaryCondition="false" />
	<species id="cpd04454_c0" name="3-methylbenzylalcohol_C8H10O" compartment="Cytosol" charge="0" boundaryCondition="false" />
	<species id="cpd03245_c0" name="Glycodeoxycholate_c0_C26H42NO5" compartment="c0" charge="-1" boundaryCondition="false" />
	<species id="cpd15347_c0" name="2_Acyl_sn_glycero_3_phosphoglycerol_hexadec_9_enoyl_c0_C22H42O9P" compartment="c0" charge="-1" boundaryCondition="false" />
	<species id="cpd00397_c0" name="L_Ribulose_c0_C5H10O5" compartment="c0" charge="0" boundaryCondition="false" />
	<species id="cpd15045_c0" name="3_Hydroxy_OPC8_CoA_c0_C39H60N7O19P3S" compartment="c0" charge="-3" boundaryCondition="false" />
	<species id="cpd03852_c0" name="Docosahexaenoic_acid_c0_C22H31O2" compartment="c0" charge="-1" boundaryCondition="false" />
	<species id="cpd16497_c0" name="S-Glutaryldihydrolipoamide-E_C13H21NO4RS2" compartment="Cytosol" charge="0" boundaryCondition="false" />
	<species id="cpd01957_c0" name="2-Hydroxyglutaryl-CoA_C26H37N7O20P3S" compartment="Cytosol" charge="0" boundaryCondition="false" />
	<species id="cpd03422_c0" name="Cobinamide_c0_C48H72CoN11O8" compartment="c0" charge="3" boundaryCondition="false" />
	<species id="cpd02979_c0" name="phosphoribosylformiminoaicar_phosphate_c0_C15H21N5O15P2" compartment="c0" charge="-4" boundaryCondition="false" />
	<species id="cpd01736_c0" name="Deacetoxyvindoline_c0_C23H31N2O4" compartment="c0" charge="0" boundaryCondition="false" />
	<species id="cpd10548_c0" name="Benzoapyrene_4_5_oxide_c0_C20H12O" compartment="c0" charge="0" boundaryCondition="false" />
	<species id="cpd02886_c0" name="UDP_3_O_beta_hydroxymyristoyl_N_acetylglucosamine_c0_C31H51N3O19P2" compartment="c0" charge="-2" boundaryCondition="false" />
	<species id="cpd12394_c0" name="Ribosomal-protein L-alanine_C3H8N2OR" compartment="Cytosol" charge="0" boundaryCondition="false" />
	<species id="cpd15090_c0" name="(2E,6Z,9Z,12Z,15Z,18Z,21Z)-Tetracosahepta-2,6,9,12,15,18,21-enoyl- CoA_C45H64N7O17P3S" compartment="Cytosol" charge="0" boundaryCondition="false" />
	<species id="cpd15721_c0" name="Diisohexadecanoylphosphatidylglycerophosphate_c0_C38H74O13P2" compartment="c0" charge="-2" boundaryCondition="false" />
	<species id="cpd01306_c0" name="Cycloartenol_c0_C30H50O" compartment="c0" charge="0" boundaryCondition="false" />
	<species id="cpd00412_c0" name="Deoxyuridine_c0_C9H12N2O5" compartment="c0" charge="0" boundaryCondition="false" />
	<species id="cpd15418_c0" name="CDP_1_2_dihexadec_9_enoylglycerol_c0_C44H75N3O15P2" compartment="c0" charge="-2" boundaryCondition="false" />
	<species id="cpd15475_c0" name="glucosyl_galactosyl_glucosyl_inner_core_oligosaccharide_lipid_A_c0_C163H281N2O89P4" compartment="c0" charge="-11" boundaryCondition="false" />
	<species id="cpd11514_c0" name="12_methyl_trans_tetra_dec_2_enoyl_ACP_c0_C26H47N2O8PRS" compartment="c0" charge="-1" boundaryCondition="false" />
	<species id="cpd00341_c0" name="N-Carbamoylputrescine_C5H14N3O" compartment="Cytosol" charge="0" boundaryCondition="false" />
	<species id="cpd15605_e0" name="Gly_Phe_e0_C11H14N2O3" compartment="e0" charge="0" boundaryCondition="false" />
	<species id="cpd00176_c0" name="2_keto_3_deoxygluconate_c0_C6H9O6" compartment="c0" charge="-1" boundaryCondition="false" />
	<species id="cpd10499_c0" name="1_Nitronaphthalene_7_8_oxide_c0_C10H7NO3" compartment="c0" charge="0" boundaryCondition="false" />
	<species id="cpd35751_c0" name="N,O-dimethylhydroxylamine_C2H7NO" compartment="Cytosol" charge="0" boundaryCondition="false" />
	<species id="cpd15568_c0" name="trans-3-cis-11-vacceoyl-[acyl-carrier protein]_C29H51N2O8PRS" compartment="Cytosol" charge="0" boundaryCondition="false" />
	<species id="cpd06712_c0" name="Benzoylsuccinyl_CoA_c0_C32H39N7O20P3S" compartment="c0" charge="-4" boundaryCondition="false" />
	<species id="cpd15684_c0" name="CDP_1_2_dianteisoheptadecanoylglycerol_c0_C46H83N3O15P2" compartment="c0" charge="-2" boundaryCondition="false" />
	<species id="cpd00120_c0" name="Butyryl_CoA_c0_C25H38N7O17P3S" compartment="c0" charge="-4" boundaryCondition="false" />
	<species id="cpd12431_c0" name="Calmodulin_N6_methyl_L_lysine_c0_C8H16N3O2R2" compartment="c0" charge="0" boundaryCondition="false" />
	<species id="cpd00119_e0" name="L_Histidine_c0_C6H9N3O2" compartment="ExtraCellular" charge="0" boundaryCondition="false" />
	<species id="cpd00247_c0" name="Orotate_c0_C5H3N2O4" compartment="c0" charge="-1" boundaryCondition="false" />
	<species id="cpd11465_c0" name="But_2_enoyl_acyl_carrier_protein_c0_C15H25N2O8PRS" compartment="c0" charge="-1" boundaryCondition="false" />
	<species id="cpd00550_c0" name="D-Serine_C3H7NO3" compartment="Cytosol" charge="0" boundaryCondition="false" />
	<species id="cpd11529_c0" name="9_methyl_3_oxo_decanoyl_ACP_c0_C22H39N2O9PRS" compartment="c0" charge="-1" boundaryCondition="false" />
	<species id="cpd00150_c0" name="HCN_c0_CHN" compartment="c0" charge="0" boundaryCondition="false" />
	<species id="cpd15091_c0" name="(6Z,9Z,12Z,15Z,18Z,21Z)-3-Hydroxytetracosahexa-6,9,12,15,18,21- enoyl-CoA_C45H66N7O18P3S" compartment="Cytosol" charge="0" boundaryCondition="false" />
	<species id="cpd01762_c0" name="Formiminoglycine_c0_C3H6N2O2" compartment="c0" charge="0" boundaryCondition="false" />
	<species id="cpd00035_c0" name="L_Alanine_c0_C3H7NO2" compartment="c0" charge="0" boundaryCondition="false" />
	<species id="cpd15525_c0" name="1_2_dihexadec_9_enoyl_sn_glycerol_3_phosphate_c0_C35H64O8P" compartment="c0" charge="-1" boundaryCondition="false" />
	<species id="cpd15492_c0" name="kdo_phospho_heptosyl_phospho_heptosyl_heptosyl_kdo2_lipidA_c0_C139H241N2O70P4" compartment="c0" charge="-11" boundaryCondition="false" />
	<species id="cpd00137_e0" name="Citrate_e0_C6H5O7" compartment="e0" charge="-3" boundaryCondition="false" />
	<species id="cpd00229_c0" name="Glycolaldehyde_c0_C2H4O2" compartment="c0" charge="0" boundaryCondition="false" />
	<species id="cpd15297_c0" name="Lignoceroyl_CoA_c0_C45H78N7O17P3S" compartment="c0" charge="-3" boundaryCondition="false" />
	<species id="cpd00653_e0" name="D_Galactonate_e0_C6H11O7" compartment="e0" charge="-1" boundaryCondition="false" />
	<species id="cpd12018_c0" name="Retinyl_ester_c0_C21H29O2R" compartment="c0" charge="0" boundaryCondition="false" />
	<species id="cpd_ethanolamine_e0" name="ethanolamine_C2H7ON" compartment="ExtraCellular" charge="0" boundaryCondition="false" />
	<species id="cpd00023_c0" name="L_Glutamate_c0_C5H8NO4" compartment="c0" charge="-1" boundaryCondition="false" />
	<species id="cpd15480_c0" name="glutaredoxin (oxidized)_C6H7NO2R2S2" compartment="Cytosol" charge="0" boundaryCondition="false" />
	<species id="cpd15732_c0" name="Diglucosyl_1_2_dianteisoheptadecanoylglycerol_c0_C49H92O15" compartment="c0" charge="0" boundaryCondition="false" />
	<species id="cpd12225_c0" name="Dihydrolipolprotein_c0_C8H16NORS2" compartment="c0" charge="0" boundaryCondition="false" />
	<species id="cpd03851_c0" name="Eicosapentaenoic_acid_c0_C20H29O2" compartment="c0" charge="-1" boundaryCondition="false" />
	<species id="cpd02124_c0" name="2_Methylacetoacetyl_CoA_c0_C26H38N7O18P3S" compartment="c0" charge="-4" boundaryCondition="false" />
	<species id="cpd09879_c0" name="S_Hydroxymethylglutathione_c0_C11H18N3O7S" compartment="c0" charge="-1" boundaryCondition="false" />
	<species id="cpd01956_c0" name="o_Formylbenzoic_acid_c0_C8H5O3" compartment="c0" charge="-1" boundaryCondition="false" />
	<species id="cpd03736_c0" name="Lauroyl_KDO2_lipid_IVA_c0_C96H170N2O38P2" compartment="c0" charge="-6" boundaryCondition="false" />
	<species id="cpd00149_e0" name="Co2_plus__e0_Co" compartment="e0" charge="2" boundaryCondition="false" />
	<species id="cpd03530_c0" name="L-4-Hydroxyglutamatesemialdehyde_C5H9NO4" compartment="Cytosol" charge="0" boundaryCondition="false" />
	<species id="cpd11484_c0" name="HMA_c0_C14H27O2S" compartment="c0" charge="-1" boundaryCondition="false" />
	<species id="cpd15204_c0" name="(S)-3-Hydroxyoctadecanoyl-CoA_C39H66N7O18P3S" compartment="Cytosol" charge="0" boundaryCondition="false" />
	<species id="cpd11999_c0" name="Deoxylimonate_c0_C26H31O8" compartment="c0" charge="-1" boundaryCondition="false" />
	<species id="cpd15719_c0" name="Diisopentadecanoylphosphatidylglycerophosphate_c0_C36H70O13P2" compartment="c0" charge="-2" boundaryCondition="false" />
	<species id="cpd03153_c0" name="Palmatine_c0_C21H22NO4" compartment="c0" charge="1" boundaryCondition="false" />
	<species id="cpd10501_c0" name="1_Nitro_7_glutathionyl_8_hydroxy_7_8_dihydronaphthalene_c0_C20H23N4O9S" compartment="c0" charge="-1" boundaryCondition="false" />
	<species id="cpd15686_c0" name="CDP_1_2_diisopentadecanoylglycerol_c0_C42H75N3O15P2" compartment="c0" charge="-2" boundaryCondition="false" />
	<species id="cpd01567_c0" name="R_Allantoin_c0_C4H6N4O3" compartment="c0" charge="-1" boundaryCondition="false" />
	<species id="cpd00011_e0" name="CO2_e0_CO2" compartment="e0" charge="0" boundaryCondition="false" />
	<species id="cpd00344_c0" name="N_Formimino_L_glutamate_c0_C6H9N2O4" compartment="c0" charge="-1" boundaryCondition="false" />
	<species id="cpd11517_c0" name="14_methyl_3_hydroxy_hexa_decanoyl_ACP_c0_C28H53N2O9PRS" compartment="c0" charge="-1" boundaryCondition="false" />
	<species id="cpd11530_c0" name="9_methyl_3_hydroxy_decanoyl_ACP_c0_C22H41N2O9PRS" compartment="c0" charge="-1" boundaryCondition="false" />
	<species id="cpd11472_c0" name="Hexanoyl_ACP_c0_C6H11OS" compartment="c0" charge="-2" boundaryCondition="false" />
	<species id="cpd00859_c0" name="Pseudouridine_5_phosphate_c0_C9H11N2O9P" compartment="c0" charge="-2" boundaryCondition="false" />
	<species id="cpd00047_c0" name="Formate_c0_CHO2" compartment="c0" charge="-1" boundaryCondition="false" />
	<species id="cpd15479_c0" name="glucosyl_inner_core_oligosaccharide_lipid_A_c0_C151H261N2O79P4" compartment="c0" charge="-11" boundaryCondition="false" />
	<species id="cpd00563_c0" name="Berberine_c0_C20H18NO4" compartment="c0" charge="1" boundaryCondition="false" />
	<species id="cpd01749_c0" name="N_Formylkynurenine_c0_C11H12N2O4" compartment="c0" charge="0" boundaryCondition="false" />
	<species id="cpd06705_c0" name="2_Oxocyclohexane_1_carbonyl_CoA_c0_C28H40N7O18P3S" compartment="c0" charge="-3" boundaryCondition="false" />
	<species id="cpd01015_e0" name="Cyanate_e0_CNO" compartment="e0" charge="-1" boundaryCondition="false" />
	<species id="cpd15674_c0" name="1-isopentadecanoyl-sn-glycerol 3-phosphate_C18H36O7P" compartment="Cytosol" charge="0" boundaryCondition="false" />
	<species id="cpd17043_c0" name="RNA_transcription_c0_null" compartment="c0" charge="0" boundaryCondition="false" />
	<species id="cpd02503_c0" name="3_Hydroxyisobutyryl_CoA_c0_C25H38N7O18P3S" compartment="c0" charge="-3" boundaryCondition="false" />
	<species id="cpd00769_c0" name="N_Formyl_L_aspartate_c0_C5H5NO5" compartment="c0" charge="-2" boundaryCondition="false" />
	<species id="cpd00205_e0" name="K_plus__e0_K" compartment="e0" charge="1" boundaryCondition="false" />
	<species id="cpd01373_c0" name="Aspulvinone_H_c0_C27H27O5" compartment="c0" charge="-1" boundaryCondition="false" />
	<species id="cpd15318_c0" name="1_Acyl_sn_glycero_3_phosphoglycerol_dodecanoyl_c0_C18H36O9P" compartment="c0" charge="-1" boundaryCondition="false" />
	<species id="cpd00035_e0" name="L_Alanine_c0_C3H7NO2" compartment="ExtraCellular" charge="0" boundaryCondition="false" />
	<species id="cpd14703_c0" name="S_2_Methylbutanoyl_dihydrolipoamide_E_c0_C13H24NO2RS2" compartment="c0" charge="0" boundaryCondition="false" />
	<species id="cpd03128_c0" name="Decanoyl_CoA_c0_C31H50N7O17P3S" compartment="c0" charge="-4" boundaryCondition="false" />
	<species id="cpd14533_c0" name="22alpha-Hydroxy-5alpha-campestan-3-one_C28H48O2" compartment="Cytosol" charge="0" boundaryCondition="false" />
	<species id="cpd08372_c0" name="Cobalt-precorrin 6_C44H45CoN4O16" compartment="Cytosol" charge="0" boundaryCondition="false" />
	<species id="cpd15423_c0" name="CDP_1_2_ditetradecanoylglycerol_c0_C40H71N3O15P2" compartment="c0" charge="-2" boundaryCondition="false" />
	<species id="cpd00653_c0" name="D_Galactonate_c0_C6H11O7" compartment="c0" charge="-1" boundaryCondition="false" />
	<species id="cpd15343_c0" name="2_Acyl_sn_glycero_3_phosphoglycerol_dodecanoyl_c0_C18H36O9P" compartment="c0" charge="-1" boundaryCondition="false" />
	<species id="cpd00860_c0" name="S_Succinyldihydrolipoamide_c0_C12H20NO4S2" compartment="c0" charge="-1" boundaryCondition="false" />
	<species id="cpd01234_c0" name="Campesterol_C28H48O" compartment="Cytosol" charge="0" boundaryCondition="false" />
	<species id="cpd03335_c0" name="3-O-Methylgallate_C8H7O5" compartment="Cytosol" charge="0" boundaryCondition="false" />
	<species id="cpd03165_c0" name="4-Hydroxyphenylacetyl-CoA_C29H38N7O18P3S" compartment="Cytosol" charge="0" boundaryCondition="false" />
	<species id="cpd02961_c0" name="Dihydroneopterin_c0_C9H13N5O4" compartment="c0" charge="0" boundaryCondition="false" />
	<species id="cpd11427_c0" name="CDP-diacylglycerol_C14H17N3O15P2R2" compartment="Cytosol" charge="0" boundaryCondition="false" />
	<species id="cpd00149_c0" name="Co2_plus__c0_Co" compartment="c0" charge="2" boundaryCondition="false" />
	<species id="cpd00424_c0" name="Cystathionine_c0_C7H14N2O4S" compartment="c0" charge="0" boundaryCondition="false" />
	<species id="cpd00092_e0" name="Uracil_e0_C4H4N2O2" compartment="e0" charge="0" boundaryCondition="false" />
	<species id="cpd16439_c0" name="5_Deoxy_5_fluorocytidine_c0_C9H12FN3O4" compartment="c0" charge="0" boundaryCondition="false" />
	<species id="cpd14796_c0" name="Z_Phenylacetaldehyde_oxime_c0_C8H9NO" compartment="c0" charge="0" boundaryCondition="false" />
	<species id="cpd00356_c0" name="dCTP_c0_C9H13N3O13P3" compartment="c0" charge="-3" boundaryCondition="false" />
	<species id="cpd15550_c0" name="phospho_heptosyl_phospho_heptosyl_heptosyl_kdo2_lipidA_c0_C131H230N2O63P4" compartment="c0" charge="-10" boundaryCondition="false" />
	<species id="cpd00254_c0" name="Mg_c0_Mg" compartment="c0" charge="2" boundaryCondition="false" />
	<species id="cpd15720_c0" name="Dianteisopentadecanoylphosphatidylglycerophosphate_c0_C36H70O13P2" compartment="c0" charge="-2" boundaryCondition="false" />
	<species id="cpd00526_c0" name="Cholate_c0_C24H39O5" compartment="c0" charge="-1" boundaryCondition="false" />
	<species id="cpd01188_c0" name="Lanosterol_c0_C30H50O" compartment="c0" charge="0" boundaryCondition="false" />
	<species id="cpd00011_c0" name="CO2_c0_CO2" compartment="c0" charge="0" boundaryCondition="false" />
	<species id="cpd09811_c0" name="4_Hydroxymethylsalicylaldehyde_c0_C8H8O3" compartment="c0" charge="0" boundaryCondition="false" />
	<species id="cpd01981_c0" name="5_Methylthio_D_ribose_c0_C6H12O4S" compartment="c0" charge="0" boundaryCondition="false" />
	<species id="cpd00939_c0" name="Toxopyrimidine_c0_C6H10N3O" compartment="c0" charge="0" boundaryCondition="false" />
	<species id="cpd01647_c0" name="2_Phenylacetamide_c0_C8H9NO" compartment="c0" charge="0" boundaryCondition="false" />
	<species id="cpd02100_c0" name="L_Xylulose_5_phosphate_c0_C5H9O8P" compartment="c0" charge="-2" boundaryCondition="false" />
	<species id="cpd08449_c0" name="3_Amino_2_oxopropyl_phosphate_c0_C3H7NO5P" compartment="c0" charge="-1" boundaryCondition="false" />
	<species id="cpd02387_c0" name="2_Dehydro_3_deoxy_L_fuconate_c0_C6H9O5" compartment="c0" charge="-1" boundaryCondition="false" />
	<species id="cpd12043_c0" name="Protein_lysine_c0_C7H14N3O2R2" compartment="c0" charge="0" boundaryCondition="false" />
	<species id="cpd15355_c0" name="2_hexadecanoyl_sn_glycerol_3_phosphate_c0_C19H38O7P" compartment="c0" charge="-1" boundaryCondition="false" />
	<species id="cpd03517_c0" name="Biotinyl_5_AMP_c0_C20H27N7O9PS" compartment="c0" charge="-1" boundaryCondition="false" />
	<species id="cpd03231_c0" name="3alpha_7alpha_24_Trihydroxy_5beta_cholestanoyl_CoA_c0_C48H76N7O20P3S" compartment="c0" charge="-3" boundaryCondition="false" />
	<species id="cpd02547_c0" name="R_1_Aminopropan_2_yl_phosphate_c0_C3H9NO4P" compartment="c0" charge="-1" boundaryCondition="false" />
	<species id="cpd02822_c0" name="1-Alkenylglycerophosphoethanolamine_C7H15NO6PR" compartment="Cytosol" charge="0" boundaryCondition="false" />
	<species id="cpd00481_c0" name="Isobutyryl_CoA_c0_C25H38N7O17P3S" compartment="c0" charge="-4" boundaryCondition="false" />
	<species id="cpd00205_c0" name="K_plus__c0_K" compartment="c0" charge="1" boundaryCondition="false" />
	<species id="cpd15603_e0" name="Gly_Cys_e0_C5H10N2O3S" compartment="e0" charge="0" boundaryCondition="false" />
	<species id="cpd00641_c0" name="L_Histidinol_c0_C6H12N3O" compartment="c0" charge="1" boundaryCondition="false" />
	<species id="cpd00976_c0" name="dIDP_C10H12N4O10P2" compartment="Cytosol" charge="0" boundaryCondition="false" />
	<species id="cpd03116_c0" name="S_3_Hydroxydodecanoyl_CoA_c0_C33H54N7O18P3S" compartment="c0" charge="-4" boundaryCondition="false" />
	<species id="cpd00105_c0" name="D_Ribose_c0_C5H10O5" compartment="c0" charge="0" boundaryCondition="false" />
	<species id="cpd01878_c0" name="3_5_Dichlorocatechol_c0_C6H4Cl2O2" compartment="c0" charge="0" boundaryCondition="false" />
	<species id="cpd15054_c0" name="3_Oxo_OPC4_CoA_c0_C35H50N7O19P3S" compartment="c0" charge="-3" boundaryCondition="false" />
	<species id="cpd00266_c0" name="Carnitine_c0_C7H15NO3" compartment="c0" charge="0" boundaryCondition="false" />
	<species id="cpd04376_c0" name="2,4,5-Trichlorophenol_C6H2Cl3O" compartment="Cytosol" charge="0" boundaryCondition="false" />
	<species id="cpd00079_c0" name="D_glucose_6_phosphate_c0_C6H11O9P" compartment="c0" charge="-2" boundaryCondition="false" />
	<species id="cpd00092_c0" name="Uracil_c0_C4H4N2O2" compartment="c0" charge="0" boundaryCondition="false" />
	<species id="cpd11439_c0" name="fa4coa_c0_C36H61N7O17P3S" compartment="c0" charge="-3" boundaryCondition="false" />
	<species id="cpd00254_e0" name="Mg_e0_Mg" compartment="e0" charge="2" boundaryCondition="false" />
	<species id="cpd02904_c0" name="alpha_Ribazole_5_phosphate_c0_C14H17N2O7P" compartment="c0" charge="-2" boundaryCondition="false" />
	<species id="cpd15549_c0" name="phospho_heptosyl_heptosyl_kdo2_lipidA_c0_C124H219N2O54P3" compartment="c0" charge="-8" boundaryCondition="false" />
	<species id="cpd15306_c0" name="1_2_Diacyl_sn_glycerol_didodecanoyl_c0_C27H52O5" compartment="c0" charge="0" boundaryCondition="false" />
	<species id="cpd14886_c0" name="5Z_8Z_11Z_14Z_17Z_Icosapentaenoyl_CoA_c0_C41H60N7O17P3S" compartment="c0" charge="-3" boundaryCondition="false" />
	<species id="cpd03392_c0" name="Se-Adenosylselenomethionine_C15H23N6O5Se" compartment="Cytosol" charge="0" boundaryCondition="false" />
	<species id="cpd00067_e0" name="H_plus__e0_H" compartment="e0" charge="1" boundaryCondition="false" />
	<species id="cpd00080_e0" name="Glycerol_3_phosphate_e0_C3H7O6P" compartment="e0" charge="-2" boundaryCondition="false" />
	<species id="cpd15995_c0" name="Menaquinone6_C41H56O2" compartment="Cytosol" charge="0" boundaryCondition="false" />
	<species id="cpd03189_c0" name="3_Carboxy_1_hydroxypropyl_ThPP_c0_C16H22N4O10P2S" compartment="c0" charge="-2" boundaryCondition="false" />
	<species id="cpd17018_c0" name="heptadecanoyl-ACP (n-C17:0ACP)_C17H33OX" compartment="Cytosol" charge="0" boundaryCondition="false" />
	<species id="cpd12522_c0" name="EF_2_N_ADP_D_ribosyldiphthamide_c0_C29H42N11O16P2R2" compartment="c0" charge="-1" boundaryCondition="false" />
	<species id="cpd11562_c0" name="12_methyl_3_oxo_tridecanoyl_ACP_c0_C25H45N2O9PRS" compartment="c0" charge="-1" boundaryCondition="false" />
	<species id="cpd02068_c0" name="3_Methylglutaconyl_CoA_c0_C27H37N7O19P3S" compartment="c0" charge="-5" boundaryCondition="false" />
	<species id="cpd00332_c0" name="Mevalonic_acid_c0_C6H11O4" compartment="c0" charge="-1" boundaryCondition="false" />
	<species id="cpd00448_c0" name="D_Glyceraldehyde_c0_C3H6O3" compartment="c0" charge="0" boundaryCondition="false" />
	<species id="cpd_C20258_c0" name="(2S,4S)-4-Hydroxy-2,3,4,5-tetrahydrodipicolinate_C7H9NO5" compartment="c0" charge="0" boundaryCondition="false" />
	<species id="cpd00502_c0" name="5_Formiminotetrahydrofolate_c0_C20H22N8O6" compartment="c0" charge="-2" boundaryCondition="false" />
	<species id="cpd01679_c0" name="N_Methylhydantoin_c0_C4H6N2O2" compartment="c0" charge="0" boundaryCondition="false" />
	<species id="cpd00790_c0" name="O_Acetyl_L_homoserine_c0_C6H11NO4" compartment="c0" charge="0" boundaryCondition="false" />
	<species id="cpd04661_c0" name="Trichloroethanol_c0_C2H3Cl3O" compartment="c0" charge="0" boundaryCondition="false" />
	<species id="cpd15603_c0" name="Gly_Cys_c0_C5H10N2O3S" compartment="c0" charge="0" boundaryCondition="false" />
	<species id="cpd01623_c0" name="UDP_galactosamine_c0_C15H24N3O16P2" compartment="c0" charge="-1" boundaryCondition="false" />
	<species id="cpd02574_c0" name="methylthioribose_1_phosphate_c0_C6H11O7PS" compartment="c0" charge="-2" boundaryCondition="false" />
	<species id="cpd03359_c0" name="5-Hydroxy-N-formylkynurenine_C11H12N2O5" compartment="Cytosol" charge="0" boundaryCondition="false" />
	<species id="cpd08693_c0" name="Taxa_420_1112_dien_5alpha_ol_c0_C20H32O" compartment="c0" charge="0" boundaryCondition="false" />
	<species id="cpd_ethanolamine_c0" name="ethanolamine_C2H7ON" compartment="c0" charge="0" boundaryCondition="false" />
	<species id="cpd11496_c0" name="4_methyl_3_oxo_hexanoyl_ACP_c0_C18H31N2O9PRS" compartment="c0" charge="-1" boundaryCondition="false" />
	<species id="cpd03656_c0" name="GA2_c0_C39H69N2O18R" compartment="c0" charge="0" boundaryCondition="false" />
	<species id="cpd03299_c0" name="Hydantoin-propionate_C6H7N2O4" compartment="Cytosol" charge="0" boundaryCondition="false" />
	<species id="cpd00023_e0" name="L_Glutamate_e0_C5H8NO4" compartment="e0" charge="-1" boundaryCondition="false" />
	<species id="cpd10562_c0" name="2_S_Glutathionylacetyl_chloride_c0_C12H17ClN3O7S" compartment="c0" charge="-1" boundaryCondition="false" />
	<species id="cpd15537_c0" name="Phosphatidylglycerol_ditetradec_7_enoyl_c0_C34H62O10P" compartment="c0" charge="-1" boundaryCondition="false" />
	<species id="cpd11578_c0" name="hexanesulfonate_c0_C6H13O3S" compartment="c0" charge="-1" boundaryCondition="false" />
	<species id="cpd14521_c0" name="Campest-4-en-3-one_C28H46O" compartment="Cytosol" charge="0" boundaryCondition="false" />
	<species id="cpd15698_c0" name="Diisopentadecanoylphosphatidylethanolamine_c0_C35H70NO8P" compartment="c0" charge="0" boundaryCondition="false" />
	<species id="cpd00105_e0" name="D_Ribose_e0_C5H10O5" compartment="e0" charge="0" boundaryCondition="false" />
	<species id="cpd00745_c0" name="Hydracrylic_acid_c0_C3H5O3" compartment="c0" charge="-1" boundaryCondition="false" />
	<species id="cpd11505_c0" name="8_methyl_3_hydroxy_decanoyl_ACP_c0_C22H41N2O9PRS" compartment="c0" charge="-1" boundaryCondition="false" />
	<species id="cpd00988_c0" name="3'-AMP_C10H12N5O7P" compartment="Cytosol" charge="0" boundaryCondition="false" />
	<species id="cpd02948_c0" name="MurAcoyl_L_Ala_D_gamma_Glu_L_Lys_D_Ala_D_Ala_diphospho__undecaprenol_c0_C86H140N7O21P2" compartment="c0" charge="-3" boundaryCondition="false" />
	<species id="cpd04364_c0" name="5_Chloro_2_hydroxymuconic_semialdehyde_c0_C6H4ClO4" compartment="c0" charge="-1" boundaryCondition="false" />
	<species id="cpd10545_c0" name="2_3_Dihydro_2_S_glutathionyl_3_hydroxy_bromobenzene_c0_C16H21BrN3O7S" compartment="c0" charge="-1" boundaryCondition="false" />
	<species id="cpd00162_c0" name="Aminoethanol_c0_C2H8NO" compartment="c0" charge="1" boundaryCondition="false" />
	<species id="cpd00680_c0" name="Chloramphenicol_c0_C11H12Cl2N2O5" compartment="c0" charge="0" boundaryCondition="false" />
	<species id="cpd00117_c0" name="D_Alanine_c0_C3H7NO2" compartment="c0" charge="0" boundaryCondition="false" />
	<species id="cpd00388_c0" name="Allantoate_c0_C4H7N4O4" compartment="c0" charge="-1" boundaryCondition="false" />
	<species id="cpd02535_c0" name="2_3_Dihydroxy_3_methylvalerate_c0_C6H11O4" compartment="c0" charge="-1" boundaryCondition="false" />
	<species id="cpd11440_c0" name="fa6_c0_C16H31O2" compartment="c0" charge="-1" boundaryCondition="false" />
	<species id="cpd03413_c0" name="L_Glutamyl_1_phosphate_c0_C5H8NO7P" compartment="c0" charge="-1" boundaryCondition="false" />
	<species id="cpd14659_c0" name="L-Galactonate_C6H11O7" compartment="Cytosol" charge="0" boundaryCondition="false" />
	<species id="cpd03486_c0" name="N-acetylmuramoyl-L-alanyl-D-glutamyl-L-lysyl-D-alanyl-D-alanine-diphosphoundecaprenol_C86H140N7O21P2" compartment="Cytosol" charge="0" boundaryCondition="false" />
	<species id="cpd00493_c0" name="Pyridoxamine_phosphate_c0_C8H12N2O5P" compartment="c0" charge="-1" boundaryCondition="false" />
	<species id="cpd00080_c0" name="Glycerol_3_phosphate_c0_C3H7O6P" compartment="c0" charge="-2" boundaryCondition="false" />
	<species id="cpd00811_c0" name="(CH3)3NO_C3H9NO" compartment="Cytosol" charge="0" boundaryCondition="false" />
	<species id="cpd00404_c0" name="D_Ornithine_c0_C5H13N2O2" compartment="c0" charge="1" boundaryCondition="false" />
	<species id="cpd14891_c0" name="7Z_10Z_13Z_16Z_Docosatetraenoyl_CoA_c0_C43H66N7O17P3S" compartment="c0" charge="-3" boundaryCondition="false" />
	<species id="cpd01587_c0" name="5_Methylcytosine_c0_C5H7N3O" compartment="c0" charge="0" boundaryCondition="false" />
	<species id="cpd00209_c0" name="Nitrate_c0_NO3" compartment="c0" charge="-1" boundaryCondition="false" />
	<species id="cpd00616_c0" name="Pretyrosine_c0_C10H12NO5" compartment="c0" charge="-1" boundaryCondition="false" />
	<species id="cpd00055_c0" name="Formaldehyde_c0_CH2O" compartment="c0" charge="0" boundaryCondition="false" />
	<species id="cpd02717_c0" name="4-Carboxy-2-hydroxyhexa-2,4-dienedioate_C7H3O7" compartment="Cytosol" charge="0" boundaryCondition="false" />
	<species id="cpd00485_c0" name="D_Mannose1_phosphate_c0_C6H11O9P" compartment="c0" charge="-2" boundaryCondition="false" />
	<species id="cpd02826_c0" name="5_Phosphoribosylformylglycinamidine_c0_C8H15N3O8P" compartment="c0" charge="-1" boundaryCondition="false" />
	<species id="cpd15666_c0" name="Peptidoglycan_polymer_n_1_subunits_c0_C40H63N8O21R" compartment="c0" charge="-2" boundaryCondition="false" />
	<species id="cpd00324_c0" name="MTTL_CH4S" compartment="Cytosol" charge="0" boundaryCondition="false" />
	<species id="cpd00262_c0" name="Oxalyl_CoA_c0_C23H31N7O19P3S" compartment="c0" charge="-4" boundaryCondition="false" />
	<species id="cpd04137_c0" name="4-Tolylcarbinol_C8H10O" compartment="Cytosol" charge="0" boundaryCondition="false" />
	<species id="cpd01599_c0" name="Glutaconyl-1-CoA_C26H35N7O19P3S" compartment="Cytosol" charge="0" boundaryCondition="false" />
	<species id="cpd03494_c0" name="Undecaprenyl_diphospho_N_acetylmuramoyl_L_alanyl_D_glutamyl_meso_2_6_diaminopimeloyl_D_alanyl_D_alanine_c0_C87H139N7O23P2" compartment="c0" charge="-4" boundaryCondition="false" />
	<species id="cpd02380_c0" name="S_Methyl_1_thio_D_glycerate_c0_C4H8O3S" compartment="c0" charge="0" boundaryCondition="false" />
	<species id="cpd01393_c0" name="Icosanoyl_CoA_c0_C41H70N7O17P3S" compartment="c0" charge="-3" boundaryCondition="false" />
	<species id="cpd01020_c0" name="Gallate_C7H5O5" compartment="Cytosol" charge="0" boundaryCondition="false" />
	<species id="cpd11435_c0" name="fa1coa_c0_C35H59N7O17P3S" compartment="c0" charge="-3" boundaryCondition="false" />
	<species id="cpd00170_c0" name="Gluconolactone_c0_C6H10O6" compartment="c0" charge="0" boundaryCondition="false" />
	<species id="cpd11704_c0" name="Protein_tyrosine_c0_C10H10N2O3R2" compartment="c0" charge="0" boundaryCondition="false" />
	<species id="cpd00531_c0" name="Hg2_plus__c0_Hg" compartment="c0" charge="2" boundaryCondition="false" />
	<species id="cpd00101_c0" name="ribose_5_phosphate_c0_C5H9O8P" compartment="c0" charge="-2" boundaryCondition="false" />
	<species id="cpd03379_c0" name="CMPciliatine_c0_C11H19N4O10P2" compartment="c0" charge="-1" boundaryCondition="false" />
	<species id="cpd03916_c0" name="Adenosyl_cobyrinate_diamide_c0_C55H68CoN11O15" compartment="c0" charge="-1" boundaryCondition="false" />
	<species id="cpd02311_c0" name="4_Imidazolone_5_propanoate_c0_C6H7N2O3" compartment="c0" charge="-2" boundaryCondition="false" />
	<species id="cpd00210_c0" name="Taurine_c0_C2H7NO3S" compartment="c0" charge="0" boundaryCondition="false" />
	<species id="cpd00393_c0" name="Folate_c0_C19H17N7O6" compartment="c0" charge="-2" boundaryCondition="false" />
	<species id="cpd08741_c0" name="cis_2_Methyl_5_isopropylhexa_2_5_dienoic_acid_c0_C10H15O2" compartment="c0" charge="-1" boundaryCondition="false" />
	<species id="cpd03997_c0" name="epsilon_Caprolactam_c0_C6H11NO" compartment="c0" charge="0" boundaryCondition="false" />
	<species id="cpd01919_c0" name="maltose_6_phosphate_c0_C12H21O14P" compartment="c0" charge="-2" boundaryCondition="false" />
	<species id="cpd00169_c0" name="3_Phosphoglycerate_c0_C3H4O7P" compartment="c0" charge="-3" boundaryCondition="false" />
	<species id="cpd00599_c0" name="SALC_c0_C7H5O3" compartment="c0" charge="-1" boundaryCondition="false" />
	<species id="cpd02064_c0" name="3-Demethylubiquinone-9_C53H79O4" compartment="Cytosol" charge="0" boundaryCondition="false" />
	<species id="cpd11566_c0" name="14_methyl_3_oxo_pentadecanoyl_ACP_c0_C27H49N2O9PRS" compartment="c0" charge="-1" boundaryCondition="false" />
	<species id="cpd00416_c0" name="Itaconyl-CoA_C26H35N7O19P3S" compartment="Cytosol" charge="0" boundaryCondition="false" />
	<species id="cpd15740_c0" name="Monoglucosyl_1_2_diisoheptadecanoylglycerol_c0_C43H82O10" compartment="c0" charge="0" boundaryCondition="false" />
	<species id="cpd03586_c0" name="kdo2_lipid_iva_c0_C84H148N2O37P2" compartment="c0" charge="-6" boundaryCondition="false" />
	<species id="cpd00274_c0" name="Citrulline_c0_C6H13N3O3" compartment="c0" charge="0" boundaryCondition="false" />
	<species id="cpd03709_c0" name="Salicylaldehyde_c0_C7H6O2" compartment="c0" charge="0" boundaryCondition="false" />
	<species id="cpd01684_c0" name="O_Phosphoviomycin_c0_C25H46N13O13P" compartment="c0" charge="1" boundaryCondition="false" />
	<species id="cpd02295_c0" name="1_4_Dihydroxy_2_naphthoate_c0_C11H7O4" compartment="c0" charge="-1" boundaryCondition="false" />
	<species id="cpd15739_c0" name="Monoglucosyl_1_2_distearoylglycerol_c0_C45H86O10" compartment="c0" charge="0" boundaryCondition="false" />
	<species id="cpd11510_c0" name="10_methyl_trans_dodec_2_enoyl_ACP_c0_C24H43N2O8PRS" compartment="c0" charge="-1" boundaryCondition="false" />
	<species id="cpd16343_c0" name="Behenoyl_CoA_c0_C43H74N7O17P3S" compartment="c0" charge="-4" boundaryCondition="false" />
	<species id="cpd12554_c0" name="1_Alkyl_2_acylglycerophosphoethanolamine_c0_C6H12NO7PR2" compartment="c0" charge="-1" boundaryCondition="false" />
	<species id="cpd01964_c0" name="3-Hydroxybenzaldehyde_C7H6O2" compartment="Cytosol" charge="0" boundaryCondition="false" />
	<species id="cpd00300_c0" name="Urate_c0_C5H4N4O3" compartment="c0" charge="0" boundaryCondition="false" />
	<species id="cpd14655_c0" name="L_Galactose_1_phosphate_c0_C6H11O9P" compartment="c0" charge="-1" boundaryCondition="false" />
	<species id="cpd11492_c0" name="Malonyl_acyl_carrierprotein__c0_C3H2O3S" compartment="c0" charge="-2" boundaryCondition="false" />
	<species id="cpd15029_c0" name="Delphinidin_3_glucoside_5_caffoyl_glucoside_c0_C36H36O20" compartment="c0" charge="-2" boundaryCondition="false" />
	<species id="cpd00531_e0" name="Hg2_plus__e0_Hg" compartment="e0" charge="2" boundaryCondition="false" />
	<species id="cpd02774_c0" name="Dehydroepiandrosterone_sulfate_c0_C19H27O5S" compartment="c0" charge="-1" boundaryCondition="false" />
	<species id="cpd00113_c0" name="Isopentenyldiphosphate_c0_C5H10O7P2" compartment="c0" charge="-2" boundaryCondition="false" />
	<species id="cpd00461_c0" name="Oxopent_4_enoate_c0_C5H5O3" compartment="c0" charge="-1" boundaryCondition="false" />
	<species id="cpd09785_c0" name="1-Methylnaphthalene_C11H10" compartment="Cytosol" charge="0" boundaryCondition="false" />
	<species id="cpd01242_e0" name="Thyminose_e0_C5H10O4" compartment="e0" charge="0" boundaryCondition="false" />
	<species id="cpd11509_c0" name="10_methyl_3_hydroxy_dodecanoyl_ACP_c0_C24H45N2O9PRS" compartment="c0" charge="-1" boundaryCondition="false" />
	<species id="cpd03482_c0" name="4-Carboxy-2-oxo-4-pentanoate_C6H4O5" compartment="Cytosol" charge="0" boundaryCondition="false" />
	<species id="cpd00497_c0" name="XMP_c0_C10H11N4O9P" compartment="c0" charge="-2" boundaryCondition="false" />
	<species id="cpd08992_c0" name="Kanosamine 6-phosphate_C6H13NO8P" compartment="Cytosol" charge="0" boundaryCondition="false" />
	<species id="cpd22747_c0" name="5-chloro-4-carboxymethylene-but-2-en-4-olide_C6H2ClO4" compartment="Cytosol" charge="0" boundaryCondition="false" />
	<species id="cpd02168_c0" name="Prephytoene_diphosphate_c0_C40H66O7P2" compartment="c0" charge="-2" boundaryCondition="false" />
	<species id="cpd15363_c0" name="2_tetradecanoyl_sn_glycerol_3_phosphate_c0_C17H34O7P" compartment="c0" charge="-1" boundaryCondition="false" />
	<species id="cpd02598_c0" name="1,4,5,6-Tetrahydro-6-oxonicotinate_C6H6NO3" compartment="Cytosol" charge="0" boundaryCondition="false" />
	<species id="cpd15793_c0" name="Stearoylcardiolipin_B_subtilis_c0_C81H156O17P2" compartment="c0" charge="-2" boundaryCondition="false" />
	<species id="cpd00067_c0" name="H_plus__c0_H" compartment="c0" charge="1" boundaryCondition="false" />
	<species id="cpd00286_c0" name="Undecaprenylphosphate_c0_C55H89O4P" compartment="c0" charge="-2" boundaryCondition="false" />
	<species id="cpd11554_c0" name="8_methyl_3_oxo_nonanoyl_ACP_c0_C21H37N2O9PRS" compartment="c0" charge="-1" boundaryCondition="false" />
	<species id="cpd00125_c0" name="5_10_Methylenetetrahydrofolate_c0_C20H21N7O6" compartment="c0" charge="-2" boundaryCondition="false" />
	<species id="cpd03437_c0" name="2-Hexaprenylphenol_C36H54O" compartment="Cytosol" charge="0" boundaryCondition="false" />
	<species id="cpd11728_c0" name="trans-2,3-Dehydroacyl-[acyl-carrier protein]_C3H2OS" compartment="Cytosol" charge="0" boundaryCondition="false" />
	<species id="cpd00099_e0" name="Cl__e0_Cl" compartment="e0" charge="-1" boundaryCondition="false" />
	<species id="cpd15691_c0" name="Diisotetradecanoylphosphatidylserine_c0_C34H64NO10P" compartment="c0" charge="-2" boundaryCondition="false" />
	<species id="cpd15727_c0" name="Diisohexadecanoylphosphatidylglycerol_c0_C38H74O10P" compartment="c0" charge="-1" boundaryCondition="false" />
	<species id="cpd06717_c0" name="6_Oxo_2_hydroxycyclohexane_1_carboxyl_CoA_c0_C28H40N7O19P3S" compartment="c0" charge="-3" boundaryCondition="false" />
	<species id="cpd00381_c0" name="L-Cystine_C6H12N2O4S2" compartment="Cytosol" charge="0" boundaryCondition="false" />
	<species id="cpd00031_c0" name="GDP_c0_C10H13N5O11P2" compartment="c0" charge="-2" boundaryCondition="false" />
	<species id="cpd15529_c0" name="phosphatidylethanolamine_ditetradecanoyl_c0_C33H66NO8P" compartment="c0" charge="0" boundaryCondition="false" />
	<species id="cpd15530_c0" name="phosphatidylethanolamine_ditetradec_7_enoyl_c0_C33H62NO8P" compartment="c0" charge="0" boundaryCondition="false" />
	<species id="cpd11586_c0" name="ala_L_glu_L_c0_C8H13N2O5" compartment="c0" charge="-1" boundaryCondition="false" />
	<species id="cpd01242_c0" name="Thyminose_c0_C5H10O4" compartment="c0" charge="0" boundaryCondition="false" />
	<species id="cpd02730_c0" name="3_Deoxy_D_manno_octulosonate8_phosphate_c0_C8H12O11P" compartment="c0" charge="-3" boundaryCondition="false" />
	<species id="cpd15375_c0" name="3-oxo-cis-palm-9-eoyl-[acyl-carrier protein]_C27H47N2O9PRS" compartment="Cytosol" charge="0" boundaryCondition="false" />
	<species id="cpd00298_c0" name="dTMP_c0_C10H13N2O8P" compartment="c0" charge="-2" boundaryCondition="false" />
	<species id="cpd17026_c0" name="methymenaquinol 7_C47H68O2" compartment="Cytosol" charge="0" boundaryCondition="false" />
	<species id="cpd03566_c0" name="Acetyl adenylate_C12H15N5O8P" compartment="Cytosol" charge="0" boundaryCondition="false" />
	<species id="cpd01324_c0" name="L_Histidinal_c0_C6H10N3O" compartment="c0" charge="1" boundaryCondition="false" />
	<species id="cpd12785_c0" name="4-Hydroxy-3-polyprenylbenzoate_C17H21O3" compartment="Cytosol" charge="0" boundaryCondition="false" />
	<species id="cpd16423_c0" name="6-Thioguanosine monophosphate_C10H12N5O7PS" compartment="Cytosol" charge="0" boundaryCondition="false" />
	<species id="cpd02555_c0" name="Tetrahydropteroyltri_L_glutamate_c0_C29H33N9O12" compartment="c0" charge="-4" boundaryCondition="false" />
	<species id="cpd03846_c0" name="octanoate_c0_C8H15O2" compartment="c0" charge="-1" boundaryCondition="false" />
	<species id="cpd03124_c0" name="Hexanoyl_CoA_c0_C27H42N7O17P3S" compartment="c0" charge="-4" boundaryCondition="false" />
	<species id="cpd15678_c0" name="1_2_dianteisoheptadecanoyl_sn_glycerol_3_phosphate_c0_C37H72O8P" compartment="c0" charge="-1" boundaryCondition="false" />
	<species id="cpd01659_c0" name="5'-Ribonucleotide_C5H8O7PR" compartment="Cytosol" charge="0" boundaryCondition="false" />
	<species id="cpd07586_c0" name="4'-Hydroxyacetophenone_C8H8O2" compartment="Cytosol" charge="0" boundaryCondition="false" />
	<species id="cpd00099_c0" name="Cl__c0_Cl" compartment="c0" charge="-1" boundaryCondition="false" />
	<species id="cpd00242_c0" name="H2CO3_c0_CHO3" compartment="c0" charge="-1" boundaryCondition="false" />
	<species id="cpd00312_c0" name="Histamine_c0_C5H10N3" compartment="c0" charge="1" boundaryCondition="false" />
	<species id="cpd03449_c0" name="2_Octaprenyl_3_methyl_5_hydroxy_6_methoxy_1_4_benzoquinone_c0_C48H74O4" compartment="c0" charge="0" boundaryCondition="false" />
	<species id="cpd03450_c0" name="Succinatesemialdehyde-thiamindiphosphateanion_C16H22N4O10P2S" compartment="Cytosol" charge="0" boundaryCondition="false" />
	<species id="cpd00137_c0" name="Citrate_c0_C6H5O7" compartment="c0" charge="-3" boundaryCondition="false" />
	<species id="cpd00907_c0" name="alpha_D_glucose_1_6_biphosphate_c0_C6H12O12P2" compartment="c0" charge="-2" boundaryCondition="false" />
	<species id="cpd00043_c0" name="UDP_galactose_c0_C15H22N2O17P2" compartment="c0" charge="-2" boundaryCondition="false" />
	<species id="cpd09843_c0" name="5-Carboxy-2-pentenoyl-CoA_C27H37N7O19P3S" compartment="Cytosol" charge="0" boundaryCondition="false" />
	<species id="cpd12597_c0" name="Holo_propionyl_CoA_carboxylase_ATP_hydrolysing_c0_C17H27N5O4R2S" compartment="c0" charge="0" boundaryCondition="false" />
	<species id="cpd00428_c0" name="2_Oxopropanal_c0_C3H4O2" compartment="c0" charge="0" boundaryCondition="false" />
	<species id="cpd00182_c0" name="Adenosine_c0_C10H13N5O4" compartment="c0" charge="0" boundaryCondition="false" />
	<species id="cpd15331_c0" name="1_tetradecanoyl_sn_glycerol_3_phosphate_c0_C17H33O7P" compartment="c0" charge="-2" boundaryCondition="false" />
	<species id="cpd02603_c0" name="3_Lysolecithin_c0_C9H19NO7PR" compartment="c0" charge="0" boundaryCondition="false" />
	<species id="cpd11542_c0" name="15_methyl_3_hydroxy_hexa_decanoyl_ACP_c0_C28H53N2O9PRS" compartment="c0" charge="-1" boundaryCondition="false" />
	<species id="cpd00522_c0" name="dTDP_4_oxo_L_rhamnose_c0_C16H22N2O15P2" compartment="c0" charge="-2" boundaryCondition="false" />
	<species id="cpd11586_e0" name="ala_L_glu_L_e0_C8H13N2O5" compartment="e0" charge="-1" boundaryCondition="false" />
	<species id="cpd02263_c0" name="8_11_14_Icosatrienoyl_CoA_c0_C41H64N7O17P3S" compartment="c0" charge="-3" boundaryCondition="false" />
	<species id="cpd01092_c0" name="Allantoin_c0_C4H6N4O3" compartment="c0" charge="-1" boundaryCondition="false" />
	<species id="cpd08984_c0" name="5-Hydroxyconiferaldehyde_C10H10O4" compartment="Cytosol" charge="0" boundaryCondition="false" />
	<species id="cpd03193_c0" name="3-Keto-beta-D-galactose_C6H10O6" compartment="Cytosol" charge="0" boundaryCondition="false" />
	<species id="cpd03055_c0" name="Imidazolone_acetate_c0_C5H5N2O3" compartment="c0" charge="-1" boundaryCondition="false" />
	<species id="cpd11432_c0" name="fa11coa_c0_C38H65N7O17P3S" compartment="c0" charge="-3" boundaryCondition="false" />
	<species id="cpd12322_c0" name="1_Alkenyl_2_acylglycerol_c0_C6H8O4R2" compartment="c0" charge="0" boundaryCondition="false" />
	<species id="cpd03777_c0" name="3_Sulfocatechol_c0_C6H5O5S" compartment="c0" charge="-1" boundaryCondition="false" />
	<species id="cpd03238_c0" name="7alpha_Hydroxycholest_4_en_3_one_c0_C27H44O2" compartment="c0" charge="0" boundaryCondition="false" />
	<species id="cpd02566_c0" name="2_3_Dihydroxy_2_3_dihydrobenzoate_c0_C7H7O4" compartment="c0" charge="-1" boundaryCondition="false" />
	<species id="cpd00121_c0" name="L_Inositol_c0_C6H12O6" compartment="c0" charge="0" boundaryCondition="false" />
	<species id="cpd01080_e0" name="ocdca_e0_C18H35O2" compartment="e0" charge="-1" boundaryCondition="false" />
	<species id="cpd01871_c0" name="3_Methylcatechol_c0_C7H8O2" compartment="c0" charge="0" boundaryCondition="false" />
	<species id="cpd10565_c0" name="DCVG_c0_C12H16Cl2N3O6S" compartment="c0" charge="-1" boundaryCondition="false" />
	<species id="cpd00064_c0" name="Ornithine_c0_C5H13N2O2" compartment="c0" charge="1" boundaryCondition="false" />
	<species id="cpd01011_c0" name="Butanal_C4H8O" compartment="Cytosol" charge="0" boundaryCondition="false" />
	<species id="cpd11582_c0" name="ala_L_Thr_L_c0_C7H14N2O4" compartment="c0" charge="0" boundaryCondition="false" />
	<species id="cpd00774_c0" name="UroporphyrinogenIII_c0_C40H36N4O16" compartment="c0" charge="-8" boundaryCondition="false" />
	<species id="cpd15302_c0" name="glycogenn_1_c0_C24H42O21" compartment="c0" charge="0" boundaryCondition="false" />
	<species id="cpd03364_c0" name="Formylanthranilate_C8H6NO3" compartment="Cytosol" charge="0" boundaryCondition="false" />
	<species id="cpd00591_e0" name="Ethylamine_C2H8N" compartment="ExtraCellular" charge="0" boundaryCondition="false" />
	<species id="cpd00831_c0" name="L_Rhamnulose_1_phosphate_c0_C6H11O8P" compartment="c0" charge="-2" boundaryCondition="false" />
	<species id="cpd03421_c0" name="Cobyrinate_c0_C45H52CoN4O14" compartment="c0" charge="-3" boundaryCondition="false" />
	<species id="cpd15371_c0" name="R-3-Hydroxyoctadecanoyl-acyl-carrierprotein-_C29H55N2O9PRS" compartment="Cytosol" charge="0" boundaryCondition="false" />
	<species id="cpd00705_c0" name="L_2_Aminoadipate_c0_C6H10NO4" compartment="c0" charge="-1" boundaryCondition="false" />
	<species id="cpd01733_c0" name="Ferulaldehyde_c0_C10H10O3" compartment="c0" charge="0" boundaryCondition="false" />
	<species id="cpd03583_c0" name="D-arabino-6-Phospho-hex-3-ulose_C6H11O9P" compartment="Cytosol" charge="0" boundaryCondition="false" />
	<species id="cpd11569_c0" name="14_methyl_pentadecanoyl_ACP_c0_C27H51N2O8PRS" compartment="c0" charge="-2" boundaryCondition="false" />
	<species id="cpd01482_c0" name="UDP_glucosamine_c0_C15H24N3O16P2" compartment="c0" charge="-1" boundaryCondition="false" />
	<species id="cpd00327_c0" name="strcoa_c0_C39H66N7O17P3S" compartment="c0" charge="-4" boundaryCondition="false" />
	<species id="cpd09794_c0" name="1_Naphthoic_acid_c0_C11H7O2" compartment="c0" charge="-1" boundaryCondition="false" />
	<species id="cpd14699_c0" name="S_3_Methylbutanoyl_dihydrolipoamide_E_c0_C13H24NO2RS2" compartment="c0" charge="0" boundaryCondition="false" />
	<species id="cpd01401_c0" name="Vitamin K1_C31H46O2" compartment="Cytosol" charge="0" boundaryCondition="false" />
	<species id="cpd00477_c0" name="N_Acetyl_L_glutamate_c0_C7H9NO5" compartment="c0" charge="-2" boundaryCondition="false" />
	<species id="cpd01092_e0" name="Allantoin_e0_C4H6N4O3" compartment="e0" charge="-1" boundaryCondition="false" />
	<species id="cpd00133_c0" name="Nicotinamide_c0_C6H6N2O" compartment="c0" charge="0" boundaryCondition="false" />
	<species id="cpd17014_c0" name="Iso-C7:0 ACP_C7H13OX" compartment="Cytosol" charge="0" boundaryCondition="false" />
	<species id="cpd03307_c0" name="3_4_Dihydroxymandelaldehyde_c0_C8H8O4" compartment="c0" charge="0" boundaryCondition="false" />
	<species id="cpd03445_c0" name="2_Octaprenyl_6_hydroxyphenol_c0_C46H70O2" compartment="c0" charge="0" boundaryCondition="false" />
	<species id="cpd03388_c0" name="Adenylylselenate_C10H12N5O10PSe" compartment="Cytosol" charge="0" boundaryCondition="false" />
	<species id="cpd05546_c0" name="Cyanin_c0_C27H30O16" compartment="c0" charge="-1" boundaryCondition="false" />
	<species id="cpd02234_c0" name="R_3_Hydroxybutanoyl_CoA_c0_C25H38N7O18P3S" compartment="c0" charge="-4" boundaryCondition="false" />
	<species id="cpd00076_c0" name="Sucrose_c0_C12H22O11" compartment="c0" charge="0" boundaryCondition="false" />
	<species id="cpd01973_c0" name="4_Guanidinobutanamide_c0_C5H13N4O" compartment="c0" charge="1" boundaryCondition="false" />
	<species id="cpd03043_c0" name="3_Hydroxybutanoyl_CoA_c0_C25H38N7O18P3S" compartment="c0" charge="-3" boundaryCondition="false" />
	<species id="cpd00246_c0" name="Inosine_c0_C10H12N4O5" compartment="c0" charge="0" boundaryCondition="false" />
	<species id="cpd14618_c0" name="3',4'-Dihydrorhodovibrin_C41H62O2" compartment="Cytosol" charge="0" boundaryCondition="false" />
	<species id="cpd15796_c0" name="Isotetradecanoylcardiolipin_B_subtilis_c0_C65H124O17P2" compartment="c0" charge="-2" boundaryCondition="false" />
	<species id="cpd00064_e0" name="Ornithine_e0_C5H13N2O2" compartment="e0" charge="1" boundaryCondition="false" />
	<species id="cpd11557_c0" name="8_methyl_nonanoyl_ACP_c0_C21H39N2O8PRS" compartment="c0" charge="-1" boundaryCondition="false" />
	<species id="cpd11582_e0" name="ala_L_Thr_L_e0_C7H14N2O4" compartment="e0" charge="0" boundaryCondition="false" />
	<species id="cpd11501_c0" name="6_methyl_3_hydroxy_octanoyl_ACP_c0_C20H37N2O9PRS" compartment="c0" charge="-1" boundaryCondition="false" />
	<species id="cpd00591_c0" name="Ethylamine_C2H8N" compartment="Cytosol" charge="0" boundaryCondition="false" />
	<species id="cpd10484_c0" name="1S_2R_Naphthalene_epoxide_c0_C10H8O" compartment="c0" charge="0" boundaryCondition="false" />
	<species id="cpd09485_c0" name="2,3-Bis(4-hydroxyphenyl)-1,2-propanediol_C15H16O4" compartment="Cytosol" charge="0" boundaryCondition="false" />
	<species id="cpd14938_c0" name="3-Oxostearoyl-[acp]_C18H33O2S" compartment="Cytosol" charge="0" boundaryCondition="false" />
	<species id="cpd00956_c0" name="1_2_carboxyphenylamino_1_deoxyribulose_5_phosphate_c0_C12H13NO9P" compartment="c0" charge="-3" boundaryCondition="false" />
	<species id="cpd00441_c0" name="(CH3)3N_C3H10N" compartment="Cytosol" charge="0" boundaryCondition="false" />
	<species id="cpd00684_c0" name="Dimethylmaleic acid_C6H6O4" compartment="Cytosol" charge="0" boundaryCondition="false" />
	<species id="cpd03696_e0" name="Ursin_e0_C12H16O7" compartment="e0" charge="0" boundaryCondition="false" />
	<species id="cpd14525_c0" name="6-Oxocampestanol_C28H48O2" compartment="Cytosol" charge="0" boundaryCondition="false" />
	<species id="cpd00027_e0" name="D_Glucose_e0_C6H12O6" compartment="e0" charge="0" boundaryCondition="false" />
	<species id="cpd00843_c0" name="Tartronate_semialdehyde_c0_C3H3O4" compartment="c0" charge="-1" boundaryCondition="false" />
	<species id="cpd01251_c0" name="Homocystine_C8H16N2O4S2" compartment="Cytosol" charge="0" boundaryCondition="false" />
	<species id="cpd00900_c0" name="GDP_4_dehydro_D_rhamnose_c0_C16H21N5O15P2" compartment="c0" charge="-2" boundaryCondition="false" />
	<species id="cpd01664_c0" name="Cholesterol_ester_c0_C28H45O2R" compartment="c0" charge="0" boundaryCondition="false" />
	<species id="cpd15290_c0" name="Ubiquinone-6_C39H58O4" compartment="Cytosol" charge="0" boundaryCondition="false" />
	<species id="cpd01067_c0" name="L-Lyxose_C5H10O5" compartment="Cytosol" charge="0" boundaryCondition="false" />
	<species id="cpd03145_c0" name="16alpha-Hydroxyestrone_C18H22O3" compartment="Cytosol" charge="0" boundaryCondition="false" />
	<species id="cpd08615_c0" name="1_Hydroxy_2_methyl_2_butenyl_4_diphosphate_c0_C5H10O8P2" compartment="c0" charge="-2" boundaryCondition="false" />
	<species id="cpd11468_c0" name="Dodecanoyl_ACP_c0_C12H23OS" compartment="c0" charge="-2" boundaryCondition="false" />
	<species id="cpd02656_c0" name="6_7_Dimethyl_8__1_D_ribityllumazine_c0_C13H17N4O6" compartment="c0" charge="-1" boundaryCondition="false" />
	<species id="cpd01502_c0" name="Citraconate_c0_C5H4O4" compartment="c0" charge="-2" boundaryCondition="false" />
	<species id="cpd12736_c0" name="Protein_N6_methyl_L_lysine_c0_C8H16N3O2R2" compartment="c0" charge="0" boundaryCondition="false" />
	<species id="cpd00039_c0" name="L_Lysine_c0_C6H15N2O2" compartment="c0" charge="1" boundaryCondition="false" />
	<species id="cpd15521_c0" name="1_2_didodecanoyl_sn_glycerol_3_phosphate_c0_C27H52O8P" compartment="c0" charge="-1" boundaryCondition="false" />
	<species id="cpd15269_c0" name="octadecenoate_c0_C18H33O2" compartment="c0" charge="-1" boundaryCondition="false" />
	<species id="cpd00408_c0" name="Pantoate_c0_C6H11O4" compartment="c0" charge="-1" boundaryCondition="false" />
	<species id="cpd12496_c0" name="Phospholipid_methylene_fatty_acid_c0_C15H23O8PR3" compartment="c0" charge="-1" boundaryCondition="false" />
	<species id="cpd01413_c0" name="Styrene oxide_C8H8O" compartment="Cytosol" charge="0" boundaryCondition="false" />
	<species id="cpd02591_c0" name="pendp_c0_C25H42O7P2" compartment="c0" charge="-2" boundaryCondition="false" />
	<species id="cpd15553_c0" name="phosphatidylserine_ditetradecanoyl_c0_C34H64NO10P" compartment="c0" charge="-2" boundaryCondition="false" />
	<species id="cpd00007_c0" name="O2_c0_O2" compartment="c0" charge="0" boundaryCondition="false" />
	<species id="cpd00546_c0" name="Cortisol_c0_C21H30O5" compartment="c0" charge="0" boundaryCondition="false" />
	<species id="cpd00295_c0" name="dGDP_c0_C10H13N5O10P2" compartment="c0" charge="-2" boundaryCondition="false" />
	<species id="cpd01185_c0" name="L_Fuconate_c0_C6H11O6" compartment="c0" charge="-1" boundaryCondition="false" />
	<species id="cpd03320_c0" name="3_Hydroxyphenylacetate_c0_C8H7O3" compartment="c0" charge="-1" boundaryCondition="false" />
	<species id="cpd18074_e0" name="Cytochrome-C-red_FeR" compartment="ExtraCellular" charge="0" boundaryCondition="false" />
	<species id="cpd00867_c0" name="Inositol_1_phosphate_c0_C6H11O9P" compartment="c0" charge="-2" boundaryCondition="false" />
	<species id="cpd15671_c0" name="1_isoheptadecanoyl_sn_glycerol_3_phosphate_c0_C20H40O7P" compartment="c0" charge="-1" boundaryCondition="false" />
	<species id="cpd00157_c0" name="Glycerone_c0_C3H6O3" compartment="c0" charge="0" boundaryCondition="false" />
[truncated: 39,409 more rows]
