# Supplementary material for: Strategies for Enhancing in vitro Degradation of Linuron by Variovorax sp. Strain SRS 16 Under the Guidance of Metabolic Modeling
Source: Front Bioeng Biotechnol. 2021 Apr 15;9:602464. doi: 10.3389/fbioe.2021.602464 (PMC8084104; doi:10.3389/fbioe.2021.602464)
Supplement: Supplementary file 4 [file Table_4.XLSX]

## Sheet: Author Details
	Strategies for enhancing in-vitro degradation of linuron by Variovorax sp. strain SRS 16 under the guidance of metabolic modeling
	Kusum Dhakar1,2¥, Raphy Zarecki1,2¥, Daniella van Bommel3, Nadav Knossow2, Shlomit Medina1, Basak Öztürk4, Radi Aly1, Hanan Eizenberg1, Zeev Ronen2 ϯ & Shiri Freilich1*ϯ
	1Newe Ya'ar Research Center, Agricultural Research Organization, Ramat Yishay, Israel, 2Department of Environmental Hydrology & Microbiology, Zuckerberg Institute for Water Research, Jacob Blaustein Institutes for Desert Research, Ben-Gurion University of the Negev, Midreshet Ben-Gurion, Israel,
	3Albert Katz School for Desert Studies Jacob Blaustein Institutes for Desert Research, Ben-Gurion University of the Negev, Midreshet Ben-Gurion, Israel,
	4Junior Research Group Microbial Biotechnology, Leibniz Institute DSMZ, German Collection of Microorganisms and Cell Cultures, Braunschweig, Germany

## Sheet: All_Exchanges
Details of Total 120 Exchanges and their effect on linuron degradation
Round	Total_Biomass	Linuron_Left	CPD	Compound
11	16.2315	2.67342e-13	cpd11585	L-Alanylglycine
11	16.2315	3.6593e-13	cpd00309	Xanthine
13	12.4236	3.75255e-13	cpd00033	Glycine
11	16.2315	5.08926e-13	cpd00053	L-Glutamine
10	18.77	7.92255e-13	cpd11580	Gly-Gln
10	18.5016	8.9706e-13	cpd11593	ala-L-asp-L
10	18.5016	9.48575e-13	cpd11592	gly-glu-L
10	20.0393	1.02318e-12	cpd11587	Ala-Gln
11	14.9622	2.16893e-12	cpd00132	L-Asparagine
10	18.5016	5.57243e-12	cpd11582	Ala-Thr
11	16.2315	7.01039e-12	cpd00226	Hypoxanthine
9	21.3085	2.35616e-11	cpd11584	Ala-His
14	10.0758	5.50921e-05	cpd00307	Cytosine
11	16.2315	5.62749e-05	cpd01017	Cyc-Gly
11	16.2315	5.62749e-05	cpd15603	Gly-cys
13	12.4236	5.62749e-05	cpd00591	Ethylamine
11	16.2315	5.62749e-05	cpd00064	Ornithine
13	12.4236	5.62749e-05	cpd00210	Taurine
17	7.28962	7.94981e-05	cpd00039	L-Lysine
17	7.13005	8.15675e-05	cpd00092	Uracil
18	6.9029	8.47066e-05	cpd00122	N-Acetylchitosamine
18	6.89897	8.47629e-05	cpd00065	L-Tryptophan
18	6.84244	8.55831e-05	cpd00118	Putrescine
18	6.84244	8.55832e-05	cpd00305	Thiamin
18	6.84033	8.56141e-05	cpd02775	4-Amino-5-phosphomethyl-2-methylpyrimidine
18	6.84033	8.56141e-05	cpd00264	Spermidine
18	6.84033	8.56141e-05	cpd02894	4-Amino-2-methyl-5-diphosphomethylpyrimidine
10	18.5016	8.57069e-05	cpd11588	gly-pro-L
10	18.5016	8.5707e-05	cpd15605	Gly-phe
18	6.834	8.5707e-05	cpd18072	Cytochrome-C-ox
18	6.834	8.5707e-05	cpd02701	S-Adenosyl-4-methylthio-2-oxobutanoate
13	12.6678	8.5707e-05	cpd00322	L-Isoleucine
13	12.6678	8.5707e-05	cpd00395	L-Cysteate
10	18.5016	8.5707e-05	cpd11583	Ala-Leu
18	6.834	8.5707e-05	cpd_ethanolamine	Ethanolamine
18	6.834	8.5707e-05	cpd15560	Ubiquinone-8
10	18.5016	8.5707e-05	cpd15604	Gly-Leu
13	12.6678	8.5707e-05	cpd00276	D-glucosamine
18	6.834	8.5707e-05	cpd15302	Glycogen(n-1)
13	12.6678	8.5707e-05	cpd00060	L-Methionine
18	6.834	8.5707e-05	cpd00007	Oxygen
10	18.5016	8.5707e-05	cpd11586	ala-L-glu-L
18	6.834	8.5707e-05	cpd00635	Vitamin B12
18	6.834	8.5707e-05	cpd00179	Maltose
18	6.834	8.5707e-05	cpd00130	L-Malate
13	12.6678	8.5707e-05	cpd00054	L-Serine
18	6.834	8.5707e-05	cpd00180	Oxalate
18	6.834	8.5707e-05	cpd00105	D-Ribose
18	6.834	8.5707e-05	cpd00154	Xylose
13	12.6678	8.5707e-05	cpd00041	L-Aspartate
18	6.834	8.5707e-05	cpd00036	Succinate
13	12.6678	8.5707e-05	cpd00107	L-Leucine
18	6.834	8.5707e-05	cpd18074	Cytochrome-C-red
18	6.834	8.5707e-05	cpd00011	Carbondioxide
18	6.834	8.5707e-05	cpd01012	Cd2+
18	6.834	8.5707e-05	cpd00106	Fumarate
18	6.834	8.5707e-05	cpd11416	NA
18	6.834	8.5707e-05	cpd00138	D-Mannose
18	6.834	8.5707e-05	cpd00076	Sucrose
18	6.834	8.5707e-05	cpd00314	D-Mannitol
18	6.834	8.5707e-05	cpd00531	Mercuric Ion
18	6.834	8.5707e-05	cpd00588	Sorbitol
18	6.834	8.5707e-05	cpd00653	D-Galactonate
18	6.834	8.5707e-05	cpd01015	Cyanate
18	6.834	8.5707e-05	cpd01030	Salicin
18	6.834	8.5707e-05	cpd01092	Allantoin
18	6.834	8.5707e-05	cpd01171	Dulcose
18	6.834	8.5707e-05	cpd01242	Thyminose
18	6.834	8.5707e-05	cpd01262	Amylotriose
18	6.834	8.5707e-05	cpd01329	Maltohexaose
18	6.834	8.5707e-05	cpd01911	Abrin
18	6.834	8.5707e-05	cpd03048	Isethionate
18	6.834	8.5707e-05	cpd03696	Ursin
18	6.834	8.5707e-05	cpd03725	Fe(III)dicitrate
18	6.834	8.5707e-05	cpd04097	Pb
18	6.834	8.5707e-05	cpd08023	Methanesulfonate
18	6.834	8.5707e-05	cpd09878	sulfoacetate
18	6.834	8.5707e-05	cpd11575	morpholinopropane sulfonic acid
18	6.834	8.5707e-05	cpd11578	hexasulfonate
18	6.834	8.5707e-05	cpd11579	ethanesulfonate
18	6.834	8.5707e-05	cpd11596	butanesulfonate
18	6.834	8.5707e-05	cpd11746	Cellulose
18	6.834	8.5707e-05	cpd14541	Guaiacyl lignin
18	6.834	8.5707e-05	cpd15561	Ubiquinol-8
18	6.834	8.5707e-05	None
10	18.5016	8.5707e-05	cpd11590	met-L-ala-L
18	6.834	8.5707e-05	cpd01080	Octadecanoic acid
18	6.834	8.5707e-05	cpd15378	4-Hydroxy-benzylalcohol
18	6.834	8.5707e-05	cpd00971	Na+
18	6.834	8.5707e-05	cpd00794	D-Trehalose
13	12.6678	8.5707e-05	cpd00066	L-Phenylalanine
13	12.6678	8.5707e-05	cpd00069	L-Tryosine
18	6.834	8.5707e-05	cpd00012	Pyrophosphate
13	12.6678	8.5707e-05	cpd00084	L-Cysteine
18	6.834	8.5707e-05	cpd00077	Catechol
18	6.834	8.5707e-05	cpd00137	Citrate
18	6.834	8.5707e-05	cpd00080	Glycerol-3-Phosphate
18	6.834	8.5707e-05	cpd00027	D-Glucose
13	12.6678	8.5707e-05	cpd00035	L-Alanine
13	12.6678	8.5707e-05	cpd01799	2-Methyl-1-propanamine
18	6.834	8.5707e-05	cpd00082	D-Fructose
13	12.6678	8.5707e-05	cpd00156	L-Valine
18	6.834	8.5707e-05	cpd00024	2-Oxoglutarate
13	12.6678	8.5707e-05	cpd00129	L-Proline
18	6.834	8.5707e-05	cpd11606	Menaquinone 7
10	18.5016	8.5707e-05	cpd11591	Gly-met
18	6.834	8.5707e-05	cpd00067	Proton
18	6.834	8.5707e-05	cpd00268	Thiosulfate
13	12.6678	8.5707e-05	cpd00245	Aniline
10	18.5016	8.5707e-05	cpd_diuron	Diuron
13	12.6678	8.5707e-05	cpd00161	L-Threonine
10	18.5016	8.57071e-05	cpd15606	Gly-tyr
13	12.6678	8.57071e-05	cpd00023	L-Glutamate
14	9.87415	0.0615769	cpd00075	Nitrite
14	9.87415	0.0615769	cpd00209	Nitrate
14	9.87373	0.0639716	cpd00013	Ammonium
10	17.3208	0.54529	cpd11581	Gly-Asn
10	17.3208	0.54529	cpd11589	gly-asp-L
10	17.3204	0.546121	cpd00119	L-Histidine
17	6.52779	2.62446	38.6465	Arginine

## Sheet: Selected_Exchange_Metabolites
Total 100 selected metabolites from exchange list (carbon or nitrogen sources) for their impact on linuron degradation
Round	Total_Biomass	Linuron_Left	CPD	Compound
11	16.2315	3.6593e-13	cpd00309	Xanthine
11	16.2315	5.08926e-13	cpd00053	L-Glutamine
11	14.9622	2.16893e-12	cpd00132	L-Asparagine
11	17.5006	2.83151e-12	cpd00119	L-Histidine
11	16.2315	7.01039e-12	cpd00226	Hypoxanthine
11	16.2315	5.62749e-05	cpd00064	Ornithine
11	10.0453	11.2388	cpd00395	L-Cysteate
11	10.0453	11.2388	cpd00035	L-Alanine
11	10.0453	11.2388	cpd00276	D-glucosamine
11	10.0453	11.2388	cpd00023	L-Glutamate
11	10.0453	11.2388	cpd00084	L-Cysteine
11	10.0453	11.2388	cpd00041	L-Aspartate
11	10.0453	11.2388	cpd00245	Aniline
11	10.0453	11.2388	cpd00054	L-Serine
11	10.0453	11.2388	cpd00161	L-Threonine
11	10.0453	11.2388	cpd00156	L-Valine
11	10.0453	11.2388	cpd00322	L-Isoleucine
11	10.0453	11.2388	cpd00060	L-Methionine
11	10.0453	11.2388	cpd00107	L-Leucine
11	10.0453	11.2388	cpd00129	L-Proline
11	10.0453	11.2388	cpd00069	L-Tryosine
11	10.0453	11.2388	cpd00066	L-Phenylalanine
11	10.0453	11.2388	cpd01799	2-Methyl-1-propanamine
11	9.61668	12.2858	cpd00033	Glycine
11	9.61638	12.2873	cpd00591	Ethylamine
11	9.61638	12.2873	cpd00210	Taurine
11	6.26366	21.002	cpd00307	Cytosine
11	6.04498	21.61	cpd00075	Nitrite
11	6.04498	21.61	cpd00209	Nitrate
11	6.04475	21.6114	cpd00013	Ammonium
11	3.68153	28.6832	cpd00039	L-Lysine
11	3.56834	29.0516	cpd00092	Uracil
11	3.41266	29.5641	cpd00122	N-Acetylchitosamine
11	3.41002	29.5728	cpd00065	L-Tryptophan
11	3.37228	29.6982	cpd00118	Putrescine
11	3.37228	29.6982	cpd00305	Thiamin
11	3.37088	29.7029	cpd00264	Spermidine
11	3.37088	29.7029	cpd02775	4-Amino-5-phosphomethyl-2-methylpyrimidine
11	3.37088	29.7029	cpd02894	4-Amino-2-methyl-5-diphosphomethylpyrimidine
11	3.36668	29.7169	cpd00082	D-Fructose
11	3.36668	29.7169	cpd18072	Cytochrome-C-ox
11	3.36668	29.7169	cpd11416	NA
11	3.36668	29.7169	cpd00180	Oxalate
11	3.36668	29.7169	cpd00138	D-Mannose
11	3.36668	29.7169	cpd00036	Succinate
11	3.36668	29.7169	cpd00971	Na+
11	3.36668	29.7169	cpd00011	Carbondioxide
11	3.36668	29.7169	cpd00051	Arginine
11	3.36668	29.7169	cpd00067	Proton
11	3.36668	29.7169	cpd00635	Vitamin B12
11	3.36668	29.7169	cpd00077	Catechol
11	3.36668	29.7169	cpd00105	D-Ribose
11	3.36668	29.7169	cpd00130	L-Malate
11	3.36668	29.7169	cpd00076	Sucrose
11	3.36668	29.7169	cpd00314	D-Mannitol
11	3.36668	29.7169	cpd00531	Mercuric Ion
11	3.36668	29.7169	cpd00588	Sorbitol
11	3.36668	29.7169	cpd00653	D-Galactonate
11	3.36668	29.7169	cpd01015	Cyanate
11	3.36668	29.7169	cpd01030	Salicin
11	3.36668	29.7169	cpd01092	Allantoin
11	3.36668	29.7169	cpd01171	Dulcose
11	3.36668	29.7169	cpd01242	Thyminose
11	3.36668	29.7169	cpd01262	Amylotriose
11	3.36668	29.7169	cpd01329	Maltohexaose
11	3.36668	29.7169	cpd01911	Abrine
11	3.36668	29.7169	cpd03048	Isethionate
11	3.36668	29.7169	cpd03696	Ursin
11	3.36668	29.7169	cpd03725	Fe(III)dicitrate
11	3.36668	29.7169	cpd04097	Pb
11	3.36668	29.7169	cpd08023	Methanesulfonate
11	3.36668	29.7169	cpd09878	sulfoacetate
11	3.36668	29.7169	cpd11575	morpholinopropane sulfonic acid
11	3.36668	29.7169	cpd11578	hexasulfonate
11	3.36668	29.7169	cpd11579	ethanesulfonate
11	3.36668	29.7169	cpd11596	butanesulfonate
11	3.36668	29.7169	cpd11746	Cellulose
11	3.36668	29.7169	cpd14541	Guaiacyl lignin
11	3.36668	29.7169	cpd15378	4-Hydroxy-benzylalcohol
11	3.36668	29.7169	cpd15561	Ubiquinol-8
11	3.36668	29.7169	cpd_none	None
11	3.36668	29.7169	cpd01012	Cd2+
11	3.36668	29.7169	cpd00171	Maltose
11	3.36668	29.7169	cpd00154	Xylose
11	3.36668	29.7169	cpd00007	Oxygen
11	3.36668	29.7169	cpd18074	Cytochrome-C-red
11	3.36668	29.7169	cpd00106	Fumarate
11	3.36668	29.7169	cpd00137	Citrate
11	3.36668	29.7169	cpd_ethanolamine	Ethanolamine
11	3.36668	29.7169	cpd00794	D-Trehalose
11	3.36668	29.7169	cpd02701	S-Adenosyl-4-methylthio-2-oxobutanoate
11	3.36668	29.7169	cpd15560	Ubiquinone-8
11	3.36668	29.7169	cpd00027	D-Glucose
11	3.36668	29.7169	cpd15302	Glycogen(n-1)
11	3.36668	29.7169	cpd11606	Menaquinone 7
11	3.36668	29.7169	cpd00024	2-Oxoglutarate
11	3.36668	29.7169	cpd00080	Glycerol-3-Phosphate
11	3.36668	29.7169	cpd01080	Octadecanoic acid
11	3.36668	29.7169	cpd00268	Thiosulfate
11	3.36668	29.7169	cpd00012	Pyrophosphate

## Sheet: Total 28 Supplements
List of 28 substrates used for prediction of their impact on growth and linuron degradation by SRS 16 model
S.No.	Name	CPDs	Formula	Source
1	2-methyl propanamine	cpd01799	C4H12N	Nitrogen
2	Alanine	cpd00035	C3H7NO2	Nitrogen
3	Alpha keto glutarate	cpd00024	C5H4O5	Carbon
4	Ammonium	cpd00013	H4N	Nitrogen
5	Aniline	cpd00245	C6H7N	Nitrogen
6	Arginine	cpd00051	C6H15N4O2	Nitrogen
7	Asparagine	cpd00132	C4H8N2O3	Nitrogen
8	Catechol	cpd00077	C6H6O2	Carbon
9	Cellulose	cpd11746	C6H10O5R2	Carbon
10	Cysteine	cpd00084	C3H7NO2S	Nitrogen
11	Ethylamine	cpd00591	C2H8N	Nitrogen
12	Glucose	cpd00027	C6H12O6	Carbon
13	Glutamate	cpd00023	C5H8NO4	Nitrogen
14	Glutamine	cpd00053	C5H10N2O3	Nitrogen
15	Glycine	cpd00033	C2H5NO2	Nitrogen
16	Guaiacyl lignin	cpd14541	No formula	Carbon
17	Isoleucine	cpd00322	C6H13NO2	Nitrogen
18	Leucine	cpd00107	C6H13NO2	Nitrogen
19	Lysine	cpd00039	C6H15N2O2	Nitrogen
20	Maltose	cpd00179	C12H22O11	Carbon
21	Methionine	cpd00060	C5H11NO2S	Nitrogen
22	OCDCA	cpd01080	C18H35O2	Carbon
23	Oxalate	cpd00180	C2O4	Carbon
24	Proline	cpd00129	C5H9NO2	Nitrogen
25	Serine	cpd00054	C3H7NO3	Nitrogen
26	Succinic acid	cpd00036	C4H4O4	Carbon
27	Trehalose	cpd00794	C12H22O11	Carbon
28	Tryptophan	cpd00065	C11H12N2O2	Nitrogen

## Sheet: Selected 7 Supplements
List of 7 substrates selected for validation in laboratory experiments
	Substrates	ppm
1	Glutamine	17.5368
2	Arginine	20.904
3	Asparagine	15.8544
4	Aniline	22.092
5	Oxalate	10.5624
6	Catechol	13.212
7	Methionine	17.9052
